# Supplementary material for: Asymmetric synthesis of pharmaceutically relevant 1-aryl-2-heteroaryl- and 1,2-diheteroarylcyclopropane-1-carboxylates
Source: Chem Sci. 2021 Jul 27;12(33):11181–90. doi: 10.1039/d1sc02474d (PMC8386643; doi:10.1039/d1sc02474d)
Supplement: SC-012-D1SC02474D-s002 [file SC-012-D1SC02474D-s002.cif]

# Electronic Supplementary Material (ESI) for Chemical Science.
# This journal is © The Royal Society of Chemistry 2021

####################################################################### 
# 
# This file contains crystal structure data downloaded from the 
# Cambridge Structural Database (CSD) hosted by the Cambridge 
# Crystallographic Data Centre (CCDC).
# 
# Full information about CCDC data access policies and citation 
# guidelines are available at http://www.ccdc.cam.ac.uk/access/V1 
# 
# Audit and citation data items may have been added by the CCDC. 
# Please retain this information to preserve the provenance of 
# this file and to allow appropriate attribution of the data. 
# 
#######################################################################

data_JCS-24-8-2020_Mo
_database_code_depnum_ccdc_archive 'CCDC 2071127'
loop_
_audit_author_name
_audit_author_address
'John Bacsa' 'Emory University'
_audit_update_record             
;
2021-03-17 deposited with the CCDC.	2021-06-29 downloaded from the CCDC.
;
# start Validation Reply Form
_vrf_PLAT431_JCS-24-8-2020_Mo    
;
PROBLEM: Short Inter HL..A Contact  Br1      ..O2       .       3.00 Ang.
RESPONSE: This contact between the Br atom and the carbonyl oxygen is observed in the crystal structure.  The Br1 to O2 distance is 2.9964(9) A.  It resembles a hydrogen bond with a nearly linear  angle, and forms because of the high polarizability of the Br atom.
;
_vrf_PLAT926_JCS-24-8-2020_Mo    
;
PROBLEM: Reported and Calculated   R1 Differ by .........    -0.0085 Check
RESPONSE: Refinement using NoSpherA2, an implementation of NOn-SPHERical  Atom-form-factors in Olex2. 
;
_vrf_PLAT927_JCS-24-8-2020_Mo    
;
PROBLEM: Reported and Calculated  wR2 Differ by .........    -0.0222 Check
RESPONSE: Refinement using NoSpherA2, an implementation of NOn-SPHERical  Atom-form-factors in Olex2. 
;
_vrf_PLAT928_JCS-24-8-2020_Mo    
;
PROBLEM: Reported and Calculated    S value   Differ by .     -0.430 Check
RESPONSE: Refinement using NoSpherA2, an implementation of NOn-SPHERical  Atom-form-factors in Olex2. 
;
# Added during the CSD deposition process: Wednesday 17 March 2021 04:08 PM
# end Validation Reply Form

_audit_creation_date             2020-08-25
_audit_creation_method           
;
Olex2 1.3-dev
(compiled 2020.07.30 svn.rde3f2a17 for OlexSys, GUI svn.r6145)
;
_chemical_formula_moiety         'C17 H12 Br Cl4 N O2'
_chemical_formula_sum            'C17 H12 Br Cl4 N O2'
_chemical_formula_weight         484.004
_chemical_absolute_configuration ad
_chemical_oxdiff_formula         'C34  H24  Br2  Cl8  N2  O4  '
loop_
_atom_type_symbol
_atom_type_scat_dispersion_real
_atom_type_scat_dispersion_imag
_atom_type_scat_Cromer_Mann_a1
_atom_type_scat_Cromer_Mann_a2
_atom_type_scat_Cromer_Mann_a3
_atom_type_scat_Cromer_Mann_a4
_atom_type_scat_Cromer_Mann_b1
_atom_type_scat_Cromer_Mann_b2
_atom_type_scat_Cromer_Mann_b3
_atom_type_scat_Cromer_Mann_b4
_atom_type_scat_Cromer_Mann_c
_atom_type_scat_source
_atom_type_scat_dispersion_source
C 0.00210 0.00160 2.31000 1.02000 1.58860 0.86500 20.84390 10.20750 0.56870
51.65120 0.215599998832
'International Tables Volume C Table 6.1.1.4 (pp. 500-502)' custom
Cl 0.13240 0.15910 11.46040 7.19640 6.25560 1.64550 0.01040 1.16620 18.51940
47.77840 -9.55739974976
'International Tables Volume C Table 6.1.1.4 (pp. 500-502)' custom
H 0.00000 0.00000 0.49300 0.32291 0.14019 0.04081 10.51090 26.12570 3.14236
57.79970 0.0030380000826
'International Tables Volume C Table 6.1.1.4 (pp. 500-502)' custom
O 0.00790 0.00610 3.04850 2.28680 1.54630 0.86700 13.27710 5.70110 0.32390
32.90890 0.250800013542
'International Tables Volume C Table 6.1.1.4 (pp. 500-502)' custom
N 0.00410 0.00330 12.21260 3.13220 2.01250 1.16630 0.00570 9.89330 28.99750
0.58260 -11.5290002823
'International Tables Volume C Table 6.1.1.4 (pp. 500-502)' custom
Br -0.39020 2.46790 17.17890 5.23580 5.63770 3.98510 2.17230 16.57960 0.26090
41.43280 2.95569992065
'International Tables Volume C Table 6.1.1.4 (pp. 500-502)' custom

_space_group_crystal_system      monoclinic
_space_group_IT_number           4
_space_group_name_H-M_alt        'P 1 21 1'
_space_group_name_Hall           ' P 2yb'
loop_
_space_group_symop_id
_space_group_symop_operation_xyz
1 x,y,z
2 -x,y+1/2,-z

_symmetry_Int_Tables_number      4
_cell_length_a                   5.95245(14)
_cell_length_b                   9.2860(2)
_cell_length_c                   16.6609(4)
_cell_angle_alpha                90
_cell_angle_beta                 96.220(2)
_cell_angle_gamma                90
_cell_volume                     915.50(4)
_cell_formula_units_Z            2
_cell_measurement_reflns_used    18563
_cell_measurement_temperature    100.00(10)
_cell_measurement_theta_max      37.5020
_cell_measurement_theta_min      2.4440
_exptl_absorpt_coefficient_mu    2.840
_exptl_absorpt_correction_T_max  0.645
_exptl_absorpt_correction_T_min  0.529
_exptl_absorpt_correction_type   analytical
_exptl_absorpt_process_details   
;
CrysAlisPro 1.171.40.82a (Rigaku Oxford Diffraction, 2020)
Analytical numeric absorption correction using a multifaceted crystal
model based on expressions derived by R.C. Clark & J.S. Reid.
(Clark, R. C. & Reid, J. S. (1995). Acta Cryst. A51, 887-897)
Empirical absorption correction using spherical harmonics,
implemented in SCALE3 ABSPACK scaling algorithm.
;
_exptl_crystal_colour            colourless
_exptl_crystal_colour_primary    colourless
_exptl_crystal_density_diffrn    1.756
_exptl_crystal_description       prism
_exptl_crystal_F_000             480.521
loop_
_exptl_crystal_face_index_h
_exptl_crystal_face_index_k
_exptl_crystal_face_index_l
_exptl_crystal_face_perp_dist
-1 0 -1 0.1296
-1 2 0 0.1294
1 -2 0 0.1294
0 1 2 0.1712
-2 1 1 0.1173
2 -1 -1 0.1173
0 1 -1 0.1358
-5 -1 21 0.1245
-3 -7 18 0.1203
-7 -2 -10 0.1278
0 -11 -14 0.1243
-1 11 13 0.1451
-7 7 4 0.1116
-5 -4 19 0.1035
8 -1 -4 0.1003
-1 -11 13 0.1222
-4 6 -15 0.1414
0 0 -23 0.1108
8 2 -9 0.0996
-1 -13 -3 0.1337
-6 8 -6 0.1229
-1 13 0 0.1467
8 -2 0 0.1082
4 -8 -16 0.1447
-4 8 16 0.1390
-2 12 8 0.1338
-7 6 -2 0.1041
8 -4 4 0.1245
3 10 11 0.1643
0 1 23 0.1720
-8 -1 9 0.1239
8 1 -7 0.0880
-5 -5 18 0.1021

_exptl_crystal_recrystallization_method 
'The material was recrystallised from --- by as supplied'
_exptl_crystal_size_max          0.327
_exptl_crystal_size_mid          0.278
_exptl_crystal_size_min          0.219
loop_
_exptl_oxdiff_crystal_face_indexfrac_h
_exptl_oxdiff_crystal_face_indexfrac_k
_exptl_oxdiff_crystal_face_indexfrac_l
_exptl_oxdiff_crystal_face_x
_exptl_oxdiff_crystal_face_y
_exptl_oxdiff_crystal_face_z
-0.9999 0.0009 -1.0009 0.0067 0.0221 0.1295
-0.9988 2.0005 -0.0002 0.0368 0.1710 0.0840
0.9988 -2.0005 0.0002 -0.0368 -0.1710 -0.0840
0.0013 0.9990 1.9999 0.0717 0.0723 -0.0531
-1.9980 1.0003 0.9978 0.1228 0.1149 0.1857
1.9980 -1.0003 -0.9978 -0.1228 -0.1149 -0.1857
-0.0002 1.0006 -0.9992 -0.0415 0.0767 0.0076
-4.5998 -1.1961 20.8030 0.9949 -0.0247 0.0979
-3.2549 -7.4626 17.9151 0.8498 -0.5197 0.0881
-7.0690 -1.6756 -10.0872 -0.0599 0.0336 0.9976
-0.0996 -10.5814 -13.6869 -0.4722 -0.7747 0.4205
-0.7684 10.7914 13.2482 0.4935 0.8090 -0.3194
-7.0032 7.1738 3.5058 0.4169 0.6788 0.6045
-4.9682 -4.0154 18.9145 0.9507 -0.2266 0.2119
8.3714 -0.6549 -3.8206 -0.5144 -0.2161 -0.8299
-0.5671 -10.8260 13.2334 0.5661 -0.8215 -0.0688
-4.2699 6.4160 -15.2448 -0.4100 0.5920 0.6938
-0.0008 -0.1606 -23.3371 -0.8807 0.0209 0.4733
7.9242 2.2570 -8.9801 -0.7004 0.0195 -0.7135
-0.9982 -12.8599 -3.0727 -0.0228 -0.9426 0.3332
-5.9331 8.2818 -5.6127 0.0207 0.7530 0.6577
-1.3926 12.9116 0.3204 0.0250 0.9995 -0.0169
8.2582 -1.9442 -0.1431 -0.3656 -0.3159 -0.8755
3.7533 -7.9239 -16.4862 -0.7595 -0.6501 0.0223
-3.8498 7.8975 16.3734 0.7597 0.6502 -0.0092
-1.9498 12.0888 7.6966 0.3315 0.9387 -0.0945
-7.2534 6.0948 -2.2823 0.2135 0.6109 0.7623
7.6209 -4.0824 4.2438 -0.1634 -0.4699 -0.8675
3.3294 9.8932 11.1392 0.2349 0.6601 -0.7135
-0.4802 1.2737 23.3324 0.8977 0.0728 -0.4346
-7.9710 -1.2710 9.3812 0.7139 0.0551 0.6981
8.2116 1.4941 -6.5478 -0.6185 -0.0473 -0.7844
-4.8576 -5.2834 18.0287 0.9171 -0.3230 0.2336

_diffrn_reflns_av_R_equivalents  0.0349
_diffrn_reflns_av_unetI/netI     0.0354
_diffrn_reflns_Laue_measured_fraction_full 0.9994
_diffrn_reflns_Laue_measured_fraction_max 0.9605
_diffrn_reflns_limit_h_max       9
_diffrn_reflns_limit_h_min       -10
_diffrn_reflns_limit_k_max       15
_diffrn_reflns_limit_k_min       -15
_diffrn_reflns_limit_l_max       28
_diffrn_reflns_limit_l_min       -28
_diffrn_reflns_number            29643
_diffrn_reflns_point_group_measured_fraction_full 0.9997
_diffrn_reflns_point_group_measured_fraction_max 0.9425
_diffrn_reflns_theta_full        25.2417
_diffrn_reflns_theta_max         38.07
_diffrn_reflns_theta_min         2.46
_diffrn_ambient_environment      N~2~
_diffrn_ambient_temperature      100.00(10)
_diffrn_detector                 'Hybrid Pixel Array Detector'
_diffrn_detector_area_resol_mean 10.0000
_diffrn_detector_type            HyPix
_diffrn_measured_fraction_theta_full 0.9994
_diffrn_measured_fraction_theta_max 0.9605
_diffrn_measurement_details      
;
List of Runs (angles in degrees, time in seconds):

  # Type    Start    End  Width  t~exp~   \w     \q     \k     \f   Frames
#--------------------------------------------------------------------------
  1  \w    -47.00  39.00   0.50    3.40    --   25.84 -57.00  90.00  172
  2  \w     33.00  64.00   0.50    3.40    --   25.84-115.00  48.00   62
  3  \w     22.00  48.00   0.50    3.40    --   25.84 -77.00 -90.00   52
  4  \w     31.00  56.00   0.50    3.40    --   25.84 -99.00-180.00   50
  5  \w     73.00 102.00   0.50    3.40    --   25.84-169.00 -95.00   58
  6  \w    -17.00  19.00   0.50    3.40    --   25.84 -19.00  90.00   72
  7  \w    -23.00  60.00   0.50    3.40    --   25.84 -99.00  90.00  166
  8  \w    -48.00  19.00   0.50    3.40    --   25.84 -19.00 150.00  134
  9  \w     24.00  86.00   0.50    3.40    --   25.84  77.00 150.00  124
 10  \w     53.00  79.00   0.50    3.40    --   25.84  77.00  60.00   52
 11  \w     48.00  73.00   0.50    3.40    --   25.84 169.00 -78.00   50
 12  \w    -49.00  19.00   0.50    3.40    --   25.84 -19.00 -30.00  136
 13  \w    -42.00  -2.00   0.50    3.40    --   25.84 -77.00 -90.00   80
 14  \w    -20.00   5.00   0.50    3.40    --   25.84 -99.00-180.00   50
 15  \w     20.00  46.00   0.50    3.40    --   25.84  77.00  60.00   52
 16  \w     42.00  88.00   0.50    3.40    --   25.84 178.00   0.00   92
 17  \w    -88.00  -6.00   0.50    3.40    --  -25.84 -77.00  90.00  164
;
_diffrn_measurement_device       'four-circle diffractometer'
_diffrn_measurement_device_type  'XtaLAB Synergy, Dualflex, HyPix'
_diffrn_measurement_method       '\w scans'
_diffrn_orient_matrix_type       
'CrysAlisPro convention (1999,Acta A55,543-557)'
_diffrn_orient_matrix_UB_11      -0.0445111000
_diffrn_orient_matrix_UB_12      -0.0037982000
_diffrn_orient_matrix_UB_13      0.0377638000
_diffrn_orient_matrix_UB_21      -0.0205703000
_diffrn_orient_matrix_UB_22      0.0752309000
_diffrn_orient_matrix_UB_23      -0.0014109000
_diffrn_orient_matrix_UB_31      -0.1093318000
_diffrn_orient_matrix_UB_32      -0.0125960000
_diffrn_orient_matrix_UB_33      -0.0201908000
_diffrn_radiation_monochromator  mirror
_diffrn_radiation_probe          x-ray
_diffrn_radiation_type           'Mo K\a'
_diffrn_radiation_wavelength     0.71073
_diffrn_source                   'micro-focus sealed X-ray tube'
_diffrn_source_type              'PhotonJet (Mo) X-ray Source'
_reflns_Friedel_coverage         0.923
_reflns_limit_h_max              10
_reflns_limit_h_min              -10
_reflns_limit_k_max              15
_reflns_limit_k_min              -15
_reflns_limit_l_max              28
_reflns_limit_l_min              -28
_reflns_number_gt                8716
_reflns_number_total             9440
_reflns_odcompleteness_completeness 99.98
_reflns_odcompleteness_iscentric 1
_reflns_odcompleteness_theta     36.23
_reflns_threshold_expression     I>=2u(I)
_computing_cell_refinement       'CrysAlisPro 1.171.40.82a (Rigaku OD, 2020)'
_computing_data_collection       'CrysAlisPro 1.171.40.82a (Rigaku OD, 2020)'
_computing_data_reduction        'CrysAlisPro 1.171.40.82a (Rigaku OD, 2020)'
_computing_molecular_graphics    'Olex2 1.3-dev (Dolomanov et al., 2009)'
_computing_publication_material  'Olex2 1.3-dev (Dolomanov et al., 2009)'
_computing_structure_refinement  'olex2.refine 1.3-dev (Bourhis et al., 2015)'
_refine_diff_density_max         0.5379
_refine_diff_density_min         -0.4013
_refine_diff_density_rms         0.0826
_refine_ls_abs_structure_details 
'Flack, H. D. (1983). Acta Cryst. A39, 876-881.'
_refine_ls_abs_structure_Flack   0.015(3)
_refine_ls_d_res_high            0.5763
_refine_ls_d_res_low             8.2814
_refine_ls_goodness_of_fit_ref   0.9915
_refine_ls_hydrogen_treatment    refall
_refine_ls_matrix_type           full
_refine_ls_number_constraints    2
_refine_ls_number_parameters     347
_refine_ls_number_reflns         9440
_refine_ls_number_restraints     40
_refine_ls_R_factor_all          0.0288
_refine_ls_R_factor_gt           0.0244
_refine_ls_restrained_S_all      0.9894
_refine_ls_shift/su_max          0.0040
_refine_ls_shift/su_mean         0.0002
_refine_ls_structure_factor_coef Fsqd
_refine_ls_weighting_details     
'w=1/[\s^2^(Fo^2^)+(0.0257P)^2^] where P=(Fo^2^+2Fc^2^)/3'
_refine_ls_weighting_scheme      calc
_refine_ls_wR_factor_gt          0.0500
_refine_ls_wR_factor_ref         0.0510
_refine_special_details          
;
Refinement using NoSpherA2, an implementation of
 NOn-SPHERical Atom-form-factors in Olex2.
Please cite:
F. Kleemiss, H. Puschmann, O. Dolomanov, S.Grabowsky - to be published - 2020
NoSpherA2 implementation of HAR makes use of
 tailor-made aspherical atomic form factors calculated
on-the-fly from a Hirshfeld-partitioned electron density (ED) - not from
spherical-atom form factors.

The ED is calculated from a gaussian basis set single determinant SCF
wavefunction - either Hartree-Fock or DFT using selected funtionals
 - for a fragment of the crystal.
This fregment can be embedded in an electrostatic crystal field by employing cluster charges.
The following options were used:
   SOFTWARE:       ORCA
   PARTITIONING:   NoSpherA2
   INT ACCURACY:   Normal
   METHOD:         PBE
   BASIS SET:      def2-SVP
   CHARGE:         0
   MULTIPLICITY:   1
   DATE:           2020-08-25_18-07-02
;
_olex2_refinement_description    
;
1. Uiso/Uaniso restraints and constraints
Uanis(H14) = Uanis(H13)
Uanis(H17) = Uanis(H16)
2. Rigid body (RIGU) restrains
 C10, H10a
 with sigma for 1-2 distances of 0.002 and sigma for 1-3 distances of 0.002
 C14, H14
 with sigma for 1-2 distances of 0.002 and sigma for 1-3 distances of 0.002
 C13, H13
 with sigma for 1-2 distances of 0.002 and sigma for 1-3 distances of 0.002
 C16, H16
 with sigma for 1-2 distances of 0.002 and sigma for 1-3 distances of 0.002
 H3, C3
 with sigma for 1-2 distances of 0.002 and sigma for 1-3 distances of 0.002
 C17, H17
 with sigma for 1-2 distances of 0.002 and sigma for 1-3 distances of 0.002
 H10a, C10
 with sigma for 1-2 distances of 0.002 and sigma for 1-3 distances of 0.002
 C2, H2
 with sigma for 1-2 distances of 0.002 and sigma for 1-3 distances of 0.002
 C5, H5
 with sigma for 1-2 distances of 0.002 and sigma for 1-3 distances of 0.002
 H6, C6
 with sigma for 1-2 distances of 0.002 and sigma for 1-3 distances of 0.002
 C10, H10b
 with sigma for 1-2 distances of 0.002 and sigma for 1-3 distances of 0.002
 H8b, C8
 with sigma for 1-2 distances of 0.002 and sigma for 1-3 distances of 0.002
 H8a, C8
 with sigma for 1-2 distances of 0.002 and sigma for 1-3 distances of 0.002
;
loop_
_atom_site_label
_atom_site_type_symbol
_atom_site_fract_x
_atom_site_fract_y
_atom_site_fract_z
_atom_site_U_iso_or_equiv
_atom_site_adp_type
_atom_site_occupancy
_atom_site_refinement_flags_posn
_atom_site_refinement_flags_adp
Br1 Br 0.94899(4) 0.10712(3) 0.277330(15) 0.01709(8) Uani 1.000000 . .
Cl1 Cl 1.08932(5) 0.78121(4) -0.071080(16) 0.01714(5) Uani 1.000000 . .
Cl3 Cl 0.58441(5) 0.81124(4) 0.580000(16) 0.01976(6) Uani 1.000000 . .
Cl2 Cl 0.80330(4) 0.59656(4) 0.490220(16) 0.01809(5) Uani 1.000000 . .
Cl4 Cl 0.73754(5) 0.88212(4) 0.424800(18) 0.02001(6) Uani 1.000000 . .
O1 O 0.40561(13) 0.64786(9) 0.36479(5) 0.01268(14) Uani 1.000000 . .
O2 O 0.19641(16) 0.82731(11) 0.30428(5) 0.02216(19) Uani 1.000000 . .
N1 N 0.84242(17) 0.89208(11) 0.03296(6) 0.01578(17) Uani 1.000000 . .
C3 C 0.59949(19) 0.64063(12) 0.05304(7) 0.01408(19) Uani 1.000000 . U
C2 C 0.76164(19) 0.64458(12) -0.00062(7) 0.01431(18) Uani 1.000000 . U
C17 C 0.74084(18) 0.53373(12) 0.26491(6) 0.01240(17) Uani 1.000000 . U
C7 C 0.37121(17) 0.65687(12) 0.22292(6) 0.01141(16) Uani 1.000000 . .
C12 C 0.51676(17) 0.52534(12) 0.23026(6) 0.01109(17) Uani 1.000000 . .
C9 C 0.31352(18) 0.72272(12) 0.29997(6) 0.01270(17) Uani 1.000000 . .
C8 C 0.18901(18) 0.67367(13) 0.15290(6) 0.01446(19) Uani 1.000000 . U
C4 C 0.55966(18) 0.76333(12) 0.09827(6) 0.01177(17) Uani 1.000000 . .
C1 C 0.87800(18) 0.77317(13) -0.00701(6) 0.01308(17) Uani 1.000000 . .
C14 C 0.55463(18) 0.26544(13) 0.22239(6) 0.01444(18) Uani 1.000000 . U
C6 C 0.38856(18) 0.77195(13) 0.15638(6) 0.01311(18) Uani 1.000000 . U
C5 C 0.6860(2) 0.88586(13) 0.08492(6) 0.01482(18) Uani 1.000000 . U
C16 C 0.87107(18) 0.40998(12) 0.27914(6) 0.01312(17) Uani 1.000000 . U
C15 C 0.77569(18) 0.27665(12) 0.25803(6) 0.01285(17) Uani 1.000000 . .
C13 C 0.42685(18) 0.39049(13) 0.20890(6) 0.01312(17) Uani 1.000000 . U
C10 C 0.38477(18) 0.70583(13) 0.44265(6) 0.01264(17) Uani 1.000000 . U
C11 C 0.61879(19) 0.74643(12) 0.48244(6) 0.01338(18) Uani 1.000000 . .
H8a H 0.179(3) 0.587(3) 0.1081(10) 0.026(5) Uani 1.000000 . U
H2 H 0.802(4) 0.546(2) -0.0375(12) 0.034(5) Uani 1.000000 . U
H13 H 0.250(3) 0.375(2) 0.1856(12) 0.030(3) Uani 1.000000 . U
H10a H 0.272(3) 0.798(2) 0.4382(12) 0.036(5) Uani 1.000000 . U
H17 H 0.831(3) 0.636(2) 0.2844(13) 0.039(4) Uani 1.000000 . U
H3 H 0.495(4) 0.538(2) 0.0603(13) 0.042(6) Uani 1.000000 . U
H16 H 1.038(3) 0.417(2) 0.3016(13) 0.039(4) Uani 1.000000 . U
H8b H 0.038(3) 0.727(2) 0.1655(12) 0.039(6) Uani 1.000000 . U
H6 H 0.359(3) 0.886(2) 0.1769(14) 0.047(6) Uani 1.000000 . U
H14 H 0.478(3) 0.170(2) 0.2079(12) 0.030(3) Uani 1.000000 . U
H10b H 0.314(3) 0.622(3) 0.4781(11) 0.034(5) Uani 1.000000 . U
H5 H 0.659(3) 0.980(2) 0.1196(13) 0.051(6) Uani 1.000000 . U

loop_
_atom_site_anharm_GC_C_label
_atom_site_anharm_GC_C_111
_atom_site_anharm_GC_C_112
_atom_site_anharm_GC_C_113
_atom_site_anharm_GC_C_122
_atom_site_anharm_GC_C_123
_atom_site_anharm_GC_C_133
_atom_site_anharm_GC_C_222
_atom_site_anharm_GC_C_223
_atom_site_anharm_GC_C_233
_atom_site_anharm_GC_C_333
Br1 -0.00000143(18) -0.00000024(9) -0.00000012(3) -0.00000014(3) -0.00000007(2)
-0.000000005(11) -0.00000007(6) -0.000000022(11) 0.000000032(10) 0.000000010(7)

loop_
_atom_site_anharm_GC_D_label
_atom_site_anharm_GC_D_1111
_atom_site_anharm_GC_D_1112
_atom_site_anharm_GC_D_1113
_atom_site_anharm_GC_D_1122
_atom_site_anharm_GC_D_1123
_atom_site_anharm_GC_D_1133
_atom_site_anharm_GC_D_1222
_atom_site_anharm_GC_D_1223
_atom_site_anharm_GC_D_1233
_atom_site_anharm_GC_D_1333
_atom_site_anharm_GC_D_2222
_atom_site_anharm_GC_D_2223
_atom_site_anharm_GC_D_2233
_atom_site_anharm_GC_D_2333
_atom_site_anharm_GC_D_3333
Br1 0.00000029(2) -0.000000019(9) 0.000000005(4) -0.000000015(3)
-0.0000000036(15) 0.0000000109(10) -0.000000000(3) -0.0000000016(6)
-0.0000000009(5) 0.0000000017(5) -0.000000025(3) -0.0000000013(10)
0.0000000006(3) -0.0000000011(3) 0.0000000046(3)

loop_
_atom_site_aniso_label
_atom_site_aniso_U_11
_atom_site_aniso_U_22
_atom_site_aniso_U_33
_atom_site_aniso_U_12
_atom_site_aniso_U_13
_atom_site_aniso_U_23
Br1 0.02106(15) 0.01090(13) 0.01924(14) 0.00632(12) 0.00192(10) 0.00203(12)
Cl1 0.01651(12) 0.02098(13) 0.01481(10) 0.00222(10) 0.00578(9) 0.00208(9)
Cl3 0.02366(13) 0.02206(14) 0.01300(10) 0.00331(11) -0.00055(9) -0.00487(9)
Cl2 0.01488(10) 0.01736(12) 0.02136(11) 0.00450(11) -0.00109(8) -0.00121(10)
Cl4 0.02263(13) 0.01539(12) 0.02272(12) -0.00567(10) 0.00568(10) -0.00010(9)
O1 0.0151(3) 0.0115(3) 0.0112(3) 0.0036(3) 0.0005(3) 0.0004(2)
O2 0.0289(5) 0.0227(4) 0.0155(4) 0.0173(4) 0.0051(3) 0.0038(3)
N1 0.0179(4) 0.0121(4) 0.0183(4) 0.0008(3) 0.0064(3) 0.0016(3)
C3 0.0143(4) 0.0140(5) 0.0144(4) -0.0009(3) 0.0033(3) -0.0016(3)
C2 0.0154(4) 0.0148(4) 0.0129(4) 0.0005(3) 0.0024(3) -0.0021(3)
C17 0.0100(4) 0.0118(4) 0.0151(4) 0.0015(3) -0.0000(3) -0.0004(3)
C7 0.0106(4) 0.0124(4) 0.0111(4) 0.0030(3) 0.0008(3) 0.0010(3)
C12 0.0102(4) 0.0114(4) 0.0115(4) 0.0016(3) 0.0004(3) 0.0003(3)
C9 0.0126(4) 0.0136(4) 0.0121(4) 0.0044(3) 0.0020(3) 0.0015(3)
C8 0.0104(4) 0.0194(5) 0.0133(4) 0.0028(4) -0.0001(3) 0.0024(4)
C4 0.0123(4) 0.0122(4) 0.0108(4) 0.0013(3) 0.0015(3) 0.0012(3)
C1 0.0135(4) 0.0142(4) 0.0117(4) 0.0017(3) 0.0021(3) 0.0012(3)
C14 0.0145(5) 0.0108(4) 0.0179(4) 0.0005(3) 0.0012(4) -0.0017(3)
C6 0.0130(4) 0.0141(5) 0.0124(4) 0.0037(4) 0.0021(3) 0.0024(3)
C5 0.0186(5) 0.0110(4) 0.0157(4) 0.0018(4) 0.0056(3) 0.0003(3)
C16 0.0111(4) 0.0128(4) 0.0149(4) 0.0033(3) -0.0006(3) 0.0004(3)
C15 0.0144(4) 0.0112(4) 0.0131(4) 0.0035(3) 0.0021(3) 0.0011(3)
C13 0.0108(4) 0.0122(4) 0.0157(4) 0.0006(3) -0.0011(3) -0.0019(3)
C10 0.0128(4) 0.0137(4) 0.0115(4) 0.0018(3) 0.0019(3) 0.0001(3)
C11 0.0138(4) 0.0122(4) 0.0139(4) 0.0003(3) 0.0007(3) -0.0014(3)
H8a 0.013(8) 0.035(7) 0.028(8) 0.004(6) -0.002(7) -0.012(4)
H2 0.047(14) 0.024(7) 0.031(10) 0.007(6) 0.009(8) -0.012(4)
H13 0.016(2) 0.011(3) 0.058(9) 0.0017(10) -0.0119(17) -0.0046(15)
H10a 0.038(10) 0.028(6) 0.041(12) 0.021(4) -0.006(8) -0.006(7)
H17 0.019(2) 0.014(3) 0.078(10) 0.0030(10) -0.0184(18) -0.0066(17)
H3 0.058(13) 0.029(6) 0.044(13) -0.026(4) 0.028(10) -0.012(6)
H16 0.019(2) 0.014(3) 0.078(10) 0.0030(10) -0.0184(18) -0.0066(17)
H8b 0.019(6) 0.053(14) 0.045(13) 0.017(4) 0.007(5) -0.005(9)
H6 0.032(11) 0.025(4) 0.082(16) 0.009(4) -0.003(11) -0.023(3)
H14 0.016(2) 0.011(3) 0.058(9) 0.0017(10) -0.0119(17) -0.0046(15)
H10b 0.021(9) 0.044(11) 0.033(10) -0.013(5) -0.008(6) 0.025(5)
H5 0.051(13) 0.032(7) 0.074(14) -0.005(7) 0.029(10) -0.033(4)

loop_
_geom_bond_atom_site_label_1
_geom_bond_atom_site_label_2
_geom_bond_distance
_geom_bond_site_symmetry_2
_geom_bond_publ_flag
Br1 C15 1.8905(11) . ?
Cl1 C1 1.7373(11) . ?
Cl3 C11 1.7658(11) . ?
Cl2 C11 1.7689(11) . ?
Cl4 C11 1.7767(11) . ?
O1 C9 1.3497(13) . ?
O1 C10 1.4223(13) . ?
O2 C9 1.2022(14) . ?
N1 C1 1.3184(15) . ?
N1 C5 1.3397(14) . ?
C3 C2 1.3853(16) . ?
C3 C4 1.4004(15) . ?
C3 H3 1.148(19) . ?
C2 C1 1.3903(16) . ?
C2 H2 1.145(18) . ?
C17 C12 1.3970(15) . ?
C17 C16 1.3921(15) . ?
C17 H17 1.118(18) . ?
C7 C12 1.4948(15) . ?
C7 C9 1.4951(15) . ?
C7 C8 1.5124(14) . ?
C7 C6 1.5513(15) . ?
C12 C13 1.3928(16) . ?
C8 C6 1.4941(16) . ?
C8 H8a 1.094(19) . ?
C8 H8b 1.067(17) . ?
C4 C6 1.4814(15) . ?
C4 C5 1.3949(16) . ?
C14 C15 1.3877(15) . ?
C14 C13 1.3930(16) . ?
C14 H14 1.014(18) . ?
C6 H6 1.13(2) . ?
C5 H5 1.073(19) . ?
C16 C15 1.3913(16) . ?
C16 H16 1.028(17) . ?
C13 H13 1.090(16) . ?
C10 C11 1.5238(15) . ?
C10 H10a 1.084(19) . ?
C10 H10b 1.091(19) . ?

loop_
_geom_angle_atom_site_label_1
_geom_angle_atom_site_label_2
_geom_angle_atom_site_label_3
_geom_angle
_geom_angle_site_symmetry_1
_geom_angle_site_symmetry_3
_geom_angle_publ_flag
C10 O1 C9 117.83(9) . . ?
C5 N1 C1 116.82(10) . . ?
C4 C3 C2 119.75(10) . . ?
H3 C3 C2 120.9(10) . . ?
H3 C3 C4 119.3(10) . . ?
C1 C2 C3 117.38(10) . . ?
H2 C2 C3 121.8(10) . . ?
H2 C2 C1 120.8(10) . . ?
C16 C17 C12 120.90(10) . . ?
H17 C17 C12 125.0(9) . . ?
H17 C17 C16 114.1(9) . . ?
C9 C7 C12 116.68(8) . . ?
C8 C7 C12 120.55(9) . . ?
C8 C7 C9 114.07(9) . . ?
C6 C7 C12 122.58(9) . . ?
C6 C7 C9 111.79(9) . . ?
C6 C7 C8 58.36(7) . . ?
C7 C12 C17 120.48(10) . . ?
C13 C12 C17 118.62(10) . . ?
C13 C12 C7 120.69(9) . . ?
O2 C9 O1 123.79(10) . . ?
C7 C9 O1 111.42(9) . . ?
C7 C9 O2 124.77(10) . . ?
C6 C8 C7 62.12(7) . . ?
H8a C8 C7 115.6(9) . . ?
H8a C8 C6 117.4(9) . . ?
H8b C8 C7 116.4(11) . . ?
H8b C8 C6 113.2(12) . . ?
H8b C8 H8a 119.2(14) . . ?
C6 C4 C3 124.34(10) . . ?
C5 C4 C3 116.89(10) . . ?
C5 C4 C6 118.73(10) . . ?
N1 C1 Cl1 116.17(9) . . ?
C2 C1 Cl1 118.94(8) . . ?
C2 C1 N1 124.89(10) . . ?
C13 C14 C15 118.84(10) . . ?
H14 C14 C15 123.2(10) . . ?
H14 C14 C13 117.9(10) . . ?
C8 C6 C7 59.52(7) . . ?
C4 C6 C7 122.24(9) . . ?
C4 C6 C8 122.79(10) . . ?
H6 C6 C7 113.8(13) . . ?
H6 C6 C8 115.8(11) . . ?
H6 C6 C4 112.8(12) . . ?
C4 C5 N1 124.24(11) . . ?
H5 C5 N1 118.0(11) . . ?
H5 C5 C4 117.8(11) . . ?
C15 C16 C17 119.15(10) . . ?
H16 C16 C17 120.9(11) . . ?
H16 C16 C15 119.9(11) . . ?
C14 C15 Br1 119.01(9) . . ?
C16 C15 Br1 119.86(8) . . ?
C16 C15 C14 121.13(10) . . ?
C14 C13 C12 121.35(9) . . ?
H13 C13 C12 122.7(10) . . ?
H13 C13 C14 115.8(10) . . ?
C11 C10 O1 108.94(8) . . ?
H10a C10 O1 110.5(10) . . ?
H10a C10 C11 111.2(11) . . ?
H10b C10 O1 107.4(12) . . ?
H10b C10 C11 109.3(9) . . ?
H10b C10 H10a 109.4(15) . . ?
Cl2 C11 Cl3 109.49(6) . . ?
Cl4 C11 Cl3 110.39(6) . . ?
Cl4 C11 Cl2 108.50(6) . . ?
C10 C11 Cl3 107.05(7) . . ?
C10 C11 Cl2 111.61(8) . . ?
C10 C11 Cl4 109.80(8) . . ?

loop_
_geom_torsion_atom_site_label_1
_geom_torsion_atom_site_label_2
_geom_torsion_atom_site_label_3
_geom_torsion_atom_site_label_4
_geom_torsion
_geom_torsion_site_symmetry_1
_geom_torsion_site_symmetry_2
_geom_torsion_site_symmetry_3
_geom_torsion_site_symmetry_4
_geom_torsion_publ_flag
Br1 C15 C14 C13 179.45(8) . . . . ?
Br1 C15 C16 C17 -179.67(8) . . . . ?
Cl1 C1 N1 C5 -177.51(8) . . . . ?
Cl1 C1 C2 C3 177.89(9) . . . . ?
Cl3 C11 C10 O1 -177.85(7) . . . . ?
Cl2 C11 C10 O1 -58.06(8) . . . . ?
Cl4 C11 C10 O1 62.30(8) . . . . ?
O1 C9 C7 C12 -0.48(11) . . . . ?
O1 C9 C7 C8 147.45(9) . . . . ?
O1 C9 C7 C6 -148.66(9) . . . . ?
O2 C9 C7 C12 -179.07(12) . . . . ?
O2 C9 C7 C8 -31.14(14) . . . . ?
O2 C9 C7 C6 32.74(13) . . . . ?
N1 C1 C2 C3 -1.38(13) . . . . ?
N1 C5 C4 C3 -0.88(13) . . . . ?
N1 C5 C4 C6 -178.81(11) . . . . ?
C3 C4 C6 C7 50.03(12) . . . . ?
C3 C4 C6 C8 -22.09(12) . . . . ?
C17 C12 C7 C9 -66.46(11) . . . . ?
C17 C12 C7 C8 147.79(10) . . . . ?
C17 C12 C7 C6 78.02(11) . . . . ?
C17 C12 C13 C14 0.83(12) . . . . ?
C17 C16 C15 C14 0.70(12) . . . . ?
C7 C12 C13 C14 -173.95(9) . . . . ?
C7 C8 C6 C4 110.93(7) . . . . ?
C7 C6 C4 C5 -132.20(11) . . . . ?
C12 C13 C14 C15 0.14(12) . . . . ?
C8 C6 C4 C5 155.68(10) . . . . ?

loop_
_diffrn_refln_index_h
_diffrn_refln_index_k
_diffrn_refln_index_l
_diffrn_refln_intensity_net
_diffrn_refln_intensity_u
_diffrn_refln_scale_group_code
0 -15 0 -140.659 111.861 16
0 -15 1 444.543 121.847 16
0 -15 -1 413.077 125.968 16
0 -15 -2 357.443 120.248 16
0 -15 2 307.867 113.862 16
0 -15 -3 654.18 122.945 13
0 -15 -3 649.207 128.436 16
0 -15 -4 486.498 121.97 13
0 -15 -5 43.2181 108.927 13
0 -15 -6 352.354 127.244 13
0 -14 0 3756.65 215.505 16
0 -14 0 3732.4 206.835 13
0 -14 -1 2763.24 182.705 16
0 -14 -1 2639.43 176.064 13
0 -14 -2 1072.89 125.914 13
0 -14 -2 1215.55 137.574 16
0 -14 -3 351.625 105.208 13
0 -14 -3 283.205 117.926 16
0 -14 -4 1218.39 135.944 13
0 -14 4 1560.86 120.535 17
0 -14 -5 849.45 122.966 13
0 -14 5 788.814 101.059 17
0 -14 -6 568.566 126.063 13
0 -14 6 737.334 100.333 17
0 -14 -7 1447.73 152.026 13
0 -14 7 1712.63 126.843 17
0 -14 -7 1684.7 151.725 16
0 -14 -8 29.4 114.496 13
0 -14 8 127.799 85.0386 17
0 -14 -8 104.916 113.369 16
0 -14 -9 699.364 134.471 13
0 -14 -9 814.477 132.573 16
0 -14 -10 597.905 130.265 16
0 -14 -11 370.556 122.382 13
0 -14 -11 531.082 122.728 16
0 -14 -12 81.9088 120.377 16
0 -13 0 -45.8757 84.6039 13
0 -13 1 2463.58 158.164 13
0 -13 -1 2411.11 158.723 13
0 -13 -2 969.013 119.883 13
0 -13 2 1247.78 109.502 17
0 -13 2 1291.15 115.44 13
0 -13 -2 1163.97 125.976 16
0 -13 -3 1135.88 126.969 13
0 -13 3 1268.37 110.929 17
0 -13 -3 1315.07 129.683 16
0 -13 4 1661.67 118.886 17
0 -13 -4 1293.68 134.519 13
0 -13 5 1556.43 117.768 17
0 -13 -5 1530.73 137.615 13
0 -13 -6 694.711 116.849 13
0 -13 6 545.411 92.7481 17
0 -13 -6 737.931 118.429 16
0 -13 -7 282.089 107.557 13
0 -13 7 246.022 84.2195 17
0 -13 -7 123.828 105.171 16
0 -13 8 2199.58 140.781 17
0 -13 -8 2570.54 173.196 16
0 -13 -8 2357.97 170.151 13
0 -13 9 211.162 83.0887 17
0 -13 -9 105.776 108.534 16
0 -13 10 651.237 96.3341 17
0 -13 -10 673.887 118.533 16
0 -13 -11 -14.5102 101.992 13
0 -13 11 97.285 82.7509 17
0 -13 -11 59.4992 106.561 16
0 -13 -12 3104.75 189.645 16
0 -13 -12 2837.74 189.642 13
0 -13 -13 2251.44 166.804 16
0 -13 -13 1795.5 160.957 13
0 -13 -14 80.5359 112.348 13
0 -13 -14 253.244 113.991 16
0 -13 -15 495.231 117.961 13
0 -13 -15 546.455 123.123 16
0 -12 0 2808.02 150.179 17
0 -12 0 2441.94 156.945 13
0 -12 -1 181.528 83.2883 13
0 -12 1 247.413 79.9326 13
0 -12 1 121.259 76.3558 17
0 -12 2 3263.59 164.885 17
0 -12 -2 3209.52 176.672 13
0 -12 2 2899.95 169.314 13
0 -12 -3 485.341 93.8728 13
0 -12 3 626.949 88.0947 13
0 -12 3 669.625 89.0779 17
0 -12 -3 522.202 98.9124 16
0 -12 4 3791.22 180.105 17
0 -12 -4 3690.49 197.627 13
0 -12 4 3409.22 177.782 13
0 -12 5 6205.5 266.711 17
0 -12 -5 6305.57 286.127 13
0 -12 6 2337.77 137.43 17
0 -12 -6 2158.36 155.398 16
0 -12 -6 2372.09 158.343 13
0 -12 -7 525.822 104.78 16
0 -12 7 393.474 82.9635 17
0 -12 8 3185.36 162.76 17
0 -12 -8 2944.18 183.852 16
0 -12 8 3102.28 139.71 9
0 -12 9 3399.06 173.616 17
0 -12 -9 3508.04 197.142 16
0 -12 9 3496.69 155.099 9
0 -12 10 236.685 82.1291 17
0 -12 -10 223.126 104.104 16
0 -12 10 232.339 63.5273 9
0 -12 11 1880.75 128.109 17
0 -12 11 2068.97 114.573 9
0 -12 -11 1816.58 150.5 16
0 -12 -11 2003.23 151.633 13
0 -12 -12 34.5083 92.8175 13
0 -12 12 160.292 78.9885 17
0 -12 12 206.334 68.0181 9
0 -12 -12 154.097 101.693 16
0 -12 -13 83.2243 100.502 13
0 -12 13 -7.97983 79.7949 17
0 -12 13 10.9862 65.9855 9
0 -12 -13 -24.5144 97.979 16
0 -12 -14 375.732 111.678 13
0 -12 14 370.02 87.6207 17
0 -12 -14 418.068 111.521 16
0 -12 14 349.011 79.334 9
0 -12 -15 821.525 128.314 13
0 -12 15 1049.05 101.917 9
0 -12 -16 561.775 119.141 13
0 -12 -16 557.067 118.386 16
0 -12 16 610.322 90.9535 9
0 -12 -17 515.784 117.874 13
0 -12 -17 463.209 114.369 16
0 -12 17 526.361 96.098 9
0 -12 -18 2808.59 180.531 16
0 -12 18 2497.11 152.827 9
0 -12 -18 2525.31 178.637 13
0 -12 19 568.253 102.327 9
0 -11 0 -19.5693 67.0657 13
0 -11 0 -28.8269 67.9433 17
0 -11 1 4543.81 208.433 17
0 -11 -1 4857.64 211.737 17
0 -11 1 4820.91 216.503 13
0 -11 -1 4291.97 214.747 13
0 -11 2 113.952 69.9847 13
0 -11 -2 51.7225 69.0774 13
0 -11 2 100.102 68.4739 17
0 -11 2 44.6693 26.1001 9
0 -11 3 5051.75 218.997 17
0 -11 -3 5055.26 232.888 13
0 -11 3 4546.35 219.534 13
0 -11 3 4902.95 184.726 9
0 -11 4 9037.7 338.256 17
0 -11 -4 8620.82 353.623 13
0 -11 4 8273.43 338.165 13
0 -11 4 8179.21 308.479 9
0 -11 5 1308.67 102.767 17
0 -11 5 1404.21 75.2056 9
0 -11 -5 1523.55 121.476 13
0 -11 5 1462.92 104.099 13
0 -11 -6 414.515 84.3646 13
0 -11 6 534.135 77.3706 17
0 -11 6 516.223 52.7932 9
0 -11 -6 480.001 90.5167 16
0 -11 -7 277.847 86.9059 13
0 -11 7 325.969 72.7902 17
0 -11 -7 342.477 86.2887 16
0 -11 7 310.323 49.3534 9
0 -11 8 844.083 86.9178 17
0 -11 -8 875.577 108.023 16
0 -11 8 964.051 71.9345 9
0 -11 9 61.6659 67.3991 17
0 -11 -9 202.136 84.1049 16
0 -11 9 126.755 53.8624 9
0 -11 10 5159.04 230.418 17
0 -11 10 5251 218.622 9
0 -11 -10 5091.59 250.438 13
0 -11 -10 5625.56 252.189 16
0 -11 -11 624.523 99.5835 13
0 -11 11 634.496 88.1055 17
0 -11 11 595.376 74.935 9
0 -11 -11 754.583 104.262 16
0 -11 -12 210.236 88.8412 13
0 -11 12 90.3043 74.1983 17
0 -11 -12 330.13 94.3654 16
0 -11 12 186.924 66.9243 9
0 -11 13 1846.99 127.406 17
0 -11 -13 1932.41 148.428 16
0 -11 13 2199.69 122.798 9
0 -11 -13 2050.41 149.173 13
0 -11 -14 799.12 109.178 13
0 -11 14 864.781 96.8092 17
0 -11 14 680.517 85.7827 9
0 -11 -14 732.869 112.576 16
0 -11 -15 792.477 111.611 13
0 -11 15 832.069 99.4747 17
0 -11 15 864.066 93.7315 9
0 -11 -15 865.897 116.029 16
0 -11 -16 1236.7 128.293 13
0 -11 16 1405.89 111.907 9
0 -11 16 1507.69 117.515 17
0 -11 -16 1359.05 130.85 16
0 -11 -17 920.338 119.414 13
0 -11 -17 740.982 117.569 16
0 -11 17 708.97 98.7662 9
0 -11 -18 653.553 114.457 13
0 -11 18 662.794 100.862 9
0 -11 -19 249.235 107.653 13
0 -11 -19 443.827 108.564 16
0 -11 19 491.394 97.7203 9
0 -11 -20 432.845 109.205 13
0 -11 -20 416.243 106.161 16
0 -11 20 482.733 99.8287 9
0 -11 -21 527.947 108.655 16
0 -10 0 12755.4 479.012 13
0 -10 0 12155.7 435.546 9
0 -10 1 4804.44 197.926 17
0 -10 -1 4991.81 200.65 17
0 -10 1 4089.46 197.684 13
0 -10 -1 4328.71 201.861 13
0 -10 1 4246.37 162.318 9
0 -10 2 3312.09 155.441 17
0 -10 -2 3448.19 159.006 17
0 -10 -2 3076.88 161.572 13
0 -10 2 3151.82 158.546 13
0 -10 2 3025.95 122.982 9
0 -10 3 1722.82 102.762 17
0 -10 -3 1493.8 107.58 13
0 -10 3 1366.25 97.6317 13
0 -10 3 1429.78 70.6052 9
0 -10 4 3894.46 181.111 17
0 -10 -4 4133.81 197.15 13
0 -10 4 4136.9 184.344 13
0 -10 4 4031.55 159.675 9
0 -10 5 3635.25 163.922 17
0 -10 5 3370.43 161.442 13
0 -10 -5 3288.88 177.75 13
0 -10 5 3396.79 141.442 9
0 -10 6 2715.64 141.517 17
0 -10 6 2747.79 138.415 13
0 -10 -6 3063.08 156.758 16
0 -10 -6 2751.21 159.409 13
0 -10 6 2837.37 123.885 9
0 -10 7 6270.67 262.656 17
0 -10 -7 6688.44 279.474 16
0 -10 7 6360.55 248.527 9
0 -10 8 407.213 71.3849 17
0 -10 -8 475.774 82.3945 16
0 -10 8 360.389 54.3191 9
0 -10 9 5623.56 231.185 17
0 -10 9 5488.79 218.543 9
0 -10 -10 764.089 93.7166 13
0 -10 10 826.868 85.235 17
0 -10 10 763.164 71.1556 9
0 -10 -10 817.54 97.9761 16
0 -10 -11 527.55 87.1384 13
0 -10 11 576.919 77.6828 17
0 -10 -11 481.28 95.1315 16
0 -10 11 606.426 70.2838 9
0 -10 12 2118.8 126.435 17
0 -10 -12 2223.59 145.965 13
0 -10 -12 2079.71 142.543 16
0 -10 12 2110.4 120.295 9
0 -10 -13 5470.99 260.296 16
0 -10 13 5467.32 245.739 17
0 -10 -13 5785.04 264.741 13
0 -10 13 6160.42 246.018 9
0 -10 14 2852.8 152.55 17
0 -10 -14 2681.19 161.941 16
0 -10 14 2850.5 149.408 9
0 -10 -14 2859.49 169.776 13
0 -10 -15 234.58 90.8523 13
0 -10 15 126.219 79.0173 17
0 -10 15 147.631 74.7001 9
0 -10 -15 168.132 94.2349 16
0 -10 -16 981.182 110.303 13
0 -10 16 805.344 96.5162 17
0 -10 16 925.218 97.0926 9
0 -10 -16 805.456 108.284 16
0 -10 -17 858.387 114.176 13
0 -10 17 885.736 102.071 17
0 -10 17 967.972 102.797 9
0 -10 -17 1110.37 114.347 16
0 -10 -18 562.574 99.7412 13
0 -10 18 504.332 93.0815 17
0 -10 -18 382.787 100.926 16
0 -10 18 365.5 88.6505 9
0 -10 -19 348.562 95.1579 13
0 -10 -19 444.64 99.621 16
0 -10 19 277.23 93.1085 9
0 -10 -20 1421.91 127.154 16
0 -10 -20 1465.6 129.278 13
0 -10 20 1295.06 125.116 9
0 -10 -21 138.854 95.2153 13
0 -10 21 269.364 99.4577 9
0 -10 -22 264.013 100.221 13
0 -9 0 7.87941 50.5174 13
0 -9 0 -13.6158 49.6534 17
0 -9 0 20.2297 19.3005 9
0 -9 -1 10596.5 383.874 17
0 -9 1 10965.4 383.406 17
0 -9 1 9782.65 383.461 13
0 -9 -1 10444.3 389.153 13
0 -9 1 9727.06 354.144 9
0 -9 -1 9744.8 348.271 9
0 -9 2 2817.51 133.835 17
0 -9 -2 2924.62 138.405 17
0 -9 2 2625.44 109.062 9
0 -9 -2 2856.02 143.032 13
0 -9 2 2576.35 133.832 13
0 -9 3 454.833 38.5416 9
0 -9 -3 424.382 66.7713 13
0 -9 3 405.338 59.6371 13
0 -9 -3 423.9 64.7573 17
0 -9 3 490.381 60.6896 17
0 -9 4 64.0576 51.6056 13
0 -9 -4 214.038 60.5859 13
0 -9 4 52.0295 51.3753 17
0 -9 4 141.883 32.6856 9
0 -9 5 2710.65 118.709 9
0 -9 -5 2939.71 148.963 13
0 -9 5 2767.13 133.694 13
0 -9 5 2770.6 136.151 17
0 -9 6 3257.87 137.607 9
0 -9 -6 3426.22 161.883 16
0 -9 -6 3134.88 163.539 13
0 -9 6 3100.71 146.687 13
0 -9 6 3256.73 151.741 17
0 -9 -7 3270.14 167.916 16
0 -9 7 3199.9 147.801 9
0 -9 7 3450.04 128.089 2
0 -9 -7 3623.25 130.086 5
0 -9 -8 11276 420.352 16
0 -9 8 11087.3 408.329 17
0 -9 8 11115 398.616 9
0 -9 -8 10253 380.607 5
0 -9 -9 660.581 82.3278 13
0 -9 9 575.571 69.115 17
0 -9 9 401.918 56.5837 9
0 -9 -9 523.447 77.5284 16
0 -9 -10 226.335 70.9225 13
0 -9 10 117.706 59.7781 17
0 -9 -10 147.182 69.6 16
0 -9 10 96.8115 49.6721 9
0 -9 11 899.51 85.051 17
0 -9 -11 812.309 92.341 16
0 -9 -11 928.454 95.5432 13
0 -9 11 821.786 73.982 9
0 -9 12 8316.76 327.667 17
0 -9 12 8156.63 324.401 9
0 -9 -12 8463.42 339.184 16
0 -9 -12 8014.38 342.439 13
0 -9 -13 666.759 90.9858 13
0 -9 13 892.347 85.3642 17
0 -9 -13 738.292 93.198 16
0 -9 13 801.441 80.5026 9
0 -9 -14 1665.29 120.012 16
0 -9 14 1614.49 109.354 17
0 -9 -14 1559.2 119.863 13
0 -9 14 1261.52 101.673 9
0 -9 15 3170.06 159.687 17
0 -9 -15 3014.76 169.072 16
0 -9 15 3180.64 162.069 9
0 -9 -15 3191.57 175.38 13
0 -9 -16 465.113 86.1754 13
0 -9 16 227.912 77.7674 17
0 -9 -16 387.824 87.4108 16
0 -9 16 421.669 81.8935 9
0 -9 -17 3272.11 178.065 16
0 -9 17 3302.5 166.205 17
0 -9 -17 3157.93 180.64 13
0 -9 17 3221.91 170.779 9
0 -9 18 1293.58 111.462 17
0 -9 -18 1292.76 114.964 16
0 -9 18 1373.91 118.419 9
0 -9 -18 1344.99 120.08 13
0 -9 -19 276.84 93.1336 13
0 -9 19 293.428 85.6849 17
0 -9 19 109.181 87.1839 9
0 -9 -19 344.603 92.8159 16
0 -9 -20 690.588 107.27 13
0 -9 20 733.55 97.1488 17
0 -9 -20 708.35 104.3 16
0 -9 20 783.304 107.045 9
0 -9 -21 4517.85 223.256 13
0 -9 21 4508.55 226.485 9
0 -9 -22 3053.69 173.187 13
0 -9 22 2909.42 176.819 9
0 -8 0 10738.1 389.128 17
0 -8 0 10051.4 391.417 13
0 -8 0 10202.1 364.201 9
0 -8 -1 12848.7 448.747 17
0 -8 1 12734.8 447.483 17
0 -8 -1 11813.6 451.86 13
0 -8 1 11891.4 449.373 13
0 -8 1 11651.9 424.9 9
0 -8 -1 11883.4 420.541 9
0 -8 -2 2488.96 118.968 17
0 -8 2 2456.25 117.507 17
0 -8 2 2408.84 98.1795 9
0 -8 -2 2372.11 88.0016 9
0 -8 -2 2295.57 123.011 13
0 -8 2 2343.21 119.228 13
0 -8 -3 227.126 54.2593 13
0 -8 3 296.496 49.8775 13
0 -8 -3 324.819 50.9329 17
0 -8 3 282.413 50.9849 17
0 -8 3 272.804 31.9244 9
0 -8 4 7251.8 271.225 9
0 -8 4 6920.86 283.042 13
0 -8 -4 7555.72 295.734 13
0 -8 4 7618.81 285.979 17
0 -8 -5 12420.3 501.476 13
0 -8 5 11656 486.56 13
0 -8 5 12562.7 479.459 9
0 -8 -5 13786.5 463.871 5
0 -8 5 13567 492.326 17
0 -8 6 1834.29 102.433 13
0 -8 -6 2130.71 118.005 16
0 -8 6 2301.57 101.007 9
0 -8 -6 2430.61 85.7858 5
0 -8 6 1983.12 82.9985 2
0 -8 6 2187.13 112.085 17
0 -8 7 4446.27 181.233 9
0 -8 7 4548.69 165.716 2
0 -8 7 4724.27 190.946 17
0 -8 -8 941.4 83.3232 13
0 -8 -8 1022.7 83.0211 16
0 -8 8 969.646 66.8598 9
0 -8 8 973.462 50.5137 2
0 -8 8 929.856 75.4167 17
0 -8 9 5458.24 220.047 9
0 -8 -9 5448.71 236.6 13
0 -8 -9 5045.43 231.649 16
0 -8 9 5831.33 227.989 17
0 -8 10 2241.99 113.758 9
0 -8 -10 2027.84 124.144 16
0 -8 -10 2196.37 127.904 13
0 -8 10 2294.64 118.464 17
0 -8 11 1919.86 108.355 9
0 -8 -11 1895.97 117.228 16
0 -8 -11 2157.87 122.179 13
0 -8 11 1938.86 112.257 17
0 -8 -12 1555.72 112.835 13
0 -8 12 2020.18 108.441 9
0 -8 12 1603.36 81.7412 3
0 -8 12 1824.46 108.044 17
0 -8 -12 2088.06 115.955 16
0 -8 -13 5062.56 232.98 13
0 -8 13 4959.72 221.152 17
0 -8 13 5146.63 222.344 9
0 -8 13 5129.44 194.913 3
0 -8 -14 836.819 91.4942 13
0 -8 14 770.209 82.594 9
0 -8 14 962.619 85.2739 17
0 -8 -14 954.032 90.4922 16
0 -8 -15 39.9439 66.832 13
0 -8 15 42.8169 65.4244 17
0 -8 15 172.285 69.5518 9
0 -8 -15 46.6373 70.5202 16
0 -8 -16 826.836 92.5178 13
0 -8 16 733.881 84.8767 17
0 -8 16 760.892 90.0691 9
0 -8 -16 715.245 90.9738 16
0 -8 -17 482.778 84.9192 13
0 -8 17 451.886 77.3998 17
0 -8 -17 475.026 85.9197 16
0 -8 17 456.132 81.7063 9
0 -8 18 1804.92 117.309 17
0 -8 -18 1568.36 117.772 16
0 -8 -18 1642.2 123.505 13
0 -8 18 1629.99 123.644 9
0 -8 19 1083.05 99.1895 17
0 -8 19 1125.31 112.466 9
0 -8 -19 1179.82 106.82 13
0 -8 -19 848.863 99.2232 16
0 -8 20 211.55 94.557 9
0 -8 20 233.362 81.6123 17
0 -8 -20 318.788 82.7596 13
0 -8 21 636.361 108.282 9
0 -8 21 649.811 92.0162 17
0 -8 -21 587.477 95.6036 13
0 -8 22 265.335 98.17 9
0 -8 22 254.969 89.1078 17
0 -8 -22 337.482 85.4974 13
0 -8 23 -58.9456 97.7582 9
0 -8 24 122.045 118.282 12
0 -7 0 5.90961 35.2481 13
0 -7 0 2.57429 17.3391 9
0 -7 0 -49.4738 35.6271 17
0 -7 -1 16550.9 557.96 17
0 -7 1 15971.3 555.815 17
0 -7 1 14602.7 537.783 9
0 -7 1 15171.2 557.359 13
0 -7 -1 15233.6 559.63 13
0 -7 2 441.729 47.7256 13
0 -7 -2 501.568 54.0646 13
0 -7 2 436.107 32.9264 9
0 -7 2 474.228 49.2421 17
0 -7 -2 521.014 51.3898 17
0 -7 3 45243.7 1624.15 9
0 -7 -3 46306.3 1613.64 9
0 -7 3 46349.4 1637.47 13
0 -7 -3 47307.2 1644.11 13
0 -7 3 48163.9 1638 17
0 -7 -3 49866.7 1641.77 17
0 -7 -4 12205.2 462.18 13
0 -7 4 12052.1 453.372 13
0 -7 -4 11473.7 430.555 9
0 -7 4 11664.4 443.888 9
0 -7 4 12414.3 431.012 2
0 -7 4 12122.8 454.411 17
0 -7 5 4799.95 193.236 13
0 -7 5 4823.23 187.551 9
0 -7 -5 4866.91 171.558 9
0 -7 5 4742.4 174.86 2
0 -7 5 5033.86 197.786 17
0 -7 6 2764.43 124.35 17
0 -7 6 2664.75 118.123 13
0 -7 -6 2600.25 126.143 16
0 -7 6 2461.61 115.374 9
0 -7 -6 2724.1 98.6051 9
0 -7 7 1903.4 96.7027 17
0 -7 7 2004.82 92.3775 9
0 -7 -7 1886.44 72.0457 9
0 -7 7 1776.39 87.9273 13
0 -7 -8 3086.22 127.969 11
0 -7 8 3156.33 141.361 17
0 -7 8 3101.78 137.154 9
0 -7 -8 3128.53 118.095 9
0 -7 -8 3214.56 150.246 13
0 -7 -8 3264.05 148.074 16
0 -7 -9 4856.5 191.594 11
0 -7 9 4530.85 200.977 17
0 -7 -9 5168.78 181.081 9
0 -7 9 4878.65 200.066 9
0 -7 -9 4598.51 206.215 16
0 -7 -9 4895.15 212.153 13
0 -7 -10 9208.25 333.745 11
0 -7 10 9229.68 342 17
0 -7 10 8499.24 340.044 9
0 -7 -10 8746.77 351.28 13
0 -7 -10 8841.09 347.547 16
0 -7 -11 2027.85 95.5844 11
0 -7 11 1626.33 99.7878 17
0 -7 11 1815.06 100.394 9
0 -7 -11 1590.27 104.805 16
0 -7 -11 1874.76 109.089 13
0 -7 -12 1889.2 114.714 13
0 -7 -12 2068.42 112.469 16
0 -7 12 1940.92 106.752 17
0 -7 -12 1989.78 102.531 11
0 -7 12 2061.72 109.42 9
0 -7 12 1881.8 83.4895 3
0 -7 -13 7376.28 313.203 13
0 -7 -13 8071.6 311.318 16
0 -7 13 7344.11 302.007 17
0 -7 -13 7297.13 300.518 11
0 -7 13 7375.72 306.91 9
0 -7 13 8127.6 278.509 3
0 -7 -14 182.456 62.8609 13
0 -7 14 144.356 58.4565 17
0 -7 -14 124.502 56.3648 11
0 -7 14 277.917 61.5327 9
0 -7 -14 210.792 62.5813 16
0 -7 -15 557.456 76.0209 13
0 -7 15 517.2 71.7615 17
0 -7 15 502.536 75.3374 9
0 -7 -15 651.222 73.6465 11
0 -7 -15 541.907 75.9127 16
0 -7 -16 6417.5 273.909 11
0 -7 -16 7363.33 277.672 16
0 -7 16 6342.2 268.332 17
0 -7 16 6467.8 278.603 9
0 -7 -16 6461.31 278.342 13
0 -7 -17 11852 476.337 11
0 -7 17 12815.3 472.618 17
0 -7 -17 12879.5 476.153 16
0 -7 17 12409.9 483.03 9
0 -7 -17 12288.7 479.418 13
0 -7 -18 1796.55 124.014 11
0 -7 18 1879.91 118.864 17
0 -7 -18 1981.25 120.71 16
0 -7 18 1986.4 132.883 9
0 -7 -18 1959.43 122.159 13
0 -7 -19 1580.75 121.38 11
0 -7 19 1610.91 112.452 17
0 -7 19 1467.75 122.855 9
0 -7 -19 1556.89 113.046 13
0 -7 -20 209.255 76.7837 13
0 -7 20 135.657 74.8853 17
0 -7 20 173.153 89.6909 9
0 -7 -21 750.695 90.4833 13
0 -7 21 808.847 94.9322 17
0 -7 21 787.062 108.807 9
0 -7 -22 110.4 74.5483 13
0 -7 22 209.858 86.4684 17
0 -7 22 278.75 99.3529 9
0 -7 23 1705.41 157.078 12
0 -7 23 1863.67 127.239 17
0 -7 23 1939.34 146.468 9
0 -7 24 403.516 123.843 12
0 -7 24 574.461 109.51 9
0 -7 25 266.755 117.717 12
0 -6 0 31458.4 1112.46 13
0 -6 1 647.934 34.2626 9
0 -6 1 589.154 48.1212 13
0 -6 -1 660.127 50.8633 13
0 -6 2 823.236 42.1231 9
0 -6 2 737.221 53.1052 13
0 -6 -2 881.978 57.174 13
0 -6 -2 823.059 53.8053 17
0 -6 -3 2994.3 130.537 13
0 -6 3 2907.18 125.601 13
0 -6 -3 2835.95 106.281 9
0 -6 3 2841.91 116.197 9
0 -6 -3 2860.44 105.647 5
0 -6 3 3094.86 105.38 2
0 -6 -3 3087.15 128.953 17
0 -6 4 17784.6 571.65 2
0 -6 -4 15722.3 569.176 9
0 -6 4 15683.3 580.141 9
0 -6 4 15500.5 585.341 13
0 -6 -4 16795.4 594.78 13
0 -6 -5 22696.5 789.75 9
0 -6 5 22778.4 802.932 9
0 -6 -5 22654.3 794.216 11
0 -6 5 22766.4 804.723 13
0 -6 6 502.346 42.3426 9
0 -6 -6 553.711 28.3983 9
0 -6 -6 574.461 35.9239 11
0 -6 6 537.115 41.554 13
0 -6 -6 503.347 48.5104 16
0 -6 -7 128.185 39.1279 13
0 -6 -7 103.1 36.7785 16
0 -6 -7 121.922 27.3188 11
0 -6 -7 73.1802 17.612 9
0 -6 7 143.207 35.2466 9
0 -6 -8 3241.63 148.23 13
0 -6 -8 3500.16 147.531 16
0 -6 -8 3389.62 125.448 9
0 -6 8 3106.98 139.341 9
0 -6 8 3234.45 141.836 17
0 -6 -8 3282.56 133.966 11
0 -6 -9 19220.6 703.793 13
0 -6 -9 18513.6 699.467 16
0 -6 -9 19422.5 690.233 11
0 -6 9 19389.3 697.053 9
0 -6 -9 19453.7 680.51 9
0 -6 9 19859.6 695.335 17
0 -6 -10 2087.34 110.643 13
0 -6 -10 2221.89 111.116 16
0 -6 10 2056.64 92.7775 7
0 -6 -10 2126.83 100.997 11
0 -6 -10 2207.98 89.6508 9
0 -6 10 2067.27 106.17 9
0 -6 10 2177.68 104.909 17
0 -6 -11 5336.48 220.03 16
0 -6 11 5624.47 216.92 17
0 -6 -11 5245.7 223.527 13
0 -6 11 5400.35 203.855 7
0 -6 -11 5390.79 214.143 11
0 -6 11 5198.13 219.437 9
0 -6 11 5360.75 197.799 3
0 -6 -12 172.382 48.0344 16
0 -6 -12 82.9973 47.8887 13
0 -6 12 187.919 50.3116 9
0 -6 -12 156.525 46.7558 11
0 -6 12 115.771 22.4947 3
0 -6 -13 3199.89 135.054 4
0 -6 -13 2832.45 141.918 13
0 -6 13 2753.06 135.945 17
0 -6 -13 2885 139.769 16
0 -6 -13 2947.03 139.547 11
0 -6 13 2996.76 142.789 9
0 -6 -13 2991.66 143.722 8
0 -6 -14 4964.7 207.228 4
0 -6 -14 5390.1 219.93 13
0 -6 -14 4465.13 210.45 16
0 -6 14 5216.71 211.329 17
0 -6 -14 5294.83 216.742 11
0 -6 14 5349.72 220.388 9
0 -6 -14 5073.24 218.041 8
0 -6 -15 3606.28 161.253 4
0 -6 -15 3796.44 171.124 13
0 -6 15 3810.8 165.329 17
0 -6 -15 3712.71 168.797 16
0 -6 -15 3637.63 170.026 11
0 -6 15 3278.89 169.838 9
0 -6 -15 3541.38 172.42 8
0 -6 -16 1785.05 103.863 4
0 -6 -16 1664.46 106.705 13
0 -6 -16 1867.69 106.85 16
0 -6 16 1652.4 102.964 17
0 -6 -16 1654.86 108.838 11
0 -6 16 1641.77 112.002 9
0 -6 -16 1788.02 113.113 8
0 -6 -17 2124.1 126.038 4
0 -6 -17 2642.7 132.995 13
0 -6 -17 2486.58 128.78 16
0 -6 17 2487.35 129.95 17
0 -6 -17 2375.19 137.121 11
0 -6 17 2392.94 138.301 9
0 -6 -17 2241.8 137.084 8
0 -6 -18 3217.05 163.923 4
0 -6 -18 3645.96 168.87 13
0 -6 18 3385.74 164.122 17
0 -6 -18 3543.91 179.224 11
0 -6 18 3662.58 180.222 9
0 -6 -18 3539.73 178.414 8
0 -6 -19 881.187 88.0007 4
0 -6 19 1033.3 88.6486 17
0 -6 19 845.576 101.009 9
0 -6 -19 765.771 97.5739 11
0 -6 -19 737.28 92.7871 8
0 -6 -19 853.381 84.931 13
0 -6 -20 1073.23 99.0734 4
0 -6 -20 1052.25 92.2638 13
0 -6 20 1405.87 100.605 17
0 -6 20 1200.34 111.568 9
0 -6 -20 1020.44 111.59 11
0 -6 -20 1159.87 109.738 8
0 -6 -21 -12.1356 78.8533 4
0 -6 -21 38.1811 65.6569 13
0 -6 21 31.1717 72.9968 17
0 -6 -21 -38.8618 88.3991 11
0 -6 21 22.2646 87.7803 9
0 -6 -21 118.763 87.1208 8
0 -6 -22 298.612 89.6941 4
0 -6 -22 450.243 74.8953 13
0 -6 22 554.638 115.292 12
0 -6 22 483.835 86.884 17
0 -6 22 578.852 106.305 9
0 -6 -22 380.225 95.6912 8
0 -6 -23 1634.99 126.096 4
0 -6 23 1405.65 143.126 12
0 -6 23 1742.76 123.666 17
0 -6 23 1545.73 139.898 9
0 -6 -23 1493.79 130.594 8
0 -6 -24 306.856 96.3995 4
0 -6 24 223.541 85.8086 17
0 -6 24 286.133 101.296 9
0 -6 -24 165.593 95.0506 8
0 -6 24 254.18 111.668 12
0 -6 25 887.564 120.015 9
0 -6 25 957.12 132.218 12
0 -6 -25 795.616 119.111 8
0 -6 26 -105.454 113.95 12
0 -5 0 28.0933 21.8314 13
0 -5 0 29.0283 24.9793 17
0 -5 1 39182 1369.88 17
0 -5 -1 41622.1 1371.75 17
0 -5 -1 37510.7 1372 13
0 -5 1 38186.3 1370.9 13
0 -5 2 4789.51 177.809 17
0 -5 -2 5039.34 179.249 17
0 -5 -2 4676.15 180.416 13
0 -5 2 4608.22 177.383 13
0 -5 2 4447.88 168.343 9
0 -5 -2 4470.86 159.908 5
0 -5 3 2602.85 108.521 13
0 -5 -3 2497.61 112.37 13
0 -5 -3 2579.44 93.8205 9
0 -5 3 2469.74 102.055 9
0 -5 3 2757.66 110.373 17
0 -5 -3 2576.54 104.59 12
0 -5 4 2852.15 119.695 13
0 -5 -4 3043.65 108.366 9
0 -5 4 2815.37 117.439 9
0 -5 4 3120.3 123.728 17
0 -5 -4 2883.75 111.498 11
0 -5 -4 3096.14 118.405 12
0 -5 5 33332.6 1143.97 13
0 -5 5 32861.3 1144.95 9
0 -5 -5 31636.6 1133.64 9
0 -5 5 34661.3 1148.5 17
0 -5 -5 32839.3 1138.7 11
0 -5 -6 8508.47 305.355 16
0 -5 -6 8243.25 294.933 11
0 -5 -6 8220.29 288.736 9
0 -5 6 8412.1 301.018 9
0 -5 6 8671.42 302.374 17
0 -5 7 5801.23 207.121 7
0 -5 -7 5391 217.186 16
0 -5 -7 5790.88 221.1 13
0 -5 7 5363.32 214.068 9
0 -5 -7 5643.2 209.819 11
0 -5 -7 5490.57 202.364 9
0 -5 8 21337.3 746.822 7
0 -5 8 21435.6 757.654 9
0 -5 -8 21534.2 752.411 11
0 -5 -8 21051.1 743.823 9
0 -5 -8 20961.5 761.114 13
0 -5 -8 21002.3 758.487 16
0 -5 9 4703.3 179.818 7
0 -5 -9 4792.95 184.943 4
0 -5 9 4761.75 192.721 9
0 -5 -9 4750.01 187.336 11
0 -5 -9 4955.74 178.398 9
0 -5 -9 4961.32 195.633 13
0 -5 -9 4281.12 190.406 16
0 -5 10 479.236 30.9776 3
0 -5 -10 612.211 46.7794 4
0 -5 -10 566.411 51.166 13
0 -5 -10 626.697 52.8444 16
0 -5 10 438.271 47.0591 17
0 -5 10 482.485 37.9494 7
0 -5 -10 483.594 35.6724 9
0 -5 -10 458.759 47.8673 11
0 -5 -10 404.095 49.0102 8
0 -5 10 489.777 49.1871 9
0 -5 11 8032.04 289.237 3
0 -5 -11 7563.59 304.744 4
0 -5 -11 8389.95 312.077 16
0 -5 11 8413.84 308.572 17
0 -5 -11 7956.8 313.501 13
0 -5 11 8991.1 299.414 7
0 -5 11 7949.05 314.141 9
0 -5 -11 8182.41 310.511 11
0 -5 -11 7875.83 312.893 8
0 -5 -12 8116.64 309.475 4
0 -5 -12 8084.67 316.14 13
0 -5 -12 8216.22 313.634 16
0 -5 12 8203.94 310.598 17
0 -5 -12 8808.03 316.866 11
0 -5 12 8030.14 317.5 9
0 -5 -12 7936.79 317.194 8
0 -5 -13 4065.11 169.756 4
0 -5 -13 4043.73 174.517 13
0 -5 13 4219.92 170.693 17
0 -5 -13 3906.66 170.674 16
0 -5 -13 4058.67 174.82 11
0 -5 13 3784.54 176.344 9
0 -5 -13 4091.19 176.996 8
0 -5 -14 1216.56 83.7829 4
0 -5 -14 1336.43 86.3856 13
0 -5 -14 1435.93 87.3659 16
0 -5 14 1515.62 86.2086 17
0 -5 -14 1583.11 94.2489 11
0 -5 14 1515.57 96.1496 9
0 -5 -14 1333.98 91.1187 8
0 -5 -15 6044.35 257.184 4
0 -5 -15 6311.17 259.639 13
0 -5 15 6520.36 257.82 17
0 -5 -15 6141.4 264.773 11
0 -5 15 6103.29 266.937 9
0 -5 -15 6490.53 267.09 8
0 -5 -16 593.733 67.7568 4
0 -5 -16 492.807 59.0013 16
0 -5 -16 639.629 66.3439 13
0 -5 16 551.188 64.6523 17
0 -5 -16 601.292 75.5687 11
0 -5 16 559.978 73.209 9
0 -5 -16 511.113 69.9303 8
0 -5 -17 583.541 71.3033 4
0 -5 -17 680.358 69.2249 13
0 -5 17 708.677 71.6836 17
0 -5 17 623.464 77.6502 9
0 -5 -17 638.646 80.227 11
0 -5 -17 596.587 74.6398 8
0 -5 -18 418.976 72.1784 4
0 -5 18 464.101 72.3799 17
0 -5 -18 462.872 65.3314 13
0 -5 -18 399.574 80.4901 11
0 -5 18 501.909 78.75 9
0 -5 -18 415.361 71.5064 8
0 -5 -19 2125.91 126.857 4
0 -5 -19 2067.25 116.748 13
0 -5 -19 1970.88 138.387 11
0 -5 19 2417.66 125.817 17
0 -5 19 2300.66 136.029 9
0 -5 -19 1972.87 130.273 8
0 -5 -20 617.257 86.3608 4
0 -5 20 777.898 84.2769 17
0 -5 -20 692.221 72.0783 13
0 -5 20 662.13 92.8256 9
0 -5 -20 799.84 98.4865 11
0 -5 -20 596.126 89.9709 8
0 -5 -21 5678.17 246.725 4
0 -5 -21 5609.62 231.238 13
0 -5 21 5216.67 256.802 12
0 -5 -21 5397.99 260.088 11
0 -5 21 6043.81 244.124 17
0 -5 21 5133.54 255.48 9
0 -5 -21 5644.24 255.847 8
0 -5 22 1258.42 128.189 12
0 -5 -22 1659 138.444 11
0 -5 22 1652.14 114.75 17
0 -5 -22 1352.95 122.715 8
0 -5 -22 1500.91 120.274 4
0 -5 -23 289.845 92.595 4
0 -5 23 267.021 102.984 12
0 -5 23 377.802 85.2092 17
0 -5 -23 350.315 102.281 11
0 -5 -23 207.095 93.6184 8
0 -5 24 16.7623 84.6893 17
0 -5 -24 80.9188 91.0932 4
0 -5 -24 92.3078 97.5789 8
0 -5 24 23.5044 95.4689 12
0 -5 25 1810.79 125.284 17
0 -5 -25 1818.89 135.57 4
0 -5 25 1464.3 143.729 12
0 -5 -25 1398.34 136.301 8
0 -5 26 88.7431 107.901 12
0 -5 -26 78.6453 103.962 8
0 -5 26 137.312 92.6588 17
0 -5 27 35.2705 110.45 12
0 -4 0 67522.2 2413.53 13
0 -4 0 71287.6 2413.02 17
0 -4 -1 15315.6 572.529 13
0 -4 1 15735.3 571.684 13
0 -4 -1 15815.1 571.93 17
0 -4 -2 1152.05 56.1916 13
0 -4 -2 1031.08 41.3819 11
0 -4 2 1097.79 52.4899 13
0 -4 2 1167.49 54.4015 17
0 -4 -3 4134.15 150.089 11
0 -4 -3 4435.11 156.199 12
0 -4 3 4138.42 157.993 13
0 -4 3 4082.39 155.253 9
0 -4 -3 4093.33 147.941 9
0 -4 3 4195.31 159.067 17
0 -4 4 14294.5 496.495 17
0 -4 4 13541.1 493.718 13
0 -4 -4 14310.2 493.413 12
0 -4 -4 13912.7 486.211 9
0 -4 4 13800.3 494.285 9
0 -4 -4 13930.3 489.802 11
0 -4 4 13667.3 496.717 1
0 -4 5 9065.38 314.493 17
0 -4 -5 8554.53 315.944 16
0 -4 5 8079.91 308.988 13
0 -4 5 8640.03 308.803 7
0 -4 -5 9163.33 311.443 12
0 -4 -5 8367.79 304.463 9
0 -4 -5 8765.81 309.63 11
0 -4 5 8458.62 313.247 9
0 -4 5 8962.68 314.959 1
0 -4 6 8033.53 287.886 17
0 -4 -6 7443.44 288.803 16
0 -4 6 7362.51 281.361 7
0 -4 -6 8475.89 285.347 12
0 -4 -6 7975.17 291.969 13
0 -4 -6 7950.96 285 11
0 -4 6 7615.03 288.183 9
0 -4 -6 7534.19 278.795 9
0 -4 -6 8490.28 285.27 4
0 -4 7 11030.8 397.684 17
0 -4 -7 11384.6 401.324 16
0 -4 7 10020.1 390.458 7
0 -4 -7 11667.2 395.673 12
0 -4 -7 10720.8 401.936 13
0 -4 -7 10894.9 390.278 9
0 -4 7 11437.8 401.783 9
0 -4 -7 10903.5 396.972 11
0 -4 -7 11704.6 396.121 4
0 -4 -8 154.641 27.9501 4
0 -4 8 145.714 26.1351 17
0 -4 -8 114.12 29.507 16
0 -4 -8 108.087 28.2062 13
0 -4 -8 88.9429 26.4605 12
0 -4 -8 96.9636 20.6802 9
0 -4 8 117.247 28.3526 9
0 -4 -8 82.9422 27.0905 11
0 -4 8 133.715 22.5986 7
0 -4 -9 14320 527.693 16
0 -4 9 14888.2 518.47 7
0 -4 -9 14106.1 529.587 13
0 -4 -9 15417.1 529.194 11
0 -4 9 14734.9 531.447 9
0 -4 -9 15160.5 519.823 9
0 -4 -9 15029.5 524.817 4
0 -4 9 14122 512.688 3
0 -4 -10 2797.96 129.071 4
0 -4 10 3068.05 114.884 3
0 -4 -10 3439.31 138.003 13
0 -4 -10 2367.08 129.176 16
0 -4 10 3732.8 126.031 7
0 -4 -10 3163.37 135.943 11
0 -4 -10 3554.22 127.478 9
0 -4 10 3409.38 139.052 9
0 -4 -10 3250.01 136.726 8
0 -4 -11 1285.93 71.1014 4
0 -4 -11 1324.29 71.9371 13
0 -4 -11 1158.67 70.4991 16
0 -4 11 1332.88 62.5731 7
0 -4 -11 1382.01 75.5958 11
0 -4 11 1387.51 77.8101 9
0 -4 -11 1128.56 72.4488 8
0 -4 -12 5501.08 214.197 4
0 -4 -12 5198.02 213.11 16
0 -4 12 5671.85 222.053 9
0 -4 -12 5175.63 218.541 11
0 -4 -12 5523.66 219.158 8
0 -4 -12 5550.23 215.767 13
0 -4 -13 16164.1 622.195 4
0 -4 -13 16808.8 622.103 16
0 -4 -13 18511.2 632.934 11
0 -4 13 17783.2 632.612 9
0 -4 -13 17098 629.247 8
0 -4 -13 17670 624.534 13
0 -4 -14 8460.18 349.226 4
0 -4 -14 9774.75 350.353 13
0 -4 -14 9711.44 348.846 16
0 -4 -14 9308.68 358.859 11
0 -4 -14 8954.83 355.099 8
0 -4 -15 1046.02 71.7645 13
0 -4 -15 1002.63 82.2638 11
0 -4 -15 921.239 77.4065 8
0 -4 -15 997.043 76.8871 4
0 -4 -16 1785.15 109.945 11
0 -4 -16 1475.28 99.4906 8
0 -4 -16 1635.16 97.9974 4
0 -4 -16 1763.17 92.3737 13
0 -4 -17 583.018 69.5797 8
0 -4 -17 582.844 58.7963 13
0 -4 -17 533.887 76.3242 11
0 -4 -17 389.863 64.0984 4
0 -4 -18 1160.3 100.974 11
0 -4 -18 1282.5 95.7188 8
0 -4 -18 1080.14 93.3543 4
0 -4 -18 1372.02 81.5086 13
0 -4 -19 210.144 67.2638 8
0 -4 -19 333.82 53.9708 13
0 -4 -19 237.042 81.6278 11
0 -4 -19 283.141 71.4219 4
0 -4 -20 3711.15 190.575 11
0 -4 20 3632.31 189.596 12
0 -4 -20 3427.04 180.33 8
0 -4 -20 3748.73 159.438 13
0 -4 -20 3588.57 178.887 4
0 -4 -21 1594.01 130.151 11
0 -4 21 1449.2 122.979 12
0 -4 -21 1443.22 114.572 8
0 -4 -21 1575.69 89.6002 13
0 -4 -21 1423.7 116.14 4
0 -4 -22 1864.44 138.587 11
0 -4 22 1484.21 123.886 12
0 -4 -22 1745.6 125.637 8
0 -4 -22 1369.37 120.705 4
0 -4 23 746.881 108.077 12
0 -4 -23 904.369 108.345 8
0 -4 23 796.489 115.102 9
0 -4 -23 873.416 123.184 11
0 -4 -23 786.143 105.285 4
0 -4 24 216.54 97.9184 12
0 -4 -24 -5.60511 89.7591 8
0 -4 24 -41.3205 101.642 9
0 -4 -24 152.991 103.453 11
0 -4 -24 44.7512 91.1345 4
0 -4 25 570.104 111.951 12
0 -4 -25 786.091 110.3 8
0 -4 25 658.295 120.399 9
0 -4 -25 593.998 118.237 11
0 -4 -25 726.248 111.625 4
0 -4 -26 1021.65 119.647 4
0 -4 26 736.354 121.329 12
0 -4 26 945.639 106.877 17
0 -4 26 639.141 125.635 9
0 -4 -26 801.95 118.533 8
0 -4 27 2214.06 162.626 12
0 -4 -27 2222.1 159.284 4
0 -4 27 2343.24 150.119 17
0 -3 0 -5.68806 14.278 13
0 -3 -1 6528.42 247.655 13
0 -3 1 6671.49 246.979 13
0 -3 1 7263.72 247.42 17
0 -3 2 1533.85 62.7865 17
0 -3 -2 1398.18 63.8458 13
0 -3 2 1495.78 62.5333 13
0 -3 -2 1464.19 55.6873 11
0 -3 2 1518.6 63.5271 1
0 -3 3 78528 2644.61 17
0 -3 3 71185.4 2642.4 13
0 -3 -3 77420.7 2642.53 12
0 -3 3 73963 2643.25 9
0 -3 -3 77846.7 2637.55 9
0 -3 -3 76619.7 2639.96 11
0 -3 3 76709.7 2645.46 1
0 -3 4 9767.82 345.739 1
0 -3 4 10019.1 344.942 17
0 -3 4 9208.87 341.221 13
0 -3 4 9428.35 341.155 7
0 -3 -4 10253.3 343.392 12
0 -3 -4 9384.66 338.44 9
0 -3 4 9423.07 344.79 9
0 -3 -4 9302.02 341.816 11
0 -3 -4 10411.2 342.835 4
0 -3 5 4698.95 175.788 1
0 -3 5 4982.88 175.558 17
0 -3 5 4592.22 169.946 13
0 -3 -5 4229.31 175.573 16
0 -3 5 4732.2 170.992 7
0 -3 -5 4816.18 178.137 13
0 -3 -5 4873.4 173.664 12
0 -3 -5 4451.12 169.412 9
0 -3 -5 4794.58 174.33 11
0 -3 5 4585.26 176.443 9
0 -3 -5 5144.2 174.204 4
0 -3 6 38827 1365.9 1
0 -3 6 38734.9 1364.75 17
0 -3 -6 36327.8 1365.68 16
0 -3 6 39476.2 1360.41 7
0 -3 -6 40208.2 1363.65 12
0 -3 -6 39438.8 1367.99 13
0 -3 -6 38339.6 1360.3 9
0 -3 -6 38100.7 1365.33 11
0 -3 6 39822.1 1368.23 9
0 -3 -6 42147.2 1364.53 4
0 -3 7 375.91 30.994 1
0 -3 7 265.098 29.8469 9
0 -3 -7 253.2 28.0008 16
0 -3 -7 278.78 28.4404 13
0 -3 -7 293.2 27.4144 12
0 -3 7 282.069 23.0222 7
0 -3 -7 287.706 23.1684 9
0 -3 -7 257.76 29.2508 11
0 -3 -7 267.343 26.6265 4
0 -3 8 14219 517.224 7
0 -3 -8 14205.9 524.469 13
0 -3 -8 14767.8 521.554 12
0 -3 -8 13760.3 518.312 9
0 -3 -8 15050.4 526.319 11
0 -3 -8 15219.6 523.53 4
0 -3 -9 217.68 28.2818 16
0 -3 -9 248.234 30.1881 12
0 -3 -9 222.169 27.9242 13
0 -3 9 229.082 25.0707 7
0 -3 -9 244.069 26.5419 9
0 -3 -10 11593.9 419.851 16
0 -3 10 11976.1 414.069 7
0 -3 -10 11528.6 421.03 13
0 -3 -10 11301.1 425.39 11
0 -3 -10 11344.1 423.375 8
0 -3 -11 9803.65 327.838 13
0 -3 -11 9309.96 334.223 11
0 -3 11 8226.58 317.893 7
0 -3 -11 9218.97 331.17 8
0 -3 -11 8254.12 324.196 16
0 -3 -12 10928 374.543 13
0 -3 -12 10779 383.248 11
0 -3 -12 10369.9 378.848 8
0 -3 -13 4861.58 188.589 13
0 -3 -13 4814.72 188.653 16
0 -3 -13 4748.19 195.584 8
0 -3 -13 4527.98 198.455 11
0 -3 -14 138.079 35.9116 13
0 -3 -14 146.559 42.155 8
0 -3 -14 160.601 50.009 11
0 -3 -15 209.72 38.3407 13
0 -3 -15 272.793 50.8456 8
0 -3 -15 163.047 55.1831 11
0 -3 -16 2283.18 105.3 13
0 -3 -16 2381.31 126.776 11
0 -3 -16 2029.08 116.762 8
0 -3 -17 18875.9 677.435 11
0 -3 -17 18474.1 652.796 13
0 -3 -17 17023.1 666.723 8
0 -3 17 18305.5 674.846 9
0 -3 -18 9.11732 38.7322 13
0 -3 18 -17.2479 64.1096 12
0 -3 -18 -12.0542 57.3586 8
0 -3 -18 75.7486 65.4884 11
0 -3 18 -8.9663 65.2864 9
0 -3 -19 37.854 40.4907 13
0 -3 19 90.3032 67.0678 12
0 -3 19 89.8658 66.8709 9
0 -3 -19 -10.1253 74.2427 11
0 -3 -19 179.561 64.6908 8
0 -3 20 1235.14 108.181 12
0 -3 -20 1348.83 113.982 11
0 -3 -20 1407.12 76.5857 13
0 -3 20 1419.77 111.799 9
0 -3 -20 1373.04 105.145 8
0 -3 21 197.853 80.6421 9
0 -3 -21 315.576 90.4429 11
0 -3 -21 248.161 77.0031 8
0 -3 21 160.134 81.5405 12
0 -3 -22 1201.63 121.01 11
0 -3 22 994.254 114.312 9
0 -3 -22 1077.41 102.926 8
0 -3 22 875.755 106.113 12
0 -3 -23 1332.3 114.238 8
0 -3 -23 1014.2 125.103 11
0 -3 23 1153.98 119.429 9
0 -3 -23 1080.63 120.706 4
0 -3 23 1253.34 114.649 12
0 -3 -24 622.85 102.535 8
0 -3 24 664.861 112.425 9
0 -3 -24 748.251 127.27 11
0 -3 -24 516.271 105.046 4
0 -3 24 636.708 106.342 12
0 -3 -25 135.76 100.434 8
0 -3 25 227.597 102.635 9
0 -3 -25 357.375 120.844 11
0 -3 -25 140.467 98.3333 4
0 -3 25 232.551 97.3061 12
0 -3 -26 2855.29 169.359 8
0 -3 26 2477.33 171.573 9
0 -3 -26 2468.08 172.266 4
0 -3 26 2370.81 163.22 12
0 -3 -27 89.2509 103.951 8
0 -3 27 112.352 114.103 9
0 -3 -27 94.9916 108.911 4
0 -3 27 220.622 99.9475 12
0 -2 0 62620.9 2207.02 13
0 -2 0 64782.6 2207.05 10
0 -2 -1 4761.71 172.302 13
0 -2 1 4739.75 171.087 13
0 -2 -2 28183.9 1001.18 12
0 -2 2 29464.3 1000.6 7
0 -2 -2 28854.2 997.867 9
0 -2 2 28637 1001.54 13
0 -2 3 263.17 15.4664 13
0 -2 3 269.305 15.9131 7
0 -2 -3 280.882 17.5887 12
0 -2 -3 272.133 17.7926 10
0 -2 -3 231.578 14.237 9
0 -2 -3 230.404 16.4002 4
0 -2 -4 42953.9 1483.11 16
0 -2 4 38796.6 1478.96 7
0 -2 -4 44700.5 1481.77 12
0 -2 -4 42438.7 1480.82 10
0 -2 -4 43144.9 1479.48 9
0 -2 -4 45945 1482.01 4
0 -2 -5 30865.7 1031.51 16
0 -2 -5 29273.8 1031.62 13
0 -2 -5 30636 1029.92 12
0 -2 5 29413.5 1030.95 1
0 -2 -5 27912.4 1028.06 9
0 -2 5 29678.4 1027.19 7
0 -2 6 14553.2 464.352 1
0 -2 -6 13895.3 464.015 13
0 -2 -6 14629.9 463.449 12
0 -2 -6 14022.7 463.721 16
0 -2 -6 12982.3 460.837 9
0 -2 6 14131.7 459.655 7
0 -2 7 511.043 34.0112 1
0 -2 -7 533.68 32.7919 13
0 -2 -7 538.445 33.9197 12
0 -2 -7 538.595 32.8368 16
0 -2 -7 549.153 32.6175 9
0 -2 7 617.915 30.7468 7
0 -2 8 42465.9 1432.3 1
0 -2 -8 44548.4 1431.95 16
0 -2 -8 41484.9 1430.64 9
0 -2 -8 42447.6 1436.64 11
0 -2 -8 41386.2 1430.88 13
0 -2 -8 43714.3 1432.06 12
0 -2 -9 20924.9 761.957 16
0 -2 -9 22456.4 763.592 12
0 -2 -9 22226.1 762.538 13
0 -2 -9 23018.8 770.77 11
0 -2 -9 22789.4 763.017 9
0 -2 -10 88.071 24.0109 16
0 -2 10 85.2335 23.9898 7
0 -2 -10 63.7523 21.0642 13
0 -2 -10 81.8921 27.0174 8
0 -2 -10 104.965 32.8487 11
0 -2 -11 10152.4 366.954 13
0 -2 -11 9859.58 373.041 8
0 -2 11 9726.55 376.111 9
0 -2 -11 11002.7 380.024 11
0 -2 -12 8765.98 344.235 8
0 -2 -12 9264.12 337.06 13
0 -2 -12 9609.09 351.669 11
0 -2 12 9489.94 349.724 9
0 -2 -13 6458.36 256.265 8
0 -2 -13 6950.56 247.404 13
0 -2 -13 6124.7 260.164 11
0 -2 13 6674.3 261.606 9
0 -2 -14 2358.92 118.514 8
0 -2 -14 2591.2 107.768 13
0 -2 -14 2616.89 127.86 11
0 -2 14 2591.44 125.631 9
0 -2 -15 1164.64 79.2886 8
0 -2 15 1247.33 85.637 9
0 -2 -15 1189.72 86.0504 11
0 -2 -15 1383.95 67.2502 13
0 -2 16 2130.54 118.94 12
0 -2 -16 2094.61 114.715 8
0 -2 -16 2177.65 123.723 11
0 -2 16 2329.78 122.587 9
0 -2 -16 2311.66 98.9481 13
0 -2 17 1222.2 93.6732 12
0 -2 -17 1372.15 90.6137 8
0 -2 -17 1481.04 100.002 11
0 -2 17 1283.79 94.3493 9
0 -2 -17 1311.16 68.4101 13
0 -2 18 14186.5 560.905 12
0 -2 -18 15320.6 570.927 11
0 -2 -18 14149.8 558.71 8
0 -2 18 15228.9 565.656 9
0 -2 -18 15552.2 537.184 13
0 -2 -19 1739.8 119.187 11
0 -2 19 1450.9 109.576 12
0 -2 -19 1617.55 104.718 8
0 -2 19 1702.1 116.025 9
0 -2 -19 1531.88 76.3562 13
0 -2 20 253.768 79.264 9
0 -2 -20 258.7 77.1897 11
0 -2 -20 231.793 69.774 8
0 -2 20 157.031 71.4565 12
0 -2 -21 332.056 91.1274 11
0 -2 21 427.079 89.1832 9
0 -2 -21 384.812 78.0104 8
0 -2 21 389.567 82.0032 12
0 -2 22 5399.55 246.599 9
0 -2 -22 5291.99 238.441 8
0 -2 -22 5065.21 252.631 11
0 -2 22 5076.49 238.092 12
0 -2 -23 609.466 110.98 11
0 -2 23 421.96 94.5219 9
0 -2 -23 521.786 89.5364 8
0 -2 23 369.772 88.2998 12
0 -2 -24 1991.48 133.586 8
0 -2 -24 1681.72 146.649 11
0 -2 24 1657.08 127.82 12
0 -2 25 2287.65 156.237 9
0 -2 -25 2070.28 147.838 8
0 -2 25 1867.89 142.021 12
0 -2 -25 2341.03 174.19 11
0 -2 -26 248.777 124.004 11
0 -2 26 293.658 106.965 9
0 -2 -26 342.64 99.7383 8
0 -2 26 278.163 94.6885 12
0 -2 -27 1301.55 131.391 8
0 -2 -27 1018.14 140.178 4
0 -2 27 1254.38 135.467 9
0 -2 -28 235.71 120.203 4
0 -1 0 8.15974 4.63415 13
0 -1 0 115.255 7.23669 10
0 -1 -1 228.204 12.3552 13
0 -1 1 231.718 11.2128 13
0 -1 -2 2322.36 84.2015 4
0 -1 -3 19159 718.122 10
0 -1 3 22686.3 719.12 7
0 -1 -4 15522.9 542.091 16
0 -1 -4 16068.3 542.79 12
0 -1 -4 14880.3 541.887 9
0 -1 -4 15118.7 539.03 10
0 -1 4 16218.9 541.009 7
0 -1 5 17703.4 579.431 6
0 -1 -5 17424.4 578.49 12
0 -1 -5 16667.3 577.767 9
0 -1 5 16871.1 580.824 9
0 -1 5 16434.9 575.809 7
0 -1 6 15094.1 550.878 6
0 -1 -6 16734.1 549.736 16
0 -1 -6 14541.9 549.903 12
0 -1 -6 14908.7 549.813 9
0 -1 6 14583.3 552.846 9
0 -1 6 17484 549.08 7
0 -1 7 13437 457.873 1
0 -1 7 13838.3 459.215 6
0 -1 -7 12263.9 455.091 16
0 -1 -7 13193 457.765 9
0 -1 7 13432.2 462.396 9
0 -1 7 11994.4 454.399 7
0 -1 -8 25568 895.502 13
0 -1 8 25586.3 899.384 1
0 -1 -8 25807.4 899.716 9
0 -1 8 25063.9 903.618 9
0 -1 8 26198.7 900.56 6
0 -1 9 7293.24 264.894 9
0 -1 -9 7559.95 260.997 9
0 -1 -9 7428.13 266.341 11
0 -1 -9 6710.13 260.542 8
0 -1 -9 7530.68 254.826 13
0 -1 10 3063.01 131.1 9
0 -1 -10 3229.17 133.082 11
0 -1 -10 3170.11 127.422 8
0 -1 -10 3420.49 119.92 13
0 -1 11 1614.84 73.0479 16
0 -1 -11 1798.19 73.0688 13
0 -1 11 1853.11 87.6555 9
0 -1 -11 1827.67 89.1285 11
0 -1 -11 1680.96 82.1217 8
0 -1 -12 14099.7 486.901 13
0 -1 12 14580.2 487.623 16
0 -1 -12 13041.6 503.677 11
0 -1 12 13178.9 501.344 9
0 -1 -12 12600 496.728 8
0 -1 -13 2193.35 85.0126 13
0 -1 13 1785.5 84.5738 16
0 -1 13 1920.96 100.356 12
0 -1 -13 1956.61 106.055 11
0 -1 13 2263.98 104.936 9
0 -1 -13 2144.33 98.6055 8
0 -1 14 5703.36 237.858 12
0 -1 -14 6145.7 220.436 13
0 -1 14 5672.15 239.399 9
0 -1 -14 6416.67 246.772 11
0 -1 -14 5778.22 235.74 8
0 -1 15 2225.15 120.331 12
0 -1 -15 2551.87 100.568 13
0 -1 -15 2408.22 127.535 11
0 -1 15 2614.05 125.614 9
0 -1 -15 2409.96 118.983 8
0 -1 16 5890.17 261.552 12
0 -1 -16 6730.94 241.432 13
0 -1 -16 7201.33 275.345 11
0 -1 16 6803.07 269.72 9
0 -1 -16 6312.52 262.568 8
0 -1 17 2785.31 137.908 12
0 -1 -17 2770.43 110 13
0 -1 -17 2858.18 148.747 11
0 -1 17 2911.03 142.629 9
0 -1 -17 2625.69 135.103 8
0 -1 18 3567.35 163.473 12
0 -1 -18 3457.02 172.536 11
0 -1 -18 3298.56 130.038 13
0 -1 -18 3434.91 161.201 8
0 -1 18 3658.54 169.421 9
0 -1 -19 2284.15 139.531 11
0 -1 19 2241.64 125.935 12
0 -1 -19 2174.03 123.066 8
0 -1 19 2297.12 132.964 9
0 -1 -20 1565.39 121.082 11
0 -1 20 1514.07 106.743 12
0 -1 -20 1582.13 107.118 8
0 -1 20 1710.75 116.926 9
0 -1 -21 5051.01 232.404 11
0 -1 21 4467.11 212.552 12
0 -1 -21 4584.88 213.658 8
0 -1 21 4829.85 221.751 9
0 -1 -22 1813.43 136.71 11
0 -1 22 1476.16 117.048 12
0 -1 -22 1717.36 120.409 8
0 -1 22 1697.73 124.173 9
0 -1 23 598.598 93.354 12
0 -1 -23 613.769 90.2604 8
0 -1 23 624.498 99.2502 9
0 -1 -23 703.946 112.285 11
0 -1 24 210.004 84.2757 12
0 -1 -24 246.44 86.6691 8
0 -1 -24 175.586 105.084 11
0 -1 24 153.537 94.0982 9
0 -1 25 569.169 94.6677 12
0 -1 -25 711.307 105.378 8
0 -1 25 735.107 111.649 9
0 -1 -25 643.335 125.189 11
0 -1 26 1376.81 121.897 12
0 -1 -26 1355.82 156.399 11
0 -1 26 1457.45 133.893 9
0 -1 -26 1456.47 129.97 8
0 -1 27 64.324 101.172 9
0 -1 -27 98.6528 97.3439 8
0 0 -2 663.885 26.3455 14
0 0 2 642.128 26.2879 9
0 0 -2 623.952 25.7923 1
0 0 3 1851.85 72.3817 6
0 0 -3 1860.05 73.2554 14
0 0 3 1865.44 73.3496 9
0 0 -3 1875.86 72.9658 1
0 0 -4 72600.3 2378.83 14
0 0 4 74885.5 2378.78 9
0 0 4 69827.4 2376.99 6
0 0 -5 13140.6 471.035 14
0 0 5 12948.2 469.047 6
0 0 5 13021.1 470.761 9
0 0 5 13935.4 466.758 16
0 0 -6 37374.6 1338.52 14
0 0 6 37492.7 1335.83 6
0 0 6 38524.2 1337.81 12
0 0 6 37464.6 1337.85 9
0 0 6 40128.2 1333.12 16
0 0 -7 18160.3 659.398 14
0 0 7 18818.7 656.422 6
0 0 7 18664.6 658.43 12
0 0 7 19201.9 659.492 9
0 0 7 18549.8 652.495 16
0 0 -8 959.503 50.6906 14
0 0 8 955.212 47.3228 6
0 0 8 980.932 50.1494 12
0 0 -8 911.117 48.6418 9
0 0 8 973.56 50.7627 9
0 0 8 889.891 42.703 16
0 0 -9 18405.3 679.226 14
0 0 9 19459.9 669.769 16
0 0 -9 19697.1 666.266 13
0 0 9 18687.9 677.276 12
0 0 9 18871.4 678.444 9
0 0 -9 19719.4 681.63 11
0 0 -9 17792.8 675.52 8
0 0 -10 3670.07 155.355 14
0 0 10 3732.27 144.055 16
0 0 -10 3906.36 140.297 13
0 0 10 3800.21 153.749 12
0 0 10 3718.26 154.418 9
0 0 -10 3787.78 152.301 8
0 0 -11 1789.79 67.4802 13
0 0 -11 1666 84.9406 14
0 0 11 1582.71 72.17 16
0 0 11 1700.29 82.3944 12
0 0 -11 1650.82 87.0488 11
0 0 11 1821.06 85.0816 9
0 0 -11 1717.57 80.8874 8
0 0 -12 3052.48 141.994 14
0 0 -12 3380.1 122.557 13
0 0 12 3548.67 129.018 16
0 0 12 3161.92 138.975 12
0 0 -12 3500.36 146.893 11
0 0 12 3059.8 140.287 9
0 0 -12 3120.87 137.577 8
0 0 -13 6301.19 264.524 14
0 0 -13 7006.26 242.414 13
0 0 13 6661.78 248.087 16
0 0 13 6491.58 260.707 12
0 0 -13 7339.16 271.067 11
0 0 13 7030.17 264.516 9
0 0 -13 6349.36 259.213 8
0 0 14 41710.7 1458.62 12
0 0 -14 37851.9 1456.5 8
0 0 -14 42757.6 1467.08 11
0 0 14 40826.8 1460.77 9
0 0 -14 42190.3 1437.26 13
0 0 15 192.394 50.0161 9
0 0 -15 145.497 52.4477 11
0 0 -15 163.353 18.7456 13
0 0 15 162.393 44.9707 12
0 0 -15 119.25 39.0104 8
0 0 16 1925.43 106.87 12
0 0 -16 2051.21 107.739 8
0 0 16 2201.97 113.989 9
0 0 -16 2053.33 118.908 11
0 0 -16 2052.88 77.014 3
0 0 17 3.27625 52.7429 12
0 0 -17 108.039 46.0875 8
0 0 17 11.0393 54.12 9
0 0 -17 -8.71132 61.5526 11
0 0 -17 33.1538 11.5403 3
0 0 18 1187.53 91.5528 9
0 0 -18 1267.04 101.674 11
0 0 18 1213.54 87.6336 12
0 0 -18 1340.88 89.9867 8
0 0 19 2762.58 143.413 9
0 0 -19 2625.83 153.622 11
0 0 19 2646.72 137.857 12
0 0 -19 2656.83 140.572 8
0 0 20 6002.79 254.806 9
0 0 20 5765.23 247.249 12
0 0 -20 5844.48 264.813 11
0 0 -20 5911.68 252.106 8
0 0 21 105.592 73.0405 9
0 0 -21 340.154 89.3887 11
0 0 21 268.379 73.5673 12
0 0 -21 251.486 71.6612 8
0 0 -22 717.545 106.531 11
0 0 22 634.763 91.9033 9
0 0 22 609.634 81.6953 12
0 0 -22 655.099 89.1058 8
0 0 23 767.315 100.735 9
0 0 23 618.074 87.9732 12
0 0 -23 571.767 95.1449 8
0 0 24 136.703 89.4469 9
0 0 24 120.333 80.9367 12
0 0 -24 119.636 83.9399 8
0 0 25 97.2823 94.2333 9
0 0 25 13.1314 80.542 12
0 0 -25 27.0597 87.8092 8
0 0 26 1686.44 138.735 9
0 0 -26 1849.84 136.079 8
0 0 27 44.975 101.54 9
0 0 -27 91.6984 98.6877 8
0 1 0 38.863 5.72745 17
0 1 -1 1153.34 44.2679 17
0 1 1 1145.97 44.9528 17
0 1 -1 1277.75 45.3062 1
0 1 2 2187.5 75.2241 8
0 1 -2 1806.71 72.9445 7
0 1 2 2196 74.817 12
0 1 2 2217.35 74.0033 10
0 1 2 1942.5 73.2508 9
0 1 -2 2050.63 75.3284 1
0 1 3 23232.3 810.858 8
0 1 -3 24374.2 809.627 7
0 1 -3 23101.8 812.095 6
0 1 3 25265.2 811.077 12
0 1 3 23454.6 810.245 9
0 1 -3 24033.6 808.847 10
0 1 3 23648.8 808.616 10
0 1 -3 24393.4 812.261 9
0 1 -3 22478.5 811.431 1
0 1 4 14987.1 505.538 8
0 1 -4 13005.5 503.846 7
0 1 4 15027.6 505.848 12
0 1 4 14391.7 504.48 16
0 1 4 14478.8 505.395 14
0 1 -4 14988.2 501.963 10
0 1 4 14496.6 505.535 9
0 1 -4 14645.8 507.107 9
0 1 -4 13782.7 506.059 1
0 1 5 18952 672.67 8
0 1 5 19291.7 673.317 12
0 1 5 20228.9 671.847 16
0 1 5 18891.2 667.289 15
0 1 5 19076.2 672.959 14
0 1 5 18549.3 673.222 9
0 1 -5 19805.7 667.881 10
0 1 -5 18786.2 674.022 1
0 1 6 11222.9 398.385 8
0 1 6 11109.3 391.093 15
0 1 -6 11257.7 401.947 14
0 1 6 11266.4 398.724 14
0 1 6 12135 397.204 16
0 1 6 11271.7 399.175 12
0 1 -6 11185.9 391.707 10
0 1 6 11107.7 399.332 9
0 1 -6 11044.9 399.91 1
0 1 7 14934.7 526.356 8
0 1 7 15435.7 526.64 14
0 1 -7 15076 530.815 14
0 1 7 13394.8 522.857 16
0 1 7 16253.3 527.06 6
0 1 7 13923.3 526.452 12
0 1 -7 15005.1 517.564 10
0 1 7 14297.8 527.527 9
0 1 -7 16601.5 529.787 1
0 1 8 24284.1 841.881 8
0 1 8 21494.3 838.057 16
0 1 8 24949.6 842.562 14
0 1 -8 23312.1 847.108 14
0 1 8 25312.7 842.389 6
0 1 8 24495.7 843.872 12
0 1 8 24207.5 844.465 9
0 1 -8 25317.7 845.505 1
0 1 9 7311 250.324 14
0 1 9 6451.76 245.355 16
0 1 -9 6938.98 256.248 14
0 1 -9 6687.9 252.562 8
0 1 9 6695.06 251.345 12
0 1 9 6982.68 252.888 9
0 1 -9 6664.47 252.82 1
0 1 -10 4341.15 171.532 14
0 1 10 4249.82 159.704 16
0 1 -10 3891.39 165.858 8
0 1 10 4194.26 166.058 12
0 1 10 4272.77 167.569 9
0 1 -10 4659.42 168.908 1
0 1 11 1290.92 67.3648 12
0 1 -11 1248.39 66.9448 8
0 1 11 1202.85 68.6107 9
0 1 -11 1405.02 73.5714 14
0 1 11 1334.7 60.3725 16
0 1 12 11637.6 450.406 12
0 1 -12 12755.4 454.18 8
0 1 12 12525.3 454.285 9
0 1 -12 12054.4 457.918 14
0 1 12 12866.6 443.404 16
0 1 13 2488.53 111.738 12
0 1 -13 2402.57 112.023 8
0 1 13 2497.35 113.55 9
0 1 -13 2368.24 118.044 14
0 1 14 7281.62 273.411 12
0 1 -14 6850.17 274.134 8
0 1 14 7419.61 276.151 9
0 1 -14 6730.22 279.831 14
0 1 15 2873.78 133.854 12
0 1 -15 2993.7 136.356 8
0 1 15 3100.88 138.574 9
0 1 -15 2933.94 144.219 14
0 1 16 6895.68 269.386 12
0 1 -16 6700.83 270.982 8
0 1 16 6944.73 273.23 9
0 1 -16 6754.19 279.196 14
0 1 17 2315.62 118.689 12
0 1 -17 2369.7 121.835 8
0 1 17 2256.86 122.327 9
0 1 -17 2461.99 131.449 14
0 1 18 3660.4 166.905 9
0 1 -18 3522.92 164.955 8
0 1 18 3415.19 159.892 12
0 1 19 3708.29 169.513 9
0 1 -19 3814.93 169.305 8
0 1 20 1425.34 101.917 9
0 1 -20 1298.49 97.6525 8
0 1 20 1426.81 97.9629 12
0 1 21 5013.99 230.207 9
0 1 -21 5568.47 233.057 8
0 1 21 4901.08 221.271 12
0 1 22 2075.77 132.029 9
0 1 -22 2028.07 127.343 8
0 1 22 1748.66 115.511 12
0 1 23 389.689 89.0272 9
0 1 -23 523.266 87.465 8
0 1 23 301.931 78.0113 12
0 1 24 323.273 87.452 9
0 1 -24 332.549 87.6634 8
0 1 24 274.3 79.6937 12
0 1 25 608.611 97.5773 9
0 1 -25 783.217 103.671 8
0 1 25 528.659 89.4347 12
0 1 -26 1152.41 119.458 8
0 1 26 1178.81 121.349 9
0 1 -26 1191.63 139.545 11
0 1 -27 11.4452 95.8399 8
0 1 27 48.623 98.3807 9
0 2 0 78350.5 2712.34 17
0 2 -1 4814.13 170.576 1
0 2 1 4644.55 169.266 10
0 2 -1 4846.09 169.386 17
0 2 1 4535.21 169.635 17
0 2 2 25157.7 907.809 17
0 2 -2 26462.9 906.465 17
0 2 -2 27494.8 905.604 7
0 2 -2 27541.4 908.652 1
0 2 -2 25981.6 905.852 13
0 2 2 25129.4 906.662 10
0 2 2 24967.1 905.204 4
0 2 -3 160.246 15.6694 1
0 2 -3 165.408 12.6712 7
0 2 3 172.62 14.8382 12
0 2 -3 192.327 12.3731 13
0 2 3 195.932 16.877 17
0 2 3 166.731 11.5034 9
0 2 3 178.568 14.1925 10
0 2 -3 182.629 13.7608 10
0 2 3 182.591 15.7357 8
0 2 -4 36394.1 1415.76 7
0 2 4 41098.3 1419.37 8
0 2 4 40626.7 1416.72 9
0 2 4 41867.2 1417.11 10
0 2 -4 41709.7 1417.49 10
0 2 -4 41040.5 1420.57 1
0 2 4 43704.8 1419.63 12
0 2 -4 42019.1 1415.26 13
0 2 5 28866.8 960.448 8
0 2 -5 28724.5 954.47 13
0 2 5 28849.9 960.307 12
0 2 5 28911.7 956.838 10
0 2 5 28968.6 958.659 9
0 2 -5 28303.9 957.149 10
0 2 -5 29769.7 962.822 1
0 2 6 13942.2 486.713 8
0 2 -6 13072.6 483.969 7
0 2 6 13957.4 486.801 12
0 2 -6 13961.7 479.015 13
0 2 6 13793.1 486.037 14
0 2 -6 14259.9 482.399 10
0 2 6 13602.3 485.375 9
0 2 -6 13019.5 487.985 1
0 2 7 552.03 33.2921 8
0 2 7 550.586 32.8219 12
0 2 -7 522.934 21.6273 13
0 2 7 567.369 25.5608 15
0 2 7 428.11 30.1816 16
0 2 7 534.042 32.2195 14
0 2 -7 533.578 26.3405 10
0 2 7 499.224 31.0599 9
0 2 -7 663.894 36.7555 1
0 2 8 41512.9 1420.97 8
0 2 8 40540.1 1421.51 12
0 2 8 39603 1418.57 16
0 2 -8 40029.1 1427.27 14
0 2 8 40429.6 1412.7 15
0 2 8 41207.3 1420.81 14
0 2 8 40525.9 1421.8 9
0 2 -8 41554.2 1413.7 10
0 2 -8 42339.8 1426.41 11
0 2 -8 39693.9 1423.92 1
0 2 9 21198.3 780.569 12
0 2 9 22017.7 769.847 15
0 2 9 23231.7 780.285 14
0 2 9 24300 778.495 16
0 2 -9 21458.7 786.924 14
0 2 9 21294.2 780.942 9
0 2 -9 20470 784.469 11
0 2 -9 22768.5 784.277 1
0 2 10 202.506 28.9288 12
0 2 -10 90.9835 30.354 14
0 2 10 166.479 24.3487 16
0 2 -10 148.708 30.3349 11
0 2 10 93.9132 26.5641 9
0 2 -10 111.083 30.0967 1
0 2 11 9606.49 379.008 12
0 2 -11 9530.78 386.25 14
0 2 -11 10443.8 364.743 15
0 2 11 11226.3 375.491 16
0 2 11 10266.5 381.192 9
0 2 -11 10834.6 387.683 11
0 2 -11 10838.9 384.777 1
0 2 -12 7643.82 311.723 8
0 2 12 7425.85 307.494 12
0 2 -12 8134.74 317.882 14
0 2 -12 8550.4 290.633 15
0 2 -12 8473.97 317.947 11
0 2 12 8524.94 311.925 9
0 2 -12 8149.25 312.915 1
0 2 -13 4498.45 185.285 8
0 2 13 4364.52 181.063 12
0 2 -13 4363.76 190.923 14
0 2 -13 5165.49 193.877 11
0 2 13 4510.16 183.464 9
0 2 -13 4480.85 185.525 1
0 2 -14 3348.27 157.095 14
0 2 -14 3403.31 155.233 11
0 2 14 3452.98 149.262 9
0 2 -14 3450.46 151.076 8
0 2 14 3513.71 147.125 12
0 2 -15 1279.43 89.8031 14
0 2 15 1297.5 78.5442 12
0 2 -15 1261.71 87.1389 11
0 2 15 1345.97 81.255 9
0 2 -15 1474.76 84.4028 8
0 2 -16 1327.97 99.3588 14
0 2 -16 1684.65 96.9374 6
0 2 16 1409.94 87.7453 12
0 2 -16 1662.23 100.275 11
0 2 16 1740.62 93.9514 9
0 2 -16 1652.31 95.3316 8
0 2 17 1065.95 76.5144 12
0 2 -17 1022.69 78.3658 8
0 2 17 1136.15 80.8549 9
0 2 -17 1094.24 87.6146 11
0 2 -17 1005.84 87.6843 14
0 2 18 13432.7 510.107 12
0 2 -18 15358 531.457 11
0 2 -18 13569.4 518.208 8
0 2 18 13580.6 515.268 9
0 2 -18 13528.2 528.658 14
0 2 -19 1324.24 107.612 11
0 2 19 1370.65 88.995 12
0 2 -19 1338.79 93.5756 8
0 2 19 1185.74 93.7753 9
0 2 -19 1504.09 112.136 14
0 2 -20 31.3921 73.945 11
0 2 20 27.9593 65.8336 9
0 2 -20 47.4601 58.2913 8
0 2 20 88.1999 60.6271 12
0 2 21 226.067 68.5859 9
0 2 -21 189.002 79.1624 11
0 2 -21 210.197 67.5992 8
0 2 21 226.766 64.3408 12
0 2 22 4853.5 219.832 9
0 2 -22 4788.42 221.224 8
0 2 -22 4655.95 234.173 11
0 2 22 4799.08 210.238 12
0 2 -23 448.358 101.626 11
0 2 23 399.535 87.6139 9
0 2 -23 477.907 88.3098 8
0 2 23 432.904 78.1427 12
0 2 24 1698.09 122.493 9
0 2 -24 1714.01 127.511 8
0 2 -24 1309.39 141.089 11
0 2 24 1617.39 113.463 12
0 2 25 2094.46 141.132 9
0 2 -25 2082.54 144.669 8
0 2 -25 1835.96 159.113 11
0 2 -26 406.895 100.818 8
0 2 26 388.146 99.72 9
0 2 -26 383.938 115.389 11
0 2 -27 502.084 108.011 8
0 2 27 753.819 109.187 9
0 2 28 348.992 104.328 9
0 3 0 0.97873 14.933 17
0 3 -1 5907.33 206.037 1
0 3 1 5350.22 202.747 10
0 3 1 5454.74 203.694 17
0 3 -1 5729.55 203.248 17
0 3 -2 1591.36 60.9301 7
0 3 -2 1477.13 63.3051 1
0 3 -2 1408.27 54.9715 11
0 3 2 1594.33 62.4865 10
0 3 -2 1455.5 60.8418 17
0 3 2 1492.57 63.167 17
0 3 3 82329 2608.53 4
0 3 -3 74806 2612 1
0 3 -3 81116.6 2608.15 7
0 3 -3 72757.8 2608.78 17
0 3 3 72844.1 2611.29 17
0 3 -3 76782.9 2608.32 13
0 3 -3 74387.1 2609.77 10
0 3 3 73242.3 2609.71 10
0 3 -3 70124.4 2605.73 11
0 3 3 75652.6 2610.48 8
0 3 -4 10798 376.604 1
0 3 -4 10722.4 371.146 13
0 3 4 9963.33 375.685 17
0 3 4 10827.7 373.493 10
0 3 -4 10970.2 372.29 11
0 3 -4 10733.4 373.543 10
0 3 4 11426.5 375.574 8
0 3 -5 5545.02 217.116 1
0 3 -5 5904.31 210.911 13
0 3 5 5805.71 215.589 12
0 3 5 5689.52 217.118 17
0 3 -5 5874.02 213.642 10
0 3 5 6354.26 211.9 9
0 3 5 5949.21 213.579 10
0 3 -5 5428.81 213.964 11
0 3 -5 6056.78 212.004 7
0 3 5 6136.77 216.434 8
0 3 -6 39124.8 1346.92 1
0 3 6 39355.2 1344.4 12
0 3 6 37361.1 1345.38 17
0 3 6 39676.7 1340.64 9
0 3 -6 36920.5 1344.03 11
0 3 -6 39902.7 1341.46 10
0 3 6 39812.7 1344.5 8
0 3 -6 36625.8 1339.58 7
0 3 -7 490.702 30.0255 7
0 3 7 457.623 33.8139 12
0 3 -7 485.041 34.4558 11
0 3 7 469.403 29.8672 9
0 3 -7 419.613 35.0188 1
0 3 8 14376.2 517.424 12
0 3 8 14836.7 515.726 14
0 3 8 14423.7 510.141 15
0 3 -8 15450.7 521.037 11
0 3 -8 14695.6 511.342 10
0 3 8 14196.6 514.534 9
0 3 -8 13822.6 519.552 1
0 3 9 205.056 29.0093 12
0 3 9 181.243 18.7825 15
0 3 9 187.218 25.4326 9
0 3 -9 168.439 29.5296 11
0 3 -9 215.88 20.0823 10
0 3 -9 265.744 33.127 1
0 3 10 10195 377.097 12
0 3 10 10475.5 366.18 15
0 3 -10 9627.41 384.002 14
0 3 10 10341.8 375.855 9
0 3 -10 9998.32 380.251 1
0 3 11 8887.85 332.566 12
0 3 -11 9023.45 341.875 14
0 3 11 9161.87 319.236 15
0 3 -11 9121.82 339.201 11
0 3 11 8875.34 331.858 9
0 3 -11 8889.22 336.461 1
0 3 12 10329.2 387.428 12
0 3 -12 10814.8 373.024 15
0 3 -12 10427.5 397.86 14
0 3 12 10459.9 387.228 9
0 3 -12 10960.8 395.635 11
0 3 -12 9964.38 390.899 1
0 3 13 3427.8 157.851 12
0 3 -13 4168.74 141.646 15
0 3 -13 3682.34 169.916 14
0 3 -13 3894.63 168.073 11
0 3 13 3804.43 159.399 9
0 3 -13 3498.32 162.072 1
0 3 -14 74.0038 39.546 8
0 3 14 21.6106 37.7701 12
0 3 -14 18.4512 44.4542 14
0 3 -14 27.1501 13.8456 15
0 3 14 -7.4648 38.255 9
0 3 -14 -23.3124 43.5102 11
0 3 -14 50.1535 42.3368 1
0 3 -15 19.8326 40.2855 8
0 3 15 -2.56596 42.1731 12
0 3 -15 3.99731 49.0552 14
0 3 15 18.9616 40.59 9
0 3 -15 47.0624 48.9828 11
0 3 -15 6.35137 47.2913 1
0 3 -16 2255.33 126.661 14
0 3 16 2205.69 111.718 12
0 3 16 2391.22 115.127 9
0 3 -16 2338.3 124.588 11
0 3 -16 2191.74 117.493 8
0 3 -17 16281.4 629.152 14
0 3 -17 17129.1 621.38 6
0 3 -17 17073.3 626.306 11
0 3 17 16401.8 611.331 12
0 3 17 16882.4 613.745 9
0 3 -17 17019.7 621.911 8
0 3 -18 14.8909 65.3808 14
0 3 -18 88.301 56.3417 6
0 3 18 9.18675 51.9382 12
0 3 18 16.5826 54.2524 9
0 3 -18 86.2354 65.4679 11
0 3 -18 92.3505 55.2662 8
0 3 19 102.943 56.8837 12
0 3 -19 114.066 60.5651 8
0 3 -19 241.996 69.5762 11
0 3 19 92.0496 57.8989 9
0 3 -19 105.817 73.7096 14
0 3 -20 1521.95 113.731 11
0 3 20 1334.09 94.9706 12
0 3 -20 1367.42 102.853 8
0 3 20 1500.8 102.269 9
0 3 -20 1370.85 118.333 14
0 3 21 457.179 71.5015 12
0 3 -21 459.028 76.4447 8
0 3 -21 517.306 94.1975 11
0 3 21 517.333 78.6711 9
0 3 -21 461.416 96.2662 14
0 3 22 808.322 90.2822 9
0 3 -22 977.543 108.875 11
0 3 -22 671.12 89.0151 8
0 3 22 814.587 85.8138 12
0 3 23 1157.89 102.051 9
0 3 -23 1082.38 122.732 11
0 3 -23 799.648 101.578 8
0 3 23 1093.95 94.7477 12
0 3 -24 458.71 92.0173 8
0 3 24 500.628 91.0255 9
0 3 -24 386.689 110.641 11
0 3 -25 355.421 93.0102 8
0 3 25 348.786 92.7713 9
0 3 -25 228.373 107.656 11
0 3 -26 2863.49 172.319 8
0 3 26 3038.43 169.283 9
0 3 -27 239.711 103.177 8
0 3 27 244.199 98.1992 9
0 4 0 67462.2 2343.19 17
0 4 1 15472.8 542.508 10
0 4 -1 15192.6 542.534 17
0 4 1 15737.9 544.04 17
0 4 -1 14885.8 545.434 1
0 4 -2 1740.54 71.3316 7
0 4 -2 1546.98 73.0822 1
0 4 2 1722.92 71.7005 10
0 4 -2 1613.58 70.6036 17
0 4 2 1662.66 72.7165 17
0 4 3 4693.83 173.031 17
0 4 -3 4347.33 169.204 17
0 4 -3 4524.86 168.487 7
0 4 -3 4715.02 174.087 1
0 4 -3 4453.97 162.972 11
0 4 -3 4692.17 170.639 10
0 4 3 4777.74 171.096 10
0 4 3 4476.08 167.256 4
0 4 -4 11854.5 458.348 17
0 4 4 12491.2 462.661 17
0 4 -4 14350.5 458.292 7
0 4 4 13760.1 458.213 4
0 4 -4 12751.8 455.227 11
0 4 4 13019.2 460.201 10
0 4 -4 12916.4 459.955 10
0 4 -4 12180.8 462.577 1
0 4 5 6526.51 222.948 10
0 4 -5 5817.75 219.526 11
0 4 -5 6452.75 222.886 10
0 4 -5 5825.91 225.461 1
0 4 -5 5813.18 218.6 7
0 4 -6 6729.29 223.796 7
0 4 6 6243.36 225.723 10
0 4 -6 5770.64 225.478 11
0 4 -6 6209.06 226.077 10
0 4 -6 5652.25 229.719 1
0 4 -7 11353.6 398.596 7
0 4 -7 11325.5 400.686 10
0 4 -7 11275.8 403.463 11
0 4 -7 10723.7 406.46 1
0 4 7 11312.2 404.37 12
0 4 -8 202.486 23.3236 7
0 4 8 163.642 28.738 12
0 4 -8 137.259 22.6791 10
0 4 8 180.744 22.846 9
0 4 -8 116.513 27.1301 11
0 4 -8 184.147 31.5941 1
0 4 -9 12947.9 470.499 7
0 4 9 13809.9 477.181 12
0 4 9 13889.8 469.34 15
0 4 -9 13604.6 470.078 10
0 4 -9 12622.3 477.235 11
0 4 9 12677.5 471.232 9
0 4 -9 12901.8 479.357 1
0 4 10 3234.16 132.494 12
0 4 10 3274.42 122.674 15
0 4 -10 3145.02 123.235 10
0 4 10 3148.64 127.353 9
0 4 -10 3137.92 134.663 11
0 4 -10 3238.91 135.801 1
0 4 11 2059.88 95.6358 12
0 4 11 2136.32 82.9912 15
0 4 -11 2008.88 98.7151 11
0 4 11 1996.1 91.1177 9
0 4 -11 1981.84 98.4455 1
0 4 12 6482.92 250.32 12
0 4 12 6788 235.883 15
0 4 12 6541.67 247.166 9
0 4 -12 6478.4 254.814 11
0 4 -12 5942.16 252.275 1
0 4 13 17430.3 653.802 12
0 4 13 18447 637.899 15
0 4 -13 18654.7 639.748 15
0 4 13 18123.2 651.696 9
0 4 -13 18387.4 661.498 11
0 4 -13 17104.1 658.409 1
0 4 14 8972.25 351.42 12
0 4 -14 8675.02 363.382 14
0 4 -14 9692.97 334.167 15
0 4 -14 8650.11 357.588 11
0 4 14 9536.38 349.77 9
0 4 -14 10001.1 359.905 1
0 4 15 613.318 58.6687 12
0 4 -15 712.947 75.0078 14
0 4 -15 702.399 35.0495 15
0 4 15 575.418 56.6573 9
0 4 -15 608.615 65.9542 11
0 4 -15 511.055 62.2922 1
0 4 -16 2172.69 118.82 8
0 4 -16 2369.68 124.334 11
0 4 16 2321.58 114.141 12
0 4 -16 1985.25 125.746 14
0 4 16 2322.48 112.198 9
0 4 -16 2307.6 121.783 1
0 4 -17 664.409 71.4851 8
0 4 -17 699.374 81.0549 14
0 4 17 651.739 62.9605 12
0 4 -17 556.779 71.581 11
0 4 17 694.805 65.1828 9
0 4 -17 653.041 74.2353 1
0 4 -18 1502.94 116.736 14
0 4 -18 1821.65 112.808 6
0 4 18 1645.9 99.4038 12
0 4 -18 1886.55 115.594 11
0 4 18 1663.43 99.0822 9
0 4 -18 1706.84 108.562 8
0 4 -19 330.585 84.2421 14
0 4 -19 343.083 69.9042 6
0 4 19 376.765 64.6952 12
0 4 -19 372.677 76.8858 11
0 4 19 348.266 64.9206 9
0 4 -19 391.093 73.2634 8
0 4 -20 3324.31 184.071 14
0 4 -20 3207.35 169.616 6
0 4 20 3143.37 156.836 12
0 4 -20 3418.81 177.597 11
0 4 20 3553.08 161.737 9
0 4 -20 3450.65 171.219 8
0 4 -21 1425.22 124.682 11
0 4 21 1668.74 107.294 12
0 4 -21 1785.46 118.237 8
0 4 21 1664.41 109.68 9
0 4 -21 1673.31 133.646 14
0 4 22 1719.12 114.064 12
0 4 -22 1939.07 136.461 11
0 4 -22 1929.59 130.345 8
0 4 22 2009.91 120.631 9
0 4 -22 1895.86 151.428 14
0 4 -23 794.355 111.068 11
0 4 23 867.888 92.3465 9
0 4 -23 722.663 100.602 8
0 4 23 661.706 84.2329 12
0 4 -24 16.0779 84.0861 8
0 4 -24 106.973 99.1288 11
0 4 24 115.016 78.2584 9
0 4 -25 1125.01 116.813 8
0 4 25 1423.53 115.129 9
0 4 -26 843.233 115.148 8
0 4 -27 2096.25 151.26 8
0 5 0 3.11583 25.0409 17
0 5 -1 34594.7 1216.69 17
0 5 1 35224.3 1218.33 17
0 5 -1 34459.5 1221.32 1
0 5 -2 4623.09 172.263 7
0 5 -2 4472.07 171.203 17
0 5 2 4207.42 173.408 17
0 5 -2 4672.35 176.669 1
0 5 -3 5173.88 176.178 7
0 5 -3 4839.63 180.913 1
0 5 3 4286.82 171.026 4
0 5 -3 4403.18 174.195 17
0 5 -4 1838.25 78.9375 7
0 5 -4 1844.96 86.2524 1
0 5 -4 1900.09 73.3273 11
0 5 4 2006.73 79.2089 4
0 5 -4 1788.8 80.7459 17
0 5 -5 27219.8 978.89 11
0 5 5 33645.1 984.35 4
0 5 -5 30255.2 991.404 1
0 5 -5 24044.6 979.826 7
0 5 -6 9810.52 365.26 1
0 5 -6 9614.18 356.144 11
0 5 -6 10409.2 356.288 7
0 5 -7 5656.31 197.784 7
0 5 -7 4929.3 206.888 1
0 5 -7 5288.9 200.102 11
0 5 -8 18852.2 694.427 7
0 5 -8 19763.4 706.704 1
0 5 -8 21213.6 701.32 11
0 5 -9 4637.46 205.568 1
0 5 -9 4965.72 201.442 11
0 5 -10 882.2 62.013 1
0 5 -10 1033.59 60.0038 11
0 5 -11 8089.8 316.111 1
0 5 -11 8435.5 313.46 11
0 5 11 8398.72 312.49 12
0 5 -12 8538.5 325.061 1
0 5 12 8512.26 319.712 12
0 5 -12 8409.94 322.192 11
0 5 -13 3281.55 142.488 11
0 5 13 3077.05 138.001 12
0 5 -13 2899.19 141.591 1
0 5 13 3246.68 132.543 9
0 5 14 1760.96 93.5394 12
0 5 -14 1663.56 98.5102 11
0 5 -14 1847.37 100.785 1
0 5 14 1677.84 86.9505 9
0 5 15 5928.41 235.229 12
0 5 -15 5881.27 241.701 11
0 5 -15 5446.1 239.942 1
0 5 15 6160.72 231.419 9
0 5 16 493.864 58.955 12
0 5 -16 469.589 68.0725 1
0 5 16 488.82 56.7862 9
0 5 -16 555.51 67.235 11
0 5 17 1443.45 89.2992 12
0 5 -17 1268.82 95.6346 11
0 5 17 1421.07 86.1184 9
0 5 -17 1343.25 95.9052 1
0 5 -18 464.601 72.4554 8
0 5 -18 315.306 82.899 14
0 5 18 484.29 66.3148 12
0 5 -18 380.817 71.0913 11
0 5 18 385.505 62.0765 9
0 5 -18 376.704 73.1673 1
0 5 -19 1780.21 132.036 14
0 5 -19 1688.82 118.594 6
0 5 -19 2011.45 124.092 11
0 5 19 2047.76 112.415 12
0 5 19 2152.37 112.328 9
0 5 -19 1716.37 117.535 8
0 5 -20 742.463 103.795 14
0 5 -20 796.021 93.0317 6
0 5 20 866.499 80.4132 12
0 5 -20 793.573 96.508 11
0 5 20 861.202 80.2853 9
0 5 -20 642.888 85.9693 8
0 5 21 4992.86 220.496 12
0 5 -21 5284.72 243.171 11
0 5 -21 5254.86 239.948 6
0 5 -21 5061.58 252.843 14
0 5 -21 5299.98 237.266 8
0 5 22 1469.12 107.102 12
0 5 -22 1481.72 123.538 11
0 5 -22 1545.86 140.015 14
0 5 -22 1570.32 119.65 8
0 5 -23 519.004 106.11 11
0 5 -23 431.767 96.2229 8
0 5 -23 551.677 118.034 14
0 5 -24 76.2299 89.6383 8
0 5 -25 1697.28 131.944 8
0 5 -26 308.117 100.826 8
0 6 0 34155.1 1205.35 1
0 6 -1 336.701 40.3002 1
0 6 -2 1258.12 71.1897 1
0 6 -2 1315.14 67.2854 7
0 6 3 3928.32 155.515 4
0 6 3 4151.95 144.431 2
0 6 -3 4102.82 167.08 1
0 6 -3 3878.53 159.543 7
0 6 4 15150.4 516.43 2
0 6 4 14901.8 525.108 4
0 6 -4 14090.9 533.688 1
0 6 -4 14141.2 525.705 7
0 6 5 24377.2 761.871 4
0 6 -5 22425.8 771.181 1
0 6 -6 534.683 33.2459 11
0 6 -6 568.131 48.3208 1
0 6 -6 603.199 38.4443 7
0 6 -7 227.154 28.3195 7
0 6 -7 183.424 26.1653 11
0 6 -7 282.551 41.2756 1
0 6 -8 3416.04 130.268 11
0 6 -8 3222.1 140.686 1
0 6 -8 3084.85 126.076 7
0 6 -9 16818.7 641.272 11
0 6 -9 17355 650.525 1
0 6 -10 1936.88 89.1956 11
0 6 -10 1720.15 79.6159 7
0 6 -10 1890.17 97.6961 1
0 6 -11 4704.05 192.527 11
0 6 -11 5003.58 185.159 7
0 6 -11 4749.84 200.006 1
0 6 -11 4795.37 204.201 6
0 6 -12 103.86 40.0896 11
0 6 -12 73.4874 45.7735 1
0 6 -13 2145.72 109.049 11
0 6 -13 2143.2 120.594 14
0 6 -13 2078.83 111.581 1
0 6 -14 5517.34 218.476 1
0 6 -14 4808.79 211.344 11
0 6 -15 3452.36 168.876 1
0 6 -15 3958.99 169.381 11
0 6 -16 1357.88 94.1237 1
0 6 -16 1195.43 90.3055 11
0 6 -17 2094.42 122.857 1
0 6 -17 1966.49 117.317 11
0 6 -18 3404.69 168.339 1
0 6 -18 3260.31 167.194 11
0 6 -19 645.634 86.8747 8
0 6 -19 638.06 86.2388 11
0 6 -19 584.672 89.7318 1
0 6 -20 1092.35 103.627 8
0 6 -20 1045.31 104.486 11
0 6 -20 1101.47 104.655 1
0 6 -20 1052.35 103.932 6
0 6 -21 -15.5 82.4946 6
0 6 -21 15.3091 79.5803 11
0 6 -21 -82.2788 82.3298 8
0 6 -22 831.528 105.181 6
0 6 -22 610.42 120.964 14
0 6 -22 675.381 99.6695 8
0 6 -23 1727.87 132.842 6
0 6 -23 1526.47 129.844 8
0 6 -23 1613.39 151.972 14
0 6 -24 134.364 93.2056 8
0 6 -24 177.709 120.863 14
0 6 -25 646.556 108.665 8
0 7 0 116.679 39.7449 1
0 7 -1 15535.8 566.993 1
0 7 -2 654.95 56.1073 1
0 7 -2 673.455 52.3646 7
0 7 -3 46309.7 1624.88 1
0 7 -3 46118.8 1616.91 7
0 7 -4 11010.5 405.987 1
0 7 4 10772.6 380.026 2
0 7 -4 11541.1 397.184 7
0 7 -5 6261.36 246.534 1
0 7 -5 5566.39 222.676 5
0 7 -5 6219.58 235.053 7
0 7 -6 3722.17 157.731 1
0 7 6 3724.52 137.674 2
0 7 -6 3572.35 144.577 7
0 7 -7 1728.24 79.5211 7
0 7 -7 1877.84 94.8993 1
0 7 -8 3527.67 138.26 7
0 7 -8 3499.14 153.996 1
0 7 -9 4371.48 168.599 7
0 7 -9 4465.81 186.25 1
0 7 -10 9554.76 335.1 7
0 7 -10 8828.94 351.74 1
0 7 -10 9057.95 339.946 11
0 7 -11 1282.78 91.4017 6
0 7 -11 1436.92 69.1346 7
0 7 -11 1413.49 89.7456 1
0 7 -11 1363.28 76.6438 11
0 7 -12 1697.76 102.862 6
0 7 -12 1670.18 87.2014 11
0 7 -12 1752.52 97.926 1
0 7 -12 1440.11 75.6106 7
0 7 -13 6424.92 249.211 11
0 7 -13 6169 256.007 1
0 7 -14 397.269 71.7277 14
0 7 -14 552.078 60.9404 11
0 7 -14 413.472 65.9861 1
0 7 -15 1237.8 93.425 1
0 7 -15 1205.81 100.769 14
0 7 -15 1154.01 84.0359 11
0 7 -16 6899.26 282.947 1
0 7 -16 6689.06 295.049 14
0 7 -16 6919.75 277.757 11
0 7 -17 10377.1 402.579 1
0 7 -17 9904.34 416.759 14
0 7 -17 10459.2 399.269 11
0 7 -18 1609.45 114.02 1
0 7 -19 2180.36 137.391 1
0 7 -20 297.917 79.1 8
0 7 -20 153.47 78.2686 1
0 7 -21 710.214 100.433 8
0 7 -21 538.717 98.3824 6
0 7 -22 147.587 88.2341 8
0 7 -22 -22.032 92.8295 6
0 7 -23 1416.24 129.398 8
0 7 -23 1659.87 134.198 6
0 7 -24 634.756 108.5 8
0 7 -24 747.11 109.819 6
0 8 0 13587.2 505.86 1
0 8 1 10717.8 417.968 1
0 8 -1 10400 414.533 1
0 8 -2 2164.47 114.858 1
0 8 -2 2444.85 112.582 7
0 8 -3 484.782 57.2637 1
0 8 -3 761.284 56.585 7
0 8 -4 7452.44 291.008 1
0 8 -4 7393.96 279.311 7
0 8 -5 10195.8 390.54 1
0 8 -5 10369.4 377.209 7
0 8 -6 2541.78 102.338 5
0 8 -6 2529.94 130.068 1
0 8 -6 2758.3 118.343 7
0 8 -7 3089.16 134.772 7
0 8 -7 2779.86 148.297 1
0 8 -8 1088.14 79.3757 1
0 8 -8 1143.35 61.4907 7
0 8 -9 4369.51 187.354 1
0 8 -9 4245.95 166.261 7
0 8 -10 2243.77 116.742 1
0 8 -10 2143.44 94.5471 7
0 8 -11 2520.87 126.567 1
0 8 -11 2306.07 101.091 7
0 8 -12 1384.5 100.504 6
0 8 -12 1454.93 94.902 1
0 8 -12 1297.75 70.3585 7
0 8 -13 4028.19 184.54 1
0 8 -13 4163.36 192.803 6
0 8 -14 1407.41 101.539 1
0 8 -14 1393.67 108.699 6
0 8 -14 1552.4 112.945 14
0 8 -15 296.532 73.3812 14
0 8 -15 212.296 68.5353 1
0 8 -16 1061.26 108.396 14
0 8 -16 1122.11 96.0982 1
0 8 -17 557.415 94.6133 14
0 8 -17 477.081 81.7255 1
0 8 -18 1661.91 132.005 14
0 8 -18 1731.72 121.067 1
0 8 -19 773.759 108.977 14
0 8 -19 750.619 97.0599 1
0 8 -20 619.741 112.451 14
0 8 -20 456.854 93.7533 1
0 8 -21 483.113 115.964 14
0 8 -21 662.624 97.4901 8
0 8 -21 582.242 101.403 1
0 8 -22 363.53 95.5313 8
0 8 -22 463.463 104.746 6
0 8 -22 334.428 119.78 14
0 8 -23 -40.1186 96.9389 8
0 8 -23 -69.42 99.6041 6
0 9 0 37.8804 51.3644 1
0 9 -1 7312.26 312.634 1
0 9 1 8047.38 319.446 1
0 9 -1 8414.66 309.746 7
0 9 2 2534.12 129.889 1
0 9 -2 2212 123.332 1
0 9 -2 2400.42 117.722 7
0 9 -3 881.359 76.6917 1
0 9 -3 1127.46 71.6329 7
0 9 -4 24.6096 51.7066 1
0 9 -4 36.8676 40.5051 7
0 9 -5 1726.77 105.303 1
0 9 -5 1840.74 89.4261 7
0 9 -6 3352.36 148.796 1
0 9 -6 2828.63 128.611 7
0 9 -7 2806.03 129.736 1
0 9 -7 2903.13 110.696 7
0 9 -8 9524.85 342.122 7
0 9 -8 9860.54 364.673 1
0 9 -8 9160.67 331.477 5
0 9 -9 534.252 47.7786 7
0 9 -9 596.538 40.0394 5
0 9 -10 135.106 63.62 1
0 9 -10 77.0668 36.409 7
0 9 -11 1138.28 89.3925 1
0 9 -11 1172.03 64.295 7
0 9 -12 7055.49 301.039 1
0 9 -12 8082.69 315.872 6
0 9 -13 636.816 78.2964 1
0 9 -13 531.977 83.9734 6
0 9 -14 913.642 92.3238 1
0 9 -14 978.183 98.6094 14
0 9 -14 1000.34 97.6768 6
0 9 -15 2689.68 146.771 1
0 9 -15 2531.97 156.336 14
0 9 -15 2467.73 153.13 6
0 9 -16 418.298 90.0197 14
0 9 -16 462.035 81.7946 1
0 9 -17 3538.05 195.082 14
0 9 -17 3661.49 180.826 1
0 9 -18 1623.43 134.587 14
0 9 -18 1240.88 113.89 1
0 9 -19 243.584 101.538 14
0 9 -19 244.514 86.2138 1
0 9 -20 680.04 120.54 14
0 9 -20 742.125 101.162 1
0 9 -21 3564.12 219.798 14
0 9 -21 4008.77 200.071 1
0 9 -22 2478.69 188.561 14
0 9 -22 2535.58 166.032 8
0 10 0 9891.39 409.596 1
0 10 0 11158.4 405.726 7
0 10 -1 4120.91 200.393 1
0 10 1 4511.77 206.536 1
0 10 -1 4752.57 196.404 7
0 10 2 4336.55 210.042 1
0 10 -2 4616.56 207.959 1
0 10 -2 4798.13 196.941 7
0 10 -3 2060.46 118.008 1
0 10 3 2199.1 130.248 1
0 10 -3 1852.02 105.487 7
0 10 -4 3973.92 182.912 1
0 10 -4 3866.71 166.216 7
0 10 -5 3237.37 159.052 1
0 10 -5 3293.18 143.054 7
0 10 -6 2059.61 128.185 1
0 10 -6 2588.2 113.405 7
0 10 -7 6208.38 257.029 1
0 10 -7 6108.87 235.402 7
0 10 -8 468.142 73.2576 1
0 10 -8 434.056 49.1962 7
0 10 -9 5137.67 224.048 1
0 10 -9 5041.81 196.175 7
0 10 -10 626.033 79.9284 1
0 10 -11 509.214 80.7759 1
0 10 -12 2703.79 147.931 1
0 10 -13 5344.34 249.287 6
0 10 -13 5570.98 241.509 1
0 10 -14 2337.84 142.389 6
0 10 -14 2244.87 144.656 14
0 10 -14 1961.15 132.177 1
0 10 -15 112.481 82.8832 6
0 10 -15 45.1892 85.4876 14
0 10 -15 147.748 78.1365 1
0 10 -16 798.366 108.374 6
0 10 -16 929.53 107.576 14
0 10 -16 742.983 97.6629 1
0 10 -17 713.045 109.63 14
0 10 -17 815.258 99.7021 1
0 10 -18 620.741 112.816 14
0 10 -18 682.781 103.359 1
0 10 -19 248.109 108.11 14
0 10 -19 327.849 96.6993 1
0 10 -20 1093.3 133.942 14
0 10 -20 1223.95 117.378 1
0 10 -21 358.606 120.707 14
0 10 -21 339.252 102.944 1
0 11 0 41.4728 63.5269 7
0 11 0 -51.0705 74.2241 1
0 11 -1 3943.5 178.589 7
0 11 1 3908.59 184.883 7
0 11 -1 3605.71 186.03 1
0 11 1 4039.8 191.714 1
0 11 -2 224.919 64.5238 7
0 11 -2 31.3105 68.7449 1
0 11 2 190.845 74.6206 1
0 11 -3 4042.36 177.612 7
0 11 3 4058.09 202.777 1
0 11 -3 4082.46 195.423 1
0 11 -4 7506.17 283.288 7
0 11 4 7039.38 310.568 1
0 11 -4 7042.49 300.831 1
0 11 -5 718.716 65.435 7
0 11 -5 704.999 84.2144 1
0 11 -6 1063.72 74.3126 7
0 11 -6 994.095 93.0942 1
0 11 -7 252.93 49.1924 7
0 11 -7 349.805 73.3131 1
0 11 -8 1142.79 97.2072 1
0 11 -9 26.1066 73.2303 1
0 11 -10 4697.37 217.665 1
0 11 -11 453.835 82.6858 1
0 11 -12 67.716 79.9797 1
0 11 -13 1644.08 129.38 6
0 11 -13 1848.03 123.388 1
0 11 -14 1032.91 115.696 6
0 11 -14 1087.09 111.375 14
0 11 -14 1067.53 109.592 1
0 11 -15 1457.88 132.915 6
0 11 -15 1320.65 120.29 14
0 11 -15 1307.4 118.076 1
0 11 -16 1190.46 127.027 6
0 11 -16 1414.44 126.117 14
0 11 -16 1235.62 118.031 1
0 11 -17 1160.82 122.977 6
0 11 -17 1234.75 125.389 14
0 11 -17 1124.58 114.467 1
0 11 -18 625.936 115.884 6
0 11 -18 673.39 113.792 14
0 11 -18 675.064 105.166 1
0 11 -19 310.372 106.309 14
0 11 -19 366.596 101.265 1
0 11 -20 587.17 106.264 1
0 12 0 3457.42 165.935 7
0 12 0 2943.52 171.981 1
0 12 1 249.405 77.8267 7
0 12 -1 156.563 69.1386 7
0 12 -1 243.283 83.7269 1
0 12 1 149.498 79.1758 1
0 12 -2 2489.39 134.535 7
0 12 2 2918.47 153.511 7
0 12 -2 2446.42 148.352 1
0 12 2 2422.89 156.965 1
0 12 3 966.861 101.858 7
0 12 -3 697.65 77.0744 7
0 12 -3 844.829 96.3763 1
0 12 3 978.819 106.879 1
0 12 -4 3099.26 147.935 7
0 12 -4 3233.39 173.092 1
0 12 4 3343.54 180.9 1
0 12 -5 4512.35 220.363 1
0 12 5 5267.92 242.693 1
0 12 -6 2674.5 154.389 1
0 12 -7 1015.84 100.628 1
0 12 -8 2788.25 160.198 1
0 12 -9 2571 151.508 1
0 12 -10 84.9892 82.5549 1
0 12 -11 2152.42 140.794 1
0 12 -12 152.762 82.8248 1
0 12 -13 128.956 92.0318 6
0 12 -13 132.097 86.6896 14
0 12 -13 317.137 89.3697 1
0 12 -14 763.249 109.508 6
0 12 -14 505.21 101.877 14
0 12 -14 475.069 96.2328 1
0 12 -15 1070.8 123.332 6
0 12 -15 1101.77 121.916 14
0 12 -15 896.969 108.359 1
0 12 -16 336.129 108.556 6
0 12 -16 214.836 100.526 14
0 12 -16 458.09 96.9862 1
0 12 -17 477.534 113.778 6
0 12 -17 589.944 112.065 14
0 12 -17 450.249 100.638 1
0 12 -18 2196.56 150.054 1
0 13 0 16.0591 75.0623 7
0 13 0 27.0832 88.6803 1
0 13 1 2820.26 156.547 7
0 13 -1 2694.62 147.549 7
0 13 -1 2558.97 160.43 1
0 13 1 2792.97 165.835 1
0 13 -2 943.423 91.0148 7
0 13 2 1037.21 110.29 7
0 13 2 1029.53 116.871 1
0 13 -2 1075.78 111.915 1
0 13 3 827.162 106.9 7
0 13 -3 880.322 107.901 1
0 13 3 924.312 115.415 1
0 13 4 1905.59 138.839 7
0 13 -4 1631.32 129.215 1
0 13 4 1521.79 135.607 1
0 13 5 1785.45 144.776 1
0 13 -5 1687.65 129.621 1
0 13 6 488.879 109.307 1
0 13 -6 523.291 94.2201 1
0 13 7 120.502 96.7256 1
0 13 -7 137.944 90.9327 1
0 13 -8 1977.92 139.114 1
0 13 -9 203.27 92.1294 1
0 13 -10 935.572 109.444 1
0 13 -11 69.3399 85.5921 1
0 13 -12 2262.44 147.412 1
0 13 -13 1926.48 154.437 6
0 13 -13 2094.27 145.035 14
0 13 -13 2033.01 143.192 1
0 13 -14 135.449 106.416 6
0 13 -14 108.694 93.4827 14
0 13 -14 73.9919 93.6474 1
0 13 -15 778.878 118.149 14
0 13 -15 971.888 115.109 1
0 13 -16 -19.7425 96.0306 1
0 14 0 3353.62 189.371 1
0 14 1 2622.73 165.567 1
0 14 -1 2292.82 160.2 1
0 14 2 1480.34 124.53 7
0 14 2 1396.49 138.985 1
0 14 -2 1530.14 133.153 1
0 14 3 516.139 104.745 7
0 14 3 513.024 115.745 1
0 14 -3 452.812 96.953 1
0 14 4 1139.96 123.954 7
0 14 -4 1323.84 122.746 1
0 14 4 1111.01 128.29 1
0 14 5 895.872 120.825 7
0 14 -5 876.544 113.36 1
0 14 5 952.325 130.282 1
0 14 6 417.73 111.864 7
0 14 -6 395.202 92.189 1
0 14 6 372.283 118.758 1
0 14 -7 1581.3 133.46 1
0 14 7 1624.32 146.275 1
0 14 -8 15.4924 94.3552 1
0 14 8 133.968 108.834 1
0 14 9 883.236 132.761 1
0 14 -9 789.161 114.273 1
0 14 -10 358.853 104.718 1
0 14 10 234.84 116.286 1
0 14 -11 1006.46 115.741 1
0 14 -12 414.333 98.4365 14
0 14 -12 214.257 100.66 1
0 14 -13 2166.45 149.92 14
0 14 -13 2211.62 152.252 1
0 15 0 52.6524 100.609 1
0 15 -1 599.017 114.505 1
0 15 1 477.903 116.553 1
0 15 2 523.32 118.207 1
0 15 -2 339.195 106.378 1
0 15 -3 1604.01 137.203 1
0 15 3 1622.31 148.576 1
0 15 -4 394.296 108.377 1
0 15 4 297.599 113.019 1
0 15 -5 189.261 103.236 1
0 15 5 19.2497 106.987 1
0 15 6 157.81 111.469 7
0 15 -6 380.719 100.816 1
0 15 6 280.036 116.994 1
0 15 7 46.8141 110.593 7
0 15 -7 -10.6389 102.461 1
0 15 7 92.8475 111.481 1
0 15 8 1106.38 138.969 7
0 15 -8 917.451 119.081 1
0 15 9 74.7473 119.251 7
0 15 -9 277.678 105.072 1
0 15 -10 122.157 89.628 14
-1 -15 9 -51.2393 107.396 16
-1 -15 8 774.789 123.49 16
-1 -15 7 220.19 111.738 16
1 -15 -6 298.256 123.188 13
1 -15 -6 218.632 115.815 16
-1 -15 6 272.775 110.058 16
1 -15 -5 868.387 127.809 13
1 -15 -5 544.644 125.769 16
-1 -15 5 765.95 121.254 16
1 -15 -4 505.345 119.508 13
-1 -15 4 410.463 118.649 16
1 -15 -3 970.376 132.637 13
-1 -15 3 890.345 133.669 16
1 -15 -2 409.776 115.878 13
-1 -15 2 554.47 121.628 16
-1 -15 1 2639.62 176.902 16
1 -15 -1 1960.53 166.547 13
1 -15 0 934.988 128.127 13
-1 -15 0 1095.84 139.446 16
1 -15 1 265.513 103.734 13
-1 -15 -1 308.129 122.317 16
1 -15 2 109.894 105.286 13
1 -15 2 86.1361 103.377 17
-1 -15 -2 166.768 119.825 16
1 -15 3 4062.39 219.838 17
-1 -15 -3 4546.58 244.987 16
1 -15 4 367.333 108.142 17
-1 -15 -4 92.4809 121.469 16
1 -15 5 253.933 106.841 17
-1 -15 -5 187.637 130.134 16
1 -15 6 2573.17 167.615 17
1 -15 7 343.204 103.941 17
1 -15 8 546.555 113.911 17
1 -14 -12 2178.01 171.792 16
1 -14 -11 209.412 116.377 16
1 -14 -10 -33.894 121.888 16
1 -14 -9 2231.79 170.867 16
1 -14 -9 1784.91 164.675 13
1 -14 -8 74.8939 112.914 13
1 -14 -8 13.5234 107.963 16
1 -14 -7 1553.29 153.203 13
1 -14 -7 1496.65 149.64 16
1 -14 -6 930.281 127.889 13
1 -14 -6 743.522 126.584 16
-1 -14 6 840.638 118.54 16
1 -14 -5 2269.56 168.61 16
-1 -14 5 2022.07 157.735 16
1 -14 -5 2177.51 167.663 13
1 -14 -4 668.664 120.1 13
-1 -14 4 675.968 116.747 16
1 -14 -3 1146.23 134.93 13
-1 -14 3 1317.59 130.655 16
1 -14 -2 499.665 113.066 13
-1 -14 2 360.285 109.262 16
1 -14 -1 654.038 113.214 13
-1 -14 1 890.518 125.577 16
1 -14 0 522.144 105.943 13
1 -14 0 626.11 111.152 17
-1 -14 0 539.023 118.036 16
1 -14 1 23.3936 93.376 13
1 -14 1 69.7837 99.0645 17
-1 -14 -1 -19.3398 110.2 16
1 -14 2 2678.4 171.207 17
1 -14 2 2504.97 165.527 13
1 -14 3 306.56 99.1299 13
1 -14 3 395.778 100.79 17
-1 -14 -3 393.868 118.879 16
1 -14 4 588.877 100.085 13
1 -14 4 715.166 109.761 17
-1 -14 -4 625.757 126.952 16
1 -14 5 201.409 101.567 17
-1 -14 -5 137.737 114.776 16
1 -14 6 270.559 98.5799 17
1 -14 7 1138.16 121.805 17
1 -14 8 458.686 103.587 17
-1 -14 -8 509.91 128.674 16
1 -14 9 894.491 115.178 17
-1 -14 -9 909.538 135.183 16
1 -14 10 185.341 97.7471 17
-1 -14 -10 268.348 122.502 16
1 -14 11 1555.53 131.75 17
-1 -14 -11 1582.15 160.74 16
1 -13 -16 -53.5117 109.515 16
1 -13 -15 1275.22 135.883 13
1 -13 -15 1227.12 136.574 16
1 -13 -14 286.504 119.378 13
1 -13 -14 226.626 102.184 16
1 -13 -13 512.614 118.482 13
1 -13 -13 552.804 120.355 16
1 -13 -12 2542.06 171.596 16
1 -13 -12 1791.22 159.893 13
1 -13 -11 1165.7 132.889 16
1 -13 -10 878.781 126.429 16
1 -13 -9 566.959 120.585 13
1 -13 -9 764.594 122.232 16
1 -13 -8 514.967 117.038 13
-1 -13 8 416.685 77.6334 17
1 -13 -8 565.811 111.421 16
1 -13 -7 245.698 110.235 13
-1 -13 7 332.633 73.4395 17
1 -13 -7 250.525 101.036 16
-1 -13 6 4449.14 204.723 17
1 -13 -6 4757.42 244.658 13
1 -13 -6 4841.26 237.612 16
1 -13 -5 2036.01 154.64 13
1 -13 -5 1931.22 145.285 16
1 -13 -4 221.745 100.681 13
1 -13 -3 587.443 107.838 13
-1 -13 3 587.781 104.728 16
-1 -13 2 1991.54 146.859 16
1 -13 -2 1912.63 145.716 13
1 -13 -1 2060.08 153.331 13
-1 -13 1 2031.4 149.277 16
1 -13 0 1944.91 140.85 17
1 -13 0 1938.49 142.378 13
-1 -13 0 1819.52 147.569 16
1 -13 1 2278.85 147.221 17
1 -13 1 2052.37 145.581 13
-1 -13 -1 2280.86 155.912 16
1 -13 2 601.799 99.2491 13
1 -13 2 886.433 108.536 17
-1 -13 -2 779.59 112.943 16
1 -13 3 4834.42 236.825 17
-1 -13 -3 5412.29 251.782 16
1 -13 3 4760.77 230.583 13
1 -13 4 486.999 91.1797 13
1 -13 4 652.305 103.346 17
-1 -13 -4 646.113 120.683 16
-1 -13 -5 400.256 103.648 13
1 -13 5 259.897 83.6625 13
1 -13 5 289.726 92.4892 17
-1 -13 -5 407.094 114.224 16
1 -13 6 458.278 84.832 13
-1 -13 -6 407.656 112.062 13
1 -13 6 492.415 99.347 17
1 -13 7 4390.8 217.143 17
-1 -13 -7 4280.55 233.256 13
1 -13 8 3766.61 200.007 17
-1 -13 -8 4080.94 227.5 16
1 -13 9 141.604 92.4832 17
-1 -13 -9 234.656 112.586 16
-1 -13 -10 407.833 110.113 13
1 -13 10 579.566 103.979 17
-1 -13 -10 630.981 121.844 16
1 -13 11 24.2208 91.8165 17
-1 -13 -11 47.3296 110.983 16
1 -13 12 1222.44 121.802 17
-1 -13 -12 1458.08 146.944 16
1 -13 13 215.625 95.8634 17
-1 -13 -13 26.9441 116.728 16
1 -13 14 1493.2 128.034 17
-1 -13 -14 1123.5 146.789 16
1 -12 -19 161.907 101.491 16
1 -12 -18 49.8498 103.619 13
1 -12 -18 185.768 100.195 16
1 -12 -17 100.342 107.893 13
1 -12 -17 -10.8643 101.165 16
1 -12 -16 21.6411 104.709 13
1 -12 -16 22.6442 104.684 16
1 -12 -15 152.057 109.612 13
1 -12 -15 148.933 105.835 16
1 -12 -14 5037.33 241.304 16
1 -12 -14 4336.32 246.281 13
1 -12 -13 1136.37 134.073 13
1 -12 -13 1085.23 127.293 16
1 -12 -12 21.4616 94.5731 13
1 -12 -12 -17.9365 98.76 16
1 -12 -11 1562.23 135.961 16
1 -12 -11 1348.59 135.103 13
-1 -12 10 1536.63 105.191 17
1 -12 -10 2035.11 147.23 16
-1 -12 9 2830.85 141.545 17
1 -12 -9 2748.53 172.742 16
1 -12 -8 234.903 93.4659 13
-1 -12 8 158.892 65.366 17
1 -12 -8 11.6836 93.8961 16
-1 -12 7 2380.84 127.796 17
1 -12 -7 2321.22 160.017 13
1 -12 -7 2317.85 154.354 16
1 -12 -6 679.371 105.149 13
-1 -12 6 473.872 72.4116 17
1 -12 -6 484.542 99.4495 16
-1 -12 5 2810.46 139.225 17
1 -12 -5 2610.87 169.783 13
1 -12 -4 275.95 92.9424 13
-1 -12 4 279.332 68.5026 17
1 -12 -3 3770.12 192 17
1 -12 -3 3335.01 193.229 13
1 -12 -2 -57.5199 85.5184 13
1 -12 -2 61.0254 82.0666 17
1 -12 -1 3222.37 168.94 17
-1 -12 1 2871.06 167.609 16
1 -12 0 6498.82 273.422 17
1 -12 0 5642.87 267.029 13
-1 -12 0 5968.35 271.161 16
1 -12 1 957.526 107.45 17
1 -12 1 1027.58 103.567 13
-1 -12 -1 1139.2 115.124 16
1 -12 2 996.817 104.875 13
-1 -12 -2 1145.7 113.831 13
1 -12 2 982.513 109.573 17
-1 -12 -2 1199.43 114.513 16
-1 -12 -3 361.552 92.0924 13
1 -12 3 500.012 83.8238 13
-1 -12 -3 426.543 99.0948 16
1 -12 3 386.08 89.707 17
1 -12 4 1686.78 125.935 17
1 -12 4 1715.38 89.2808 9
-1 -12 -4 1759.88 135.234 13
-1 -12 -4 1854.88 139.481 16
1 -12 4 1589.67 117.376 13
1 -12 5 30.4079 67.8128 13
-1 -12 -5 67.206 85.9344 13
1 -12 5 71.5771 82.3979 17
-1 -12 -5 279.018 97.6166 16
1 -12 5 96.051 47.9989 9
1 -12 6 1986.05 141.107 17
1 -12 6 2285.42 111.551 9
1 -12 6 2083.94 129.284 13
-1 -12 -6 2456.06 156.113 13
-1 -12 -7 896.405 115.455 13
1 -12 7 772.233 85.3526 13
1 -12 7 854.959 104.442 17
1 -12 7 801.1 71.5628 9
1 -12 8 209.753 86.6693 17
-1 -12 -8 201.027 99.0679 16
1 -12 8 222.382 59.8304 9
1 -12 9 2842.58 164.917 17
1 -12 9 2955.01 142.764 9
-1 -12 -9 2861.14 183.109 16
-1 -12 -10 514.462 104.492 13
1 -12 10 545.612 99.513 17
-1 -12 -10 560.046 106.05 16
1 -12 10 345.734 71.1815 9
-1 -12 -11 2220.3 166.9 16
1 -12 11 2384.89 150.329 17
1 -12 11 2628.43 133.732 9
-1 -12 -11 2191.12 159.484 13
-1 -12 -12 -26.8436 96.2853 13
1 -12 12 110.54 90.2971 17
-1 -12 -12 51.3607 103.88 16
1 -12 12 -38.4864 71.2397 9
-1 -12 -13 2057.49 155.483 16
1 -12 13 1636.57 132.535 17
1 -12 13 1589.56 115.211 9
-1 -12 -13 1597.6 146.843 13
-1 -12 -14 968.976 125.437 13
1 -12 14 970.821 116.613 17
-1 -12 -14 1305.86 132.963 16
1 -12 14 1164.38 104.085 9
1 -12 15 1733.56 131.949 17
-1 -12 -15 1635.39 150.374 16
1 -12 15 1364.79 115.361 9
1 -12 16 153.21 97.4408 17
-1 -12 -16 230.419 117.329 16
1 -12 16 188.566 85.8857 9
-1 -12 -17 527.869 122.091 16
1 -12 17 464.766 96.3349 9
1 -12 18 -33.9786 86.9105 9
1 -11 -20 39.9489 100.982 13
1 -11 -20 14.1664 91.9585 16
-1 -11 20 -38.1281 95.3971 9
1 -11 -19 946.826 124.555 13
1 -11 -19 1156.91 119.473 16
-1 -11 19 814.608 104.671 9
1 -11 -18 1710.05 135.064 16
1 -11 -18 1628.69 141.424 13
-1 -11 18 1631.58 122.679 9
1 -11 -17 294.027 108.917 13
1 -11 -17 273.84 100.506 16
-1 -11 17 320.994 86.5408 9
1 -11 -16 605.224 106.829 13
1 -11 -16 668.174 107.15 16
-1 -11 16 611.207 88.0868 9
1 -11 -15 4276.58 216.613 16
1 -11 -15 4621.48 231.378 13
-1 -11 15 4129.18 197.116 9
1 -11 -14 285.082 103.929 13
-1 -11 14 472.733 78.2101 9
1 -11 -14 318.772 94.6746 16
1 -11 -13 275.55 98.4381 13
-1 -11 13 346.672 67.4497 17
-1 -11 13 248.808 65.3364 9
1 -11 -13 379.995 99.5798 16
1 -11 -12 1136.74 118.165 13
-1 -11 12 1115.65 87.3018 17
-1 -11 12 1030.84 87.2398 9
1 -11 -12 1169.74 118.074 16
1 -11 -11 376.826 93.857 13
-1 -11 11 386.061 66.9369 17
1 -11 -11 471.65 96.9062 16
-1 -11 11 440.746 63.9839 9
-1 -11 10 4485.89 197.278 17
1 -11 -10 4561.76 226.409 16
-1 -11 10 4811.12 193.824 9
-1 -11 9 1805.35 104.612 17
1 -11 -9 1855.09 131.928 16
-1 -11 9 1588.54 93.1644 9
-1 -11 8 2455.43 130.348 17
-1 -11 8 2612.08 118.752 9
1 -11 -8 2856.77 160.749 16
1 -11 -8 2644.46 164.572 13
1 -11 -7 281.984 86.9897 13
-1 -11 7 226.379 60.9091 17
1 -11 -7 214.505 85.694 16
-1 -11 7 290.144 43.5688 9
-1 -11 6 4817.87 198.886 17
1 -11 -6 4536.69 223.857 13
-1 -11 6 4471.41 176.785 9
-1 -11 5 2250.57 119.953 17
1 -11 -5 2238.69 146.347 13
-1 -11 5 2208.57 93.4998 9
1 -11 -4 3199.34 169.052 17
-1 -11 4 3011.07 144.982 17
1 -11 -4 2790.05 166.13 13
-1 -11 3 1283.5 90.4327 17
1 -11 -3 1322.06 111.918 17
1 -11 -3 1038.87 106.802 13
1 -11 -2 748.393 94.263 13
1 -11 -2 949.442 98.9899 17
1 -11 -2 853.476 47.7211 9
1 -11 -1 9166.48 336.375 9
1 -11 -1 9038.45 379.115 13
-1 -11 0 907.65 99.3767 13
1 -11 0 1206.53 101.699 17
1 -11 0 1006.34 58.0526 9
1 -11 0 1087.32 98.6468 13
-1 -11 0 1251.09 103.365 16
-1 -11 -1 541.721 88.7107 13
1 -11 1 522.178 81.7419 13
1 -11 1 513.854 83.5266 17
1 -11 1 585.852 47.3622 9
-1 -11 -1 420.883 81.4448 16
1 -11 2 582.607 81.2381 13
-1 -11 -2 598.447 90.7807 13
1 -11 2 659.973 90.5658 17
-1 -11 -2 544.242 86.8732 16
1 -11 2 588.518 49.4941 9
1 -11 3 3033.43 167.749 17
1 -11 3 3273.89 137.931 9
-1 -11 -3 3399.07 177.716 16
-1 -11 -3 3103.23 172.823 13
1 -11 3 3193.47 164.36 13
-1 -11 -4 1072.43 102.597 13
1 -11 4 1145.88 103.607 17
-1 -11 -4 920.172 104.901 16
1 -11 4 1092.38 89.681 13
1 -11 4 1137.2 70.4136 9
1 -11 5 3804.02 188.384 17
-1 -11 -5 3717.98 196.809 13
1 -11 5 3566.47 175.523 13
1 -11 5 3896.1 161.419 9
1 -11 6 2835.45 160.549 17
-1 -11 -6 3012.25 169.552 13
1 -11 6 2840.86 147.881 13
1 -11 6 3127.89 137.984 9
1 -11 7 1468.14 115.443 17
1 -11 7 1493.17 98.2112 13
1 -11 7 1480.25 91.948 9
1 -11 8 2474.93 147.02 17
1 -11 8 2519.58 125.54 9
-1 -11 -8 2731.13 159.593 16
1 -11 8 2276.35 125.035 13
-1 -11 -9 392.845 86.4446 13
1 -11 9 362.797 86.0216 17
-1 -11 -9 357.858 95.0589 16
1 -11 9 270.206 62.4139 9
1 -11 10 1542.25 122.613 17
-1 -11 -10 1433.86 124.83 13
-1 -11 -10 1495.56 127.835 16
1 -11 10 1487.93 100.074 9
1 -11 11 2502.77 151.894 17
-1 -11 -11 2300.74 162.327 16
-1 -11 -11 2654.17 162.39 13
1 -11 11 2447.51 133.259 9
1 -11 12 1787.61 128.865 17
-1 -11 -12 1886.56 142.479 13
1 -11 12 1916.53 116.131 9
-1 -11 -13 2074.91 144.964 16
1 -11 13 1823.83 136.962 17
1 -11 13 1784.58 118.205 9
-1 -11 -14 163.496 90.6523 13
1 -11 14 52.5091 89.9026 17
1 -11 14 121.946 76.6825 9
-1 -11 -14 249.52 99.364 16
-1 -11 -15 94.148 95.6413 13
1 -11 15 110.42 92.8283 17
1 -11 15 9.11455 76.1559 9
-1 -11 -15 35.8276 99.6478 16
-1 -11 -16 1111.45 125.429 13
1 -11 16 1141.76 119.178 17
-1 -11 -16 1103.12 126.143 16
1 -11 16 1322.3 115.229 9
1 -11 17 737 113.748 17
-1 -11 -17 598.517 117.085 16
1 -11 17 923.836 108.177 9
1 -11 18 28.835 97.7574 17
-1 -11 -18 23.4581 102.589 16
1 -11 18 -61.2284 93.8724 9
-1 -11 -19 1739.31 147.694 16
1 -11 19 1617.26 134.643 9
1 -10 -22 526.24 109.503 13
-1 -10 22 577.709 103.586 9
1 -10 -21 501.087 111.832 13
-1 -10 21 268.427 96.3881 9
1 -10 -20 275.879 100.654 13
1 -10 -20 294.809 88.6974 16
-1 -10 20 222.039 92.8173 9
1 -10 -19 655.461 111.148 13
1 -10 -19 862.922 104.198 16
-1 -10 19 619.507 99.9512 9
1 -10 -18 2697.24 156.702 16
1 -10 -18 2629.57 170.023 13
-1 -10 18 2598.12 154.065 9
1 -10 -17 793.74 117.487 13
1 -10 -17 939.168 105.793 16
-1 -10 17 644.981 90.6193 9
1 -10 -16 3839.03 195.22 16
-1 -10 16 3755.12 183.949 9
1 -10 -16 3715.82 205.539 13
1 -10 -15 170.369 89.6594 13
-1 -10 15 298.321 70.1648 17
1 -10 -15 361.734 87.8421 16
-1 -10 15 260.415 71.9693 9
-1 -10 14 1254.17 93.3923 17
-1 -10 14 1389.58 99.7262 9
1 -10 -14 1445.2 125.362 13
1 -10 -14 1263.13 114.956 16
1 -10 -13 386.611 90.5424 13
-1 -10 13 506.864 70.7264 9
1 -10 -13 507.81 93.356 16
-1 -10 13 463.345 68.3348 17
1 -10 -12 1968.46 140.762 13
1 -10 -12 2070.3 135.674 16
-1 -10 12 2115.32 114.058 9
-1 -10 12 1937.24 107.967 3
-1 -10 12 2047.67 112.071 17
-1 -10 11 1127.38 84.5564 17
1 -10 -11 1104.7 105.202 16
1 -10 -11 1120.16 107.193 13
-1 -10 11 1213.42 84.61 9
-1 -10 10 1804.84 105.804 17
1 -10 -10 1939.35 134.323 13
1 -10 -10 1981.15 129.784 16
-1 -10 10 2014.49 105.42 9
-1 -10 9 9236.28 346.1 17
1 -10 -9 8251.31 364.151 16
-1 -10 9 9307.95 341.226 9
-1 -10 8 696.06 68.931 17
-1 -10 8 651.232 56.4714 9
1 -10 -8 584.076 85.886 16
1 -10 -7 329.359 83.1554 13
-1 -10 7 325.905 58.3061 17
-1 -10 7 280.867 43.3146 9
1 -10 -6 47.3473 67.4587 13
-1 -10 6 34.4942 48.9099 17
-1 -10 6 12.0811 33.1877 9
-1 -10 5 8675.9 326.59 17
1 -10 -5 8186.1 349.03 13
-1 -10 5 8443.62 308.788 9
-1 -10 4 1713.31 98.9658 17
1 -10 -4 1908.13 118.24 17
1 -10 -4 1637.68 116.621 13
-1 -10 4 1710.09 74.694 9
1 -10 -3 3566.99 171.224 17
-1 -10 3 3441.32 151.05 17
1 -10 -3 3156.96 168.012 13
-1 -10 3 3208.12 122.796 9
1 -10 -2 8764.02 336.758 17
-1 -10 2 8580.88 321.86 17
1 -10 -1 751.887 82.1402 13
-1 -10 1 710.036 79.2499 13
1 -10 -1 807.939 87.2458 17
-1 -10 1 811.892 71.8482 17
1 -10 0 6690.39 285.697 13
-1 -10 0 6649.26 286.851 13
1 -10 0 7257.04 288.771 17
1 -10 1 1889.03 119.194 17
-1 -10 -1 2146.74 122.278 16
1 -10 1 1910.84 118.062 13
-1 -10 -1 1963.69 124.218 13
1 -10 1 1995.78 91.5589 9
1 -10 2 4153.84 193.525 17
-1 -10 -2 3740.22 191.097 16
-1 -10 -2 4364.18 197.435 13
1 -10 2 4026.65 188.015 13
1 -10 2 4113.79 163.546 9
1 -10 3 2909.28 152.715 17
-1 -10 -3 3084.31 159.388 16
1 -10 3 2686.67 145.315 13
-1 -10 -3 2966.65 160.221 13
1 -10 3 2927.88 126.182 9
1 -10 4 6987.28 279.621 17
1 -10 4 6517.95 271.239 13
-1 -10 -4 6131.69 281.837 16
-1 -10 -4 6579.71 285.323 13
1 -10 4 6745.57 255.357 9
1 -10 5 5837.79 243.803 17
1 -10 5 5583.35 218.742 9
-1 -10 -5 5539.7 249.449 13
1 -10 5 5179.95 229.093 13
1 -10 6 817.635 73.9874 13
1 -10 6 958.202 93.7146 17
1 -10 6 1029.88 71.8868 9
1 -10 7 609.466 83.4182 17
1 -10 7 669.686 68.6409 13
1 -10 7 703.508 64.9897 9
1 -10 8 2259.25 134.771 17
1 -10 8 2019.39 111.533 13
-1 -10 -8 2049.86 138.269 16
1 -10 8 2249.41 113.431 9
1 -10 9 4994.16 224.33 17
1 -10 9 4946.5 208.239 9
-1 -10 -9 4958.63 231.772 16
-1 -10 -9 4624.35 226.944 13
-1 -10 -10 625.598 89.3257 13
-1 -10 -10 802.418 100.639 16
1 -10 10 647.189 72.6812 9
1 -10 10 613.417 87.7068 17
1 -10 11 4270.36 206.243 17
-1 -10 -11 4286.75 213.738 16
-1 -10 -11 4504.88 216.465 13
1 -10 11 4227.56 192.983 9
1 -10 12 1630.74 121.775 17
-1 -10 -12 1510.77 129.632 16
1 -10 12 1770.1 111.271 9
-1 -10 -12 1588.05 128.211 13
-1 -10 -13 871.033 101.613 13
1 -10 13 795.112 101.539 17
1 -10 13 729.612 86.2699 9
-1 -10 -13 663.312 105.655 16
-1 -10 -14 538.746 95.3388 13
1 -10 14 445.491 93.4338 17
-1 -10 -14 510.387 101.018 16
1 -10 14 460.819 80.5032 9
-1 -10 -15 1638.35 135.833 16
1 -10 15 1532.29 126.591 17
-1 -10 -15 1728.69 133.316 13
1 -10 15 1880.07 121.684 9
-1 -10 -16 1280.37 128.544 16
1 -10 16 1269.12 119.698 17
-1 -10 -16 1297.43 120.088 13
1 -10 16 1252.87 112.968 9
-1 -10 -17 2672.45 166.631 16
1 -10 17 2195.26 152.739 17
-1 -10 -17 2392.33 158.192 13
1 -10 17 2505.61 151.535 9
1 -10 18 1576.62 131.668 17
-1 -10 -18 1374.61 132.259 16
1 -10 18 1388.38 125.746 9
1 -10 19 326.664 103.012 17
-1 -10 -19 121.1 101.716 16
1 -10 19 372.694 98.4031 9
1 -10 20 1348.64 126.525 17
1 -10 20 1244.97 127.351 9
1 -10 21 135.74 98.9377 9
-1 -9 23 1009.49 119.831 9
1 -9 -22 379.386 100.033 13
-1 -9 22 331.153 100.306 9
1 -9 -21 150.256 93.1765 13
-1 -9 21 16.0996 91.775 9
1 -9 -20 653.768 109.385 13
1 -9 -20 683.821 89.6922 16
-1 -9 20 764.663 106.795 9
-1 -9 19 933.364 106.928 9
1 -9 -19 919.966 101.428 16
1 -9 -18 974.523 97.4164 11
1 -9 -18 931.126 111.032 13
-1 -9 18 904.46 99.9429 9
1 -9 -18 1170.87 105.595 16
1 -9 -17 3468.47 170.805 11
-1 -9 17 3605.84 165.952 17
1 -9 -17 3469.88 176.648 16
-1 -9 17 3292.54 175.151 9
1 -9 -17 3752.8 193.51 13
1 -9 -16 1520.22 105.164 11
-1 -9 16 1616.78 103.271 17
1 -9 -16 1568.61 116.448 16
-1 -9 16 1693.83 114.11 9
1 -9 -16 1499.71 125.978 13
1 -9 -15 240.518 89.8588 13
-1 -9 15 285.183 66.395 17
-1 -9 15 323.091 73.8249 9
1 -9 -15 273.865 64.0495 11
1 -9 -15 326.808 81.0403 16
1 -9 -14 518.08 85.5714 13
-1 -9 14 529.361 69.3214 17
1 -9 -14 593.689 67.4384 11
-1 -9 14 575.032 77.0334 9
1 -9 -14 596.708 85.1332 16
1 -9 -13 3538.82 179.02 16
1 -9 -13 3411.99 184.013 13
-1 -9 13 3592.15 162.991 17
1 -9 -13 3621.46 159.189 11
-1 -9 13 3884.76 170.798 9
-1 -9 13 3683.13 152.45 3
1 -9 -12 1424.12 111.157 13
1 -9 -12 1143.49 102.525 16
-1 -9 12 1285.85 85.9986 17
1 -9 -12 1361.36 80.4775 11
-1 -9 12 1259.86 89.8704 9
-1 -9 12 1182.85 78.3419 3
1 -9 -11 5824.21 260.892 13
1 -9 -11 5966.17 253.698 16
-1 -9 11 5759.14 236.182 17
1 -9 -11 6038.04 228.885 11
-1 -9 11 5872.69 238.665 9
-1 -9 11 5797.68 232.295 3
1 -9 -10 2137.97 97.2026 11
-1 -9 10 2034.35 107.777 17
-1 -9 10 2007.02 107.579 9
1 -9 -10 2127.95 133.968 13
1 -9 -10 2082.84 126.018 16
1 -9 -9 1580.65 74.5909 11
-1 -9 9 1468.4 89.7075 17
1 -9 -9 1619.09 107.27 16
-1 -9 9 1479.02 86.8549 9
-1 -9 8 617.429 62.1034 17
1 -9 -8 789.413 79.9871 16
-1 -9 8 715.409 57.1468 9
-1 -9 7 4724.42 198.646 17
-1 -9 7 4987.97 192.585 9
-1 -9 6 9068.67 336.325 17
1 -9 -6 8874.54 357.021 13
-1 -9 6 8732.96 325.965 9
1 -9 -5 1663.62 107.752 17
-1 -9 5 1499.72 87.1423 17
1 -9 -5 1589.8 108.068 13
-1 -9 5 1506.64 73.2282 9
1 -9 -5 1567.17 67.2742 9
-1 -9 4 2381.24 111.083 17
1 -9 -4 2579.61 132.09 17
1 -9 -4 1983.15 124.112 13
1 -9 -4 2209.57 90.8241 9
-1 -9 4 2230.17 93.2414 9
-1 -9 3 2930.53 129.699 17
1 -9 -3 2798.34 143.865 17
1 -9 -3 2705.29 144.751 13
-1 -9 3 2743.47 108.105 9
-1 -9 2 2615.57 119.167 17
1 -9 -2 2478.49 131.008 17
1 -9 -2 2465.11 131.857 13
-1 -9 2 2237.58 125.644 13
-1 -9 2 2394.71 91.5029 9
-1 -9 1 2724.39 139.612 13
1 -9 -1 2682.98 140.727 13
1 -9 -1 2758.61 141.612 17
-1 -9 1 2781.45 128.25 17
1 -9 0 989.925 82.929 13
-1 -9 0 1178.98 86.8309 13
1 -9 0 1144.77 85.6585 17
-1 -9 -1 4218.83 187.432 13
1 -9 1 3711.51 177.527 13
1 -9 1 4088.59 182.657 17
1 -9 2 1086.44 81.0078 13
-1 -9 -2 1172.65 89.0912 13
-1 -9 -2 983.843 84.3196 16
1 -9 2 1052.81 84.8727 17
1 -9 3 26657 986.361 17
1 -9 3 27042.4 968.243 9
-1 -9 -3 28712.4 995.311 13
1 -9 3 25823.2 981.49 13
-1 -9 -3 29912.3 993.416 16
-1 -9 -4 516.618 69.2098 13
1 -9 4 501.62 63.4653 13
1 -9 4 562.113 70.4199 17
-1 -9 -4 738.747 77.9151 16
1 -9 4 477.042 50.3936 9
1 -9 5 284.289 53.5459 13
-1 -9 -5 321.762 67.4369 13
1 -9 5 351.89 46.5986 9
1 -9 5 331.933 66.9203 17
1 -9 6 530.645 59.761 13
1 -9 6 519.874 73.5116 17
1 -9 6 425.037 51.4126 9
1 -9 7 7940.49 325.531 13
1 -9 7 8429.51 326.661 9
-1 -9 -7 8884.45 306.762 5
1 -9 7 8368.73 341.76 17
-1 -9 -8 9243.77 386.572 13
1 -9 8 8746.79 361.086 13
-1 -9 -8 10433.5 389.432 16
1 -9 8 9537 380.515 17
1 -9 8 9555.33 367.012 9
-1 -9 -8 10177.8 348.801 5
-1 -9 -9 32.9804 68.983 16
1 -9 9 81.4549 68.327 17
1 -9 9 93.964 43.8393 13
-1 -9 -9 89.4095 63.7299 13
1 -9 9 32.8495 53.13 9
-1 -9 -9 59.6533 35.3496 5
-1 -9 -10 2684.42 153.029 13
1 -9 10 2582.67 135.085 9
-1 -9 -10 2793.43 119.956 5
-1 -9 -10 2905.75 154.376 16
1 -9 10 2711.29 148.8 17
-1 -9 -11 1471.45 112.628 13
1 -9 11 1500.24 99.2771 9
-1 -9 -11 1547.75 84.5186 5
1 -9 11 1565.28 109.35 17
-1 -9 -11 1471.54 115.85 16
-1 -9 -12 5197.28 235.299 13
1 -9 12 5291.19 230.471 17
-1 -9 -12 5075.01 235.339 16
1 -9 12 5111.97 221.571 9
-1 -9 -12 4941.04 204.809 5
-1 -9 -13 755.83 95.2788 16
1 -9 13 833.491 93.7742 17
-1 -9 -13 867.82 94.8446 13
1 -9 13 848.395 85.5757 9
-1 -9 -13 866.057 73.1926 5
1 -9 14 984 103.874 17
-1 -9 -14 1071.5 107.453 16
-1 -9 -14 979.942 100.436 13
1 -9 14 1084.19 95.3054 9
1 -9 15 1785.5 126.282 17
-1 -9 -15 1593.17 125.918 16
-1 -9 -15 1730.4 121.828 13
1 -9 15 1692.97 120.475 9
-1 -9 -16 2440.02 155.401 16
1 -9 16 2477.09 150.296 17
-1 -9 -16 2427.08 150.698 13
1 -9 16 2361.95 143.976 9
1 -9 17 4344.43 214.134 17
1 -9 17 4029.49 209.46 9
-1 -9 -17 4000.25 210.506 13
-1 -9 -18 57.9785 83.5789 13
1 -9 18 -84.6156 89.351 17
-1 -9 -18 -36.2424 91.7898 16
1 -9 18 10.4701 84.8171 9
1 -9 19 264.831 92.8331 17
-1 -9 -19 360.243 98.9411 16
1 -9 19 152.718 87.154 9
1 -9 20 286.285 99.0053 17
1 -9 20 78.9688 91.8238 9
1 -9 21 1624.4 136.776 17
1 -9 21 1716.79 139.652 9
1 -9 22 -38.2915 97.6876 17
1 -9 22 64.9919 100.757 9
-1 -8 24 119.145 124.288 12
-1 -8 24 70.4099 97.4588 9
-1 -8 23 1595.13 160.213 12
1 -8 -23 1732.38 129.478 13
-1 -8 23 1739.89 143.511 9
1 -8 -22 1118.74 109.74 13
1 -8 -22 922.62 118.089 11
-1 -8 22 759.799 111.461 9
1 -8 -21 623.762 98.7986 13
-1 -8 21 584.552 103.953 9
1 -8 -21 560.888 101.091 11
1 -8 -20 504.473 94.5872 13
-1 -8 20 398.942 95.9876 9
1 -8 -20 571.568 91.7141 11
1 -8 -20 429.827 80.1438 16
1 -8 -19 184.525 85.6579 13
-1 -8 19 228.526 71.6955 17
1 -8 -19 115.149 81.6243 11
-1 -8 19 245.321 81.6545 9
1 -8 -19 263.192 73.1166 16
1 -8 -18 3109.15 169.432 11
1 -8 -18 3411.12 167.926 16
-1 -8 18 3552.1 161.962 17
-1 -8 18 3116.56 173.384 9
1 -8 -18 3541.29 180.481 13
1 -8 -17 95.5581 76.9117 13
-1 -8 17 231.307 65.4108 17
1 -8 -17 348.444 74.3815 11
-1 -8 17 256.76 77.4262 9
1 -8 -17 146.856 69.8842 16
1 -8 -16 2314.8 126.733 11
-1 -8 16 2179.61 118.846 17
1 -8 -16 2013.13 127.052 16
-1 -8 16 2442.73 132.919 9
1 -8 -16 2263.13 140.254 13
1 -8 -15 2289.07 126.348 11
1 -8 -15 2459.28 132.964 16
-1 -8 15 2477.08 122.865 17
-1 -8 15 2245.47 131.722 9
1 -8 -15 2429.71 142.083 13
1 -8 -14 3045.04 147.115 11
1 -8 -14 3517.18 159.984 16
-1 -8 14 3056.37 145.581 17
-1 -8 14 3149.37 155.482 9
1 -8 -14 2958.01 164.24 13
1 -8 -13 5728.16 241.971 16
1 -8 -13 5217.6 246.635 13
-1 -8 13 5773.12 227.673 17
1 -8 -13 5669.58 228.567 11
-1 -8 13 5668.56 235.461 9
-1 -8 13 5590.05 214.83 3
1 -8 -12 497.013 71.5923 16
-1 -8 12 544.58 61.7201 17
1 -8 -12 604.69 78.4576 13
1 -8 -12 622.017 61.5154 11
-1 -8 12 571.356 66.0901 9
-1 -8 12 598.842 53.1502 3
1 -8 -11 2144.95 127.166 13
1 -8 -11 2142.56 123.794 16
-1 -8 11 2205.97 110.82 17
1 -8 -11 2219.93 106.556 11
-1 -8 11 2234.57 114.666 9
-1 -8 11 2267.67 104.61 3
1 -8 -10 1543.68 80.9568 11
-1 -8 10 1558.68 88.3276 17
-1 -8 10 1558.09 89.3107 9
1 -8 -10 1460.47 102.82 13
1 -8 -10 1615.7 101.848 16
1 -8 -9 6310.48 244.678 11
1 -8 -9 5876.28 269.68 13
-1 -8 9 6470.66 253.084 17
1 -8 -9 6694.2 239.736 9
-1 -8 9 6781.26 254.146 9
1 -8 -9 6533.05 267.155 16
1 -8 -8 4443.92 172.406 11
-1 -8 8 4363.01 182.261 17
-1 -8 8 4368.55 180.693 9
1 -8 -8 4633.47 169.709 9
1 -8 -7 6566.39 245.716 11
-1 -8 7 6152.22 257.026 17
-1 -8 7 6719.55 254.699 9
1 -8 -7 7165.77 245.945 9
1 -8 -6 154.12 52.1844 13
-1 -8 6 190.66 43.0442 17
1 -8 -6 179.14 26.5826 9
-1 -8 6 214.167 34.7369 9
1 -8 -6 185.777 24.5637 11
1 -8 -5 3581.64 167.677 13
1 -8 -5 3819.08 133.934 11
1 -8 -5 3782.74 170.118 17
-1 -8 5 3366.93 151.788 17
-1 -8 5 3323.91 142.739 9
1 -8 -5 3728.59 138.867 9
1 -8 -4 9526.64 378.008 13
-1 -8 4 9600.43 351.621 9
1 -8 -4 10645.3 380.496 17
-1 -8 4 9751.63 363.402 17
1 -8 -3 1187.52 81.7319 13
1 -8 -3 1056.98 79.8613 17
-1 -8 3 1225.23 71.3858 17
-1 -8 3 1121.48 53.1653 9
-1 -8 3 1161.88 77.6229 13
1 -8 -2 7380.56 305.536 13
1 -8 -2 8161.89 308.359 17
-1 -8 2 8212.82 296.33 17
-1 -8 2 8276.21 307.185 13
-1 -8 2 7532.56 276.208 9
-1 -8 1 8072.65 281.366 17
1 -8 -1 7534.79 291.957 17
-1 -8 1 7451.01 290.711 13
1 -8 -1 6705.01 287.156 13
-1 -8 1 7204.16 256.086 9
1 -8 0 8080.4 318.1 17
-1 -8 0 8404.64 308.411 17
1 -8 0 7701.45 315.048 13
-1 -8 0 8156.26 318.923 13
1 -8 1 2911.75 137.921 17
1 -8 1 2631.92 130.787 13
-1 -8 -1 2875.4 139.137 13
1 -8 2 11607 446.919 17
-1 -8 -2 12730.3 454.021 13
1 -8 2 11530.1 442.811 13
-1 -8 -2 11807.9 446.639 16
1 -8 3 6711.12 276.145 17
-1 -8 -3 6868.01 280.226 13
-1 -8 -3 7431.08 279.297 16
1 -8 3 6645.04 270.632 13
-1 -8 -4 310.716 57.7756 13
1 -8 4 354.616 50.1378 13
-1 -8 -4 309.755 58.7422 16
1 -8 4 436.072 58.8028 17
1 -8 5 5122.34 204.551 9
1 -8 5 5076.49 209.221 13
1 -8 5 5378.78 220.497 17
1 -8 6 4559.61 194.64 13
1 -8 6 4869.69 195.009 9
-1 -8 -6 4857.84 177.929 5
1 -8 6 4893.68 208.937 17
1 -8 7 6295.25 253.236 9
1 -8 7 7078.37 238.17 2
-1 -8 -7 6529.39 238.405 5
1 -8 7 6390.2 265.763 17
-1 -8 -8 2322.43 123.582 16
-1 -8 -8 1878.21 117.943 13
1 -8 8 1754.24 95.4848 13
1 -8 8 1797.53 103.063 9
-1 -8 -8 2037.04 91.2927 5
1 -8 8 2341.54 89.1376 2
1 -8 8 1922.74 114.414 17
-1 -8 -9 4050.72 178.681 13
-1 -8 -9 3532.39 173.695 16
1 -8 9 3704.31 151.17 13
1 -8 9 3491.32 162.089 9
-1 -8 -9 3662.23 149.483 5
1 -8 9 3718.56 173.902 17
1 -8 10 1056.52 87.4298 17
-1 -8 -10 1117.3 90.1586 16
-1 -8 -10 937.647 88.5066 13
1 -8 10 1109.27 80.7244 9
1 -8 11 3167.46 159.106 17
-1 -8 -11 3229.53 160.902 16
-1 -8 -11 3091.4 159.365 13
1 -8 11 3078.49 150.2 9
1 -8 12 1560.18 110.394 17
-1 -8 -12 1559.46 114.014 16
-1 -8 -12 1778.45 113.02 13
1 -8 12 1904.09 108.062 9
1 -8 13 2782.3 151.928 17
-1 -8 -13 2973.99 157.011 16
1 -8 13 2892.19 150.849 9
-1 -8 -13 3072.91 156.985 13
-1 -8 -14 198.604 69.7522 13
1 -8 14 299.679 77.8509 17
-1 -8 -14 242.467 77.3028 16
1 -8 14 283.335 69.4667 9
-1 -8 -15 2670.37 145.828 16
1 -8 15 2441.11 142.168 17
-1 -8 -15 2417.55 140.229 13
1 -8 15 2218.17 135.935 9
-1 -8 -16 6404.89 266.058 16
1 -8 16 5798.95 256.983 17
1 -8 16 5623.61 257.755 9
-1 -8 -16 5952.61 260.138 13
-1 -8 -17 877.732 96.5122 13
1 -8 17 915.242 100.798 17
-1 -8 -17 972.533 104.194 16
1 -8 17 990.523 100.753 9
1 -8 18 906.693 102.487 17
-1 -8 -18 674.175 100.801 16
-1 -8 -18 1001.32 97.9093 13
1 -8 18 772.674 101.65 9
1 -8 19 1604.02 125.371 17
1 -8 19 1395.49 120.746 9
1 -8 20 1826.42 134.08 17
1 -8 20 1820.29 142.092 9
1 -8 21 220.762 98.5226 17
1 -8 21 280.73 98.3258 9
1 -8 22 2593.63 165.546 17
1 -8 22 2761.6 173.432 9
1 -8 23 826.257 108.951 17
1 -8 23 604.253 116.924 9
1 -7 -25 25.1136 111.797 11
-1 -7 25 13.538 125.044 12
1 -7 -24 439.767 115.263 11
-1 -7 24 434.071 106.233 9
-1 -7 24 499.207 124.343 12
-1 -7 23 257.543 98.1431 9
1 -7 -23 112.248 102.991 11
-1 -7 23 227.413 115.078 12
1 -7 -22 2815.09 172.077 11
-1 -7 22 2521.35 180.142 12
-1 -7 22 2957.97 174.962 9
1 -7 -22 2967.53 160.87 13
1 -7 -22 2708.96 174.1 8
1 -7 -21 1111.52 105.438 13
-1 -7 21 1238.61 95.7304 17
-1 -7 21 1132.69 116.665 9
1 -7 -21 1041.87 116.897 11
1 -7 -21 1084.77 118.503 8
-1 -7 20 397.762 73.8217 17
1 -7 -20 440.145 83.7969 13
1 -7 -20 494.46 93.1983 11
-1 -7 20 408.09 92.882 9
1 -7 -20 496.015 97.5808 8
1 -7 -19 834.944 82.8943 16
-1 -7 19 797.128 79.3033 17
1 -7 -19 943.99 95.6096 13
-1 -7 19 763.091 96.7596 9
1 -7 -19 838.391 95.9387 11
1 -7 -19 927.076 105.378 8
1 -7 -18 163.944 66.4571 16
-1 -7 18 80.7992 58.6319 17
1 -7 -18 57.8553 71.2364 13
-1 -7 18 196.87 75.5152 9
1 -7 -18 158.109 76.3184 11
1 -7 -18 71.8903 77.1666 8
1 -7 -17 156.686 68.8571 13
1 -7 -17 -20.8781 63.2863 16
1 -7 -17 160.45 70.4123 11
-1 -7 17 91.3818 68.4072 9
-1 -7 17 60.5955 56.6631 17
1 -7 -16 264.995 67.534 13
1 -7 -16 78.5434 58.2772 16
-1 -7 16 119.875 55.9883 17
-1 -7 16 276.662 71.0318 9
1 -7 -16 212.133 68.4462 11
1 -7 -15 11427.7 462.267 13
-1 -7 15 12093.9 445.835 17
1 -7 -15 11770.7 453.398 16
-1 -7 15 12714.8 461.685 9
1 -7 -15 12051.3 455.34 11
1 -7 -14 4163.8 195.095 13
1 -7 -14 4544.73 188.361 11
-1 -7 14 4112.29 190.263 9
-1 -7 14 4525.85 180.776 17
1 -7 -14 3910.9 185.201 16
-1 -7 13 935.527 70.6195 17
1 -7 -13 1054.16 86.5286 13
1 -7 -13 1013.45 79.4063 16
-1 -7 13 1052.39 81.0974 9
1 -7 -13 1114.06 78.3159 11
-1 -7 13 965.865 56.6189 3
-1 -7 12 1806.28 93.2789 17
1 -7 -12 1737.92 106.947 13
1 -7 -12 1770.26 103.194 16
-1 -7 12 1677.52 99.1533 9
1 -7 -12 1775.98 95.6681 11
-1 -7 12 1625.97 81.4928 3
-1 -7 11 2839.67 125.191 17
1 -7 -11 2481.38 137.452 13
1 -7 -11 2937.96 125.916 11
-1 -7 11 2899.6 131.531 9
-1 -7 11 2810.03 117.988 3
-1 -7 10 13107.8 463.637 17
1 -7 -10 12203.3 478.621 13
1 -7 -10 12570.2 473.473 16
1 -7 -10 13066 462.966 11
-1 -7 10 12949 468.266 9
-1 -7 10 12101.7 458.575 3
1 -7 -9 3979.16 156.557 11
-1 -7 9 3746.98 160.919 9
1 -7 -9 3691.21 173.86 13
1 -7 -9 3933.85 170.813 16
-1 -7 8 14667.4 535.831 9
1 -7 -8 14863.5 530.117 11
1 -7 -8 14841.8 525.508 9
1 -7 -7 2027.14 83.1688 9
-1 -7 7 1824.02 91.3926 9
1 -7 -7 1963.53 85.4557 11
-1 -7 6 23158.2 844.094 9
1 -7 -6 24732.6 838.766 11
1 -7 -6 23886.4 837.959 9
1 -7 -6 23258.2 856.166 10
1 -7 -5 2836.85 106.411 9
1 -7 -5 2587.43 124.371 10
-1 -7 5 2570.52 109.967 9
1 -7 -5 2691.48 103.952 11
1 -7 -5 2565.61 127.817 13
1 -7 -4 5155.38 182.221 11
-1 -7 4 4760.83 188.036 9
1 -7 -4 5305.94 207.606 10
1 -7 -4 5011.46 209.264 13
1 -7 -3 836.341 64.3317 17
1 -7 -3 706.497 61.4425 13
-1 -7 3 837.536 58.4009 13
-1 -7 3 748.321 39.8557 9
1 -7 -3 816.15 31.8948 11
-1 -7 3 693.745 29.5052 2
1 -7 -3 698.601 30.7798 5
-1 -7 2 21854.1 749.016 13
-1 -7 2 20076.7 724.887 9
1 -7 -2 22704.7 752.207 17
1 -7 -2 20612.2 748.88 13
-1 -7 1 16695.6 594.641 13
-1 -7 1 16171.1 566.818 9
1 -7 -1 17332.6 595.778 17
1 -7 -1 15439 591.839 13
-1 -7 0 3694.89 159.273 13
1 -7 0 3368.11 155.048 10
1 -7 0 3727.97 159.131 17
1 -7 0 3625.73 155.22 13
-1 -7 -1 6125.15 236.505 13
1 -7 1 5679.24 231.535 10
1 -7 1 5626.44 228.92 13
1 -7 1 5847.46 234.191 17
1 -7 2 3202.73 145.588 17
-1 -7 -2 3224.96 146.246 13
1 -7 2 3171.71 139.35 13
-1 -7 -2 3278.93 143.754 16
1 -7 3 9995.53 365.673 17
-1 -7 -3 9523.97 367.81 13
1 -7 3 8987.22 356.557 13
-1 -7 -3 10051 365.222 16
1 -7 4 5224.06 223.02 17
-1 -7 -4 5560.73 198.033 5
1 -7 4 5573.17 216.58 13
-1 -7 -4 5047.29 224.949 13
-1 -7 -4 5818.41 225.973 16
1 -7 5 3454.54 153.552 13
-1 -7 -5 3495.87 139.716 5
1 -7 5 3665.96 164.623 17
1 -7 6 6722.47 262.72 13
1 -7 6 6390.28 264.325 9
-1 -7 -6 7481.92 254.369 5
1 -7 6 6883.75 252.025 2
1 -7 6 6791.63 275.292 17
-1 -7 -7 8801.61 344.743 13
1 -7 7 8390.05 325.867 13
1 -7 7 8566.33 332.663 9
1 -7 7 8754.21 319.298 2
-1 -7 -7 8993.87 321.126 5
1 -7 7 9657.53 344.102 17
1 -7 8 11384.7 404.698 17
-1 -7 -8 10783 405.573 16
-1 -7 -8 11241.1 408.922 13
1 -7 8 9961.53 385.042 13
1 -7 8 10372.4 396.206 9
1 -7 9 1267.71 86.6212 17
-1 -7 -9 1354.88 89.6597 13
1 -7 9 1139.8 63.5463 13
-1 -7 -9 1369.71 89.733 16
1 -7 9 1197.52 79.7411 9
-1 -7 -10 2283.73 124.476 16
1 -7 10 2389.72 124.834 17
-1 -7 -10 2105.14 123.089 13
1 -7 10 2391.79 118.005 9
1 -7 11 2877.45 144.44 17
-1 -7 -11 2804.58 146.649 16
-1 -7 -11 2942.59 147.82 13
1 -7 11 3166.48 144.506 9
1 -7 12 10548.5 391.089 17
-1 -7 -12 10069.4 392.028 16
1 -7 12 9758.36 388.762 9
-1 -7 -12 9932.33 392.204 13
-1 -7 -13 231.822 60.9187 13
-1 -7 -13 253.861 66.7082 16
1 -7 13 176.324 63.7011 9
1 -7 13 185.294 63.5427 17
1 -7 14 1180.76 97.7604 17
-1 -7 -14 1299.06 99.5555 16
1 -7 14 1377.82 99.377 9
-1 -7 -14 1254.2 94.3823 13
-1 -7 -15 362.59 68.7304 13
1 -7 15 330.99 75.2911 17
1 -7 15 354.906 72.3918 9
-1 -7 -15 403.643 79.7891 16
-1 -7 -16 675.517 81.456 13
-1 -7 -16 877.517 92.2572 16
1 -7 16 705.877 87.0896 17
1 -7 16 697.238 84.2461 9
1 -7 17 1836.93 121.687 17
-1 -7 -17 1598.98 117.717 16
-1 -7 -17 1804.25 116.553 13
1 -7 17 1845.9 126.851 9
-1 -7 -18 1189.23 97.5979 13
1 -7 18 1356.87 110.693 9
1 -7 19 818.046 104.295 9
1 -7 19 948.556 102.043 17
1 -7 20 1183.97 119.386 9
1 -7 20 1333.95 115.132 17
1 -7 21 1397.78 124.784 9
1 -7 21 1292.5 117.485 17
1 -7 22 817.849 114.875 9
1 -7 22 849.201 106.479 17
1 -7 23 485.2 106.287 9
1 -7 23 289.398 97.1444 17
1 -7 24 93.8258 109.325 9
1 -7 24 62.3465 94.5262 17
1 -7 24 61.9088 111.101 12
1 -7 25 9.57928 97.2168 17
1 -7 25 325.816 118.383 12
-1 -6 26 594.42 133.114 12
1 -6 -26 813.774 130.455 11
-1 -6 25 810.734 133.941 12
1 -6 -25 781.59 119.526 8
-1 -6 25 1004.46 127.185 9
1 -6 -25 648.328 128.117 11
-1 -6 24 71.2275 113.822 12
1 -6 -24 -6.16426 96.3041 8
1 -6 -24 70.2356 107.496 11
-1 -6 24 234.83 103.334 9
1 -6 -23 1563.71 144.419 11
-1 -6 23 1557.93 151.407 12
-1 -6 23 1796.77 141.655 9
1 -6 -23 1823.68 143.517 8
1 -6 -22 1764.95 116.854 13
-1 -6 22 1615.81 109.229 17
-1 -6 22 1423.49 142.26 12
1 -6 -22 1343.13 133.718 11
-1 -6 22 1707.49 137.351 9
1 -6 -22 1586.16 130.643 8
1 -6 -21 1528.22 109.253 4
1 -6 -21 1747.06 115.819 13
-1 -6 21 1698.08 105.846 17
-1 -6 21 1345.53 133.109 12
1 -6 -21 1548.15 130.771 11
-1 -6 21 1514.27 128.873 9
1 -6 -21 1646.42 131.457 8
1 -6 -20 1481.88 104.71 4
1 -6 -20 1611.32 114.324 13
-1 -6 20 1891.85 106.658 17
1 -6 -20 1796.2 130.941 11
-1 -6 20 1741.19 128.678 9
1 -6 -20 1576.81 124.132 8
1 -6 -19 3819.7 171.146 4
1 -6 -19 3768.6 181.39 13
-1 -6 19 4120.03 173.06 17
1 -6 -19 3559.16 190.148 11
-1 -6 19 3638.75 186.792 9
1 -6 -19 3574.24 189.357 8
1 -6 -18 3587.64 166.821 4
1 -6 -18 3876.76 180.018 13
-1 -6 18 3894.1 166.907 17
1 -6 -18 3618.99 166.149 16
-1 -6 18 3636.64 184.965 9
1 -6 -18 4063.11 187.08 11
1 -6 -18 3556.63 185.748 8
1 -6 -17 161.981 54.126 16
-1 -6 17 153.998 53.658 17
1 -6 -17 100.542 60.0267 13
-1 -6 17 170.78 69.7737 9
1 -6 -17 138.688 64.9458 11
1 -6 -17 174.862 57.8605 4
1 -6 -16 899.79 81.7714 13
1 -6 -16 1035.15 77.2128 16
-1 -6 16 967.163 72.5574 17
-1 -6 16 950.414 88.6954 9
1 -6 -16 896.985 86.4764 11
1 -6 -16 1093.42 73.1831 4
-1 -6 15 5324.52 216.085 17
1 -6 -15 5780.66 221.978 16
-1 -6 15 5286.56 230.549 9
1 -6 -15 5400.1 229.569 11
1 -6 -15 5276.12 213.896 4
1 -6 -15 5164 229.182 13
-1 -6 14 9559.23 364.108 17
-1 -6 14 10022 379.132 9
1 -6 -14 9837.62 376.594 11
1 -6 -14 8717.76 359.072 4
1 -6 -14 9801.83 379.273 13
-1 -6 13 4308.75 182.752 17
1 -6 -13 4241.72 196.409 13
-1 -6 13 4326.25 194.746 9
1 -6 -13 4602.69 193.078 11
1 -6 -13 4532.45 179.976 4
1 -6 -12 235.845 51.1522 16
-1 -6 12 253.434 44.0749 17
1 -6 -12 207.453 49.7776 13
1 -6 -12 179.96 46.4265 11
-1 -6 12 160.736 46.2336 9
-1 -6 12 218.398 31.4219 3
1 -6 -11 2753.88 129.079 13
-1 -6 11 2475.28 106.95 3
-1 -6 11 2519.56 123.124 9
1 -6 -11 2724.3 120.767 11
1 -6 -11 2552.54 122.098 16
1 -6 -10 7480.01 309.277 13
-1 -6 10 8017.1 292.287 3
1 -6 -10 8289.27 306.375 16
-1 -6 10 7866.23 304 9
1 -6 -9 10182.6 398.623 13
1 -6 -9 10360.6 390.656 10
-1 -6 9 10639.2 391.362 9
1 -6 -9 10996.3 395.198 16
1 -6 -8 460.736 51.175 13
-1 -6 8 594.064 43.0192 17
1 -6 -8 472.047 36.7386 9
1 -6 -8 446.848 46.4976 10
-1 -6 8 480.524 44.7215 9
-1 -6 7 2570.17 112.285 17
1 -6 -7 2679.64 119.145 10
1 -6 -7 2630.87 105.655 9
-1 -6 7 2694.02 113.57 9
-1 -6 6 1055.33 59.1236 17
1 -6 -6 1102.88 66.3391 10
-1 -6 6 1069.71 57.5149 9
1 -6 -6 1086.92 52.3031 9
1 -6 -5 14500.1 550.317 13
-1 -6 5 15769 540.548 17
1 -6 -5 14910 532.619 9
-1 -6 5 15087.4 537.153 9
1 -6 -5 15132.3 547.943 10
1 -6 -4 4039.77 174.611 13
1 -6 -4 4395.91 173.602 10
-1 -6 4 4041.45 159.06 9
-1 -6 4 4486.02 165.421 17
1 -6 -3 10644.4 396.333 13
-1 -6 3 11207 387.789 17
-1 -6 3 10315.8 379.414 9
-1 -6 3 10898.6 394.534 13
-1 -6 2 10913.3 403.394 13
-1 -6 2 11374.5 395.736 17
1 -6 -2 10534.3 402.886 13
-1 -6 2 10683.6 384.92 9
1 -6 -2 10691.3 381.119 5
-1 -6 2 11237.8 381.546 2
1 -6 -1 11285.2 434.178 13
-1 -6 1 12470.6 428.595 17
1 -6 -1 12019.6 437.191 17
-1 -6 1 11752.2 414.621 9
-1 -6 1 11879 436.389 13
1 -6 0 20412 789.245 13
-1 -6 0 22754.8 785.318 17
1 -6 0 22186.1 793.967 17
1 -6 0 22559.9 792.48 10
-1 -6 0 23143.3 795.278 13
1 -6 1 3064.01 129.714 13
1 -6 1 3137.43 135.224 17
1 -6 1 2955.01 131.454 10
-1 -6 -1 3111.9 135.324 13
1 -6 2 4715.33 192.534 13
1 -6 2 5030.13 200.221 17
1 -6 2 4934.05 196.698 10
-1 -6 -2 4724.07 196.386 16
-1 -6 -2 5390.57 202.155 13
-1 -6 -3 5937.92 227.334 13
-1 -6 -3 5777.65 224.97 16
1 -6 3 5652.2 225.556 17
1 -6 3 5325.51 217.468 13
1 -6 3 5454.49 221.31 10
-1 -6 -3 5797.67 203.956 5
1 -6 4 26936.2 854.892 17
1 -6 4 25304.6 849.504 10
-1 -6 -4 27501 833.633 5
1 -6 4 25073.3 844.299 13
1 -6 5 8414.74 320.016 17
1 -6 5 8604.7 301.795 2
-1 -6 -5 8344.78 302.186 5
1 -6 5 8067.3 309.204 13
1 -6 6 12544.3 438.062 17
1 -6 6 12140.6 420.021 2
1 -6 6 11058.8 423.871 13
-1 -6 -6 11332.1 437.987 13
1 -6 7 3507.38 157.541 17
1 -6 7 3692.66 153.76 9
1 -6 7 3901.56 142.912 2
-1 -6 -7 3702.46 160.224 16
1 -6 7 3377.02 143.055 13
-1 -6 -7 3631.51 160.18 13
1 -6 8 1403.51 79.3503 9
1 -6 8 1364.22 83.7257 17
1 -6 8 1463.42 67.5958 13
-1 -6 -8 1383.83 83.1844 13
-1 -6 -8 1454.93 84.6475 16
1 -6 9 5550.28 210.749 9
1 -6 9 5705.52 212.996 17
-1 -6 -9 5896.4 217.038 13
1 -6 10 3284.82 149.736 9
1 -6 10 3080.97 150.338 17
-1 -6 -10 3314.98 153.814 13
1 -6 11 10158 382.417 9
-1 -6 -11 9874.14 382.148 16
1 -6 11 9991.39 381.315 17
-1 -6 -11 9859.72 381.389 13
1 -6 12 2270.84 114.254 17
1 -6 12 2314.46 116.213 9
1 -6 12 2046.59 75.923 3
-1 -6 -12 2358.05 115.912 13
-1 -6 -13 2545.64 135.843 16
1 -6 13 2686.98 134.427 17
1 -6 13 2588.28 135.629 9
-1 -6 -13 2706.26 130.57 4
-1 -6 -13 2662.28 131.921 13
1 -6 14 3235.78 148.038 17
1 -6 14 2956.74 149.406 9
-1 -6 -14 2866.96 142.089 4
-1 -6 -14 3090.39 144.525 13
1 -6 15 5618.74 237.086 17
-1 -6 -15 5311.85 236.328 16
1 -6 15 5703.93 243.155 9
-1 -6 -15 5581.29 235.388 4
-1 -6 -15 5705.41 233.86 13
-1 -6 -16 2148.34 127.25 16
1 -6 16 2166.55 128.255 17
1 -6 16 2324.35 135.426 9
-1 -6 -16 2511.28 128.462 4
-1 -6 -16 2069.18 120.161 13
1 -6 17 1428.08 104.068 17
1 -6 17 1367.96 108.377 9
-1 -6 -17 1284.58 102.735 4
-1 -6 -17 1419.32 95.8589 13
-1 -6 -18 3361.5 176.937 4
1 -6 18 3758.19 180.916 17
1 -6 18 3826.92 186.739 9
-1 -6 -18 3840.98 183.196 8
-1 -6 -18 3645.18 169.837 13
-1 -6 -19 934.785 97.4355 4
1 -6 19 1067.69 106.42 9
-1 -6 -19 948.446 99.0176 8
1 -6 19 1035.31 102.114 17
-1 -6 -20 5120.19 236.509 4
1 -6 20 4999.23 244.145 9
-1 -6 -20 5094.56 238.68 8
1 -6 20 5539.29 239.019 17
-1 -6 -21 795.24 101.746 4
1 -6 21 540.932 97.9564 9
-1 -6 -21 654.371 96.2613 8
1 -6 21 701.992 95.4537 17
1 -6 22 877.005 110.635 17
1 -6 22 1125.69 118.358 9
-1 -6 -22 861.188 112.307 4
1 -6 23 466.141 111.278 12
1 -6 23 330.986 95.749 17
1 -6 23 343.29 102.067 9
-1 -6 -23 364.465 101.415 4
1 -6 24 1287.07 138.842 12
1 -6 24 1825.18 135.37 17
1 -6 24 1383.44 142.246 9
-1 -6 -24 1783.53 138.536 4
1 -6 25 958.881 127.908 12
1 -6 25 1306.34 124.895 17
-1 -6 -25 1064.88 126.491 4
1 -6 25 841.893 131.323 9
1 -6 26 48.0983 97.9342 17
-1 -5 26 1339.35 136.431 9
1 -5 -26 1216.24 148.159 11
-1 -5 26 1302.31 145.022 12
1 -5 -26 1382.12 140.72 8
1 -5 -25 320.098 115.544 11
-1 -5 25 342.445 108.416 9
-1 -5 25 338.682 112.127 12
1 -5 -25 542.756 106.411 8
1 -5 -24 1788.51 148.362 11
-1 -5 24 1627.37 152.684 12
-1 -5 24 2019.42 119.901 17
-1 -5 24 1725.9 144.891 9
1 -5 -24 1759.6 142.801 8
1 -5 -23 295.299 86.8029 4
-1 -5 23 328.976 105.482 12
-1 -5 23 475.904 80.5454 17
-1 -5 23 174.166 96.0921 9
1 -5 -23 488.577 108.289 11
1 -5 -23 387.042 102.15 8
1 -5 -22 26.7613 72.4629 4
-1 -5 22 -41.694 93.0691 12
1 -5 -22 149.747 66.3113 13
-1 -5 22 161.135 70.9917 17
-1 -5 22 128.977 89.9534 9
1 -5 -22 59.7404 94.1352 11
1 -5 -22 127.617 84.3445 8
1 -5 -21 888.964 90.5055 4
-1 -5 21 942.682 84.5406 17
-1 -5 21 771.621 109.7 12
1 -5 -21 840.659 83.3806 13
1 -5 -21 1043.1 111.94 11
-1 -5 21 841.019 105.115 9
1 -5 -21 819.949 100.909 8
1 -5 -20 1117.98 94.164 4
1 -5 -20 1267.54 94.112 13
-1 -5 20 1491.88 93.5026 17
-1 -5 20 1273.46 118.565 12
1 -5 -20 1221.07 113.899 11
-1 -5 20 1137.98 107.889 9
1 -5 -20 1061.54 109.059 8
1 -5 -19 2167.11 123.099 4
1 -5 -19 2369.92 126.1 13
-1 -5 19 2513.92 122.515 17
-1 -5 19 2155.25 138.377 9
1 -5 -19 2391.42 143.647 11
1 -5 -19 2150.45 136.024 8
1 -5 -18 45.979 57.9759 4
-1 -5 18 98.5773 55.2482 17
1 -5 -18 44.5019 55.3599 13
1 -5 -18 141.818 72.6984 11
-1 -5 18 32.4983 66.7639 9
1 -5 -18 69.3612 64.1232 8
-1 -5 17 6071.82 226.683 17
1 -5 -17 5131.86 221.641 16
1 -5 -17 5457.69 232.907 13
-1 -5 17 5803.63 245.13 9
1 -5 -17 5622.78 244.305 11
1 -5 -17 5544.81 226.806 4
1 -5 -16 2784.8 131.79 16
-1 -5 16 2971.69 132.211 17
-1 -5 16 3041.55 149.968 9
1 -5 -16 3291.49 153.88 11
1 -5 -16 2646.49 131.677 4
1 -5 -16 2904.66 141.566 13
1 -5 -15 3381.13 147.591 16
-1 -5 15 3462.13 146.869 17
1 -5 -15 3482.57 157.632 13
-1 -5 15 3292.54 160.6 9
1 -5 -15 3520.62 161.534 11
1 -5 -15 3299.38 147.355 4
1 -5 -14 1515.31 80.2477 16
-1 -5 14 1513.49 78.2184 17
1 -5 -14 1414.1 85.0092 13
-1 -5 14 1317.89 62.6285 7
1 -5 -14 1168.94 85.4684 11
-1 -5 14 1284.56 88.4075 9
1 -5 -14 1228.95 76.0817 4
-1 -5 13 4026.34 157.712 17
1 -5 -13 3664.68 159.549 16
1 -5 -13 4041.69 169.186 13
-1 -5 13 3697.09 144.274 7
1 -5 -13 3994.75 169.427 11
-1 -5 13 4022.07 170.823 9
1 -5 -13 3601.4 155.418 4
1 -5 -12 2037.33 93.3405 16
-1 -5 12 1676.44 73.6555 7
1 -5 -12 1756.37 95.6073 13
-1 -5 12 1885.95 98.5063 9
1 -5 -12 1743.17 85.2831 4
1 -5 -11 4251.13 171.297 16
-1 -5 11 4206.69 154.031 7
1 -5 -11 3782.75 173.85 13
-1 -5 11 4166.92 175.432 9
1 -5 -11 4128.87 166.219 10
1 -5 -11 4420.57 164.277 4
-1 -5 11 4033.18 156.932 3
-1 -5 10 23304.8 857.137 3
1 -5 -10 26645.7 861.025 4
1 -5 -10 24191.5 868.647 16
-1 -5 10 24318.8 862.244 17
1 -5 -10 23437 873.987 13
-1 -5 10 24331.8 871.888 9
1 -5 -10 25245 866.29 10
1 -5 -10 23679.1 873.482 8
1 -5 -9 545.04 37.3801 4
-1 -5 9 543.393 38.5207 3
-1 -5 9 522.112 41.204 17
1 -5 -9 525.05 43.8262 10
-1 -5 9 598.957 48.878 9
1 -5 -9 533.176 49.6942 8
-1 -5 8 2717.28 110.129 17
1 -5 -8 2783.36 108.311 9
1 -5 -8 2619.13 113.376 10
-1 -5 8 2448.46 114.054 9
1 -5 -8 2652.84 119.488 8
1 -5 -8 2660.4 116.872 16
1 -5 -7 2078.23 87.2248 9
1 -5 -7 2045.79 94.8978 10
-1 -5 7 2174 94.5828 9
-1 -5 7 2124.56 90.5052 17
-1 -5 6 24314.8 862.488 9
1 -5 -6 23370.1 865.922 10
1 -5 -6 24283.2 857.097 9
-1 -5 6 25716.3 861.072 17
-1 -5 5 5250.6 200.471 9
1 -5 -5 5335.8 206.886 10
1 -5 -5 5425.37 197.346 9
-1 -5 5 5461.9 200.913 17
1 -5 -4 14706 523.138 10
-1 -5 4 14011.9 513.826 9
-1 -5 4 15031.1 516.609 17
-1 -5 3 3168.61 121.589 9
-1 -5 3 3298.87 126.216 17
-1 -5 2 5457.79 200.231 9
-1 -5 2 5865.18 207.826 17
-1 -5 2 5483.81 213.978 13
-1 -5 1 22082.3 728.526 17
-1 -5 1 20567.3 718.307 9
-1 -5 1 21298.3 718.563 2
1 -5 -1 19330.6 717.395 5
-1 -5 1 23428 738.217 13
-1 -5 0 3916.72 153.741 13
1 -5 0 3714.74 150.733 10
-1 -5 0 3697.52 145.233 17
1 -5 1 1276.28 65.3414 10
1 -5 1 1191.74 48.547 11
1 -5 2 14212 500.053 10
1 -5 2 13377.2 484.974 11
-1 -5 -2 14146 501.449 16
-1 -5 -2 15360.3 506.334 13
1 -5 2 13903.8 496.952 13
-1 -5 -3 22112.7 752.519 16
1 -5 3 21154.4 745.425 13
-1 -5 -3 22773.6 737.782 5
1 -5 3 21403 749.193 10
1 -5 3 21914.7 736.341 11
-1 -5 -4 19354.8 659.592 12
1 -5 4 19131.9 663.002 13
1 -5 4 18581.9 666.856 10
1 -5 4 17345.1 656.154 2
-1 -5 -4 19600 657.98 5
1 -5 5 1336.28 65.0055 13
1 -5 5 1344.41 69.7957 7
-1 -5 -5 1498.97 63.9612 12
1 -5 5 1301.29 69.6001 10
1 -5 5 1514.57 63.0746 2
-1 -5 -6 4170.25 166.73 13
1 -5 6 4037.35 152.808 13
1 -5 6 3894.93 163.29 17
-1 -5 -6 4221.74 151.76 12
1 -5 6 4006.75 158.361 10
1 -5 6 3639.95 150.864 2
-1 -5 -7 2868.28 112.989 12
1 -5 7 3056.25 127.222 17
1 -5 7 2685.92 114.208 2
-1 -5 -7 2993.3 128.503 13
1 -5 7 2851.01 112.288 13
-1 -5 -7 2737.46 126.27 16
-1 -5 -8 17060.6 551.953 12
1 -5 8 15842.7 563.966 17
1 -5 8 15829.8 563.737 9
1 -5 8 15785.5 547.862 13
-1 -5 -8 15910.5 566.566 13
1 -5 9 1625.2 71.5375 13
-1 -5 -9 1825.64 93.2911 13
1 -5 9 1901.94 93.7435 17
-1 -5 -9 1917.52 95.8704 16
-1 -5 -9 1989.79 80.9474 12
1 -5 9 1802.55 92.6977 9
-1 -5 -9 1709.75 89.2319 4
-1 -5 -10 6914.1 283.88 16
1 -5 10 7633.43 285.942 17
1 -5 10 7753.92 287.66 9
-1 -5 -10 7077.23 280.947 4
-1 -5 -10 7516.79 286.119 13
-1 -5 -11 741.813 59.4734 4
1 -5 11 692.557 61.079 17
-1 -5 -11 721.117 62.4297 16
1 -5 11 736.186 62.0826 9
-1 -5 -11 744.818 57.9033 8
-1 -5 -11 667.159 58.992 13
-1 -5 -12 5735.76 230.723 4
-1 -5 -12 5965.23 233.86 16
1 -5 12 5662.32 230.176 17
1 -5 12 5524.93 234.702 9
-1 -5 -12 5438.26 229.052 8
-1 -5 -12 5822.72 230.769 13
-1 -5 -13 3082.18 153.34 16
1 -5 13 3468.25 156.668 17
1 -5 13 3303.18 158.7 9
-1 -5 -13 3394.83 155.716 8
-1 -5 -13 3463.7 152.519 13
-1 -5 -14 1474.52 95.411 4
-1 -5 -14 1502.61 89.0791 13
1 -5 14 1463.26 95.3725 17
-1 -5 -14 1606.1 95.0758 16
1 -5 14 1461.66 99.0921 9
-1 -5 -14 1633.06 95.5885 8
-1 -5 -15 6.87162 52.0927 16
1 -5 15 146.24 59.0783 17
-1 -5 -15 59.5397 46.4402 13
1 -5 15 41.9834 59.1673 9
-1 -5 -15 80.2887 57.1249 8
-1 -5 -15 133.939 59.0813 4
-1 -5 -16 6866.75 283.624 4
1 -5 16 7599.86 286.227 17
1 -5 16 6820.12 289.486 9
-1 -5 -16 6724.26 283.221 8
-1 -5 -16 6800.8 274.659 13
-1 -5 -17 2006.11 123.939 4
1 -5 17 2353.76 124.553 17
1 -5 17 1831.36 126.777 9
-1 -5 -17 2127.33 112.182 13
-1 -5 -17 1989.05 119.882 8
1 -5 18 517.6 80.6879 17
-1 -5 -18 583.378 79.8768 8
-1 -5 -18 537.636 83.6549 4
1 -5 19 1119.48 100.117 17
-1 -5 -19 1053.34 98.3505 8
-1 -5 -19 1096.1 102.644 4
1 -5 20 1683.14 119.081 17
-1 -5 -20 1492.65 116.272 8
-1 -5 -20 1561.18 121.582 4
1 -5 21 62.3605 77.8923 17
-1 -5 -21 82.2573 86.8669 4
-1 -5 -21 124.234 82.866 8
1 -5 22 592.096 104.9 12
1 -5 22 598.199 94.9172 17
-1 -5 -22 745.198 104.232 4
-1 -5 -22 655.203 100.925 8
1 -5 23 305.559 103.593 12
1 -5 23 165.34 90.6224 17
-1 -5 -23 239.623 101.173 4
-1 -5 -23 192.493 92.7864 8
1 -5 24 1073.3 123.853 12
1 -5 24 1182.41 117.048 17
-1 -5 -24 1012.43 125.485 4
-1 -5 -24 933.792 116.137 8
1 -5 25 668.125 113.805 12
1 -5 25 637.514 110.956 17
-1 -5 -25 430.981 105.396 8
-1 -5 -25 664.397 120.298 4
1 -5 26 397.052 103.429 17
-1 -5 -26 448.19 106.074 8
-1 -5 -26 462.049 115.901 4
1 -4 -27 1335.3 153.403 11
-1 -4 27 1090.11 132.794 12
1 -4 -26 346.309 113.759 11
1 -4 -26 210.568 101.597 8
-1 -4 26 174.966 109.83 12
1 -4 -25 838.026 112.593 8
1 -4 -25 891.337 134.512 11
1 -4 -25 889.485 107.629 4
-1 -4 25 808.478 124.372 12
1 -4 -24 355.615 98.4436 8
1 -4 -24 347.242 114.307 11
1 -4 -24 405.928 92.1084 4
-1 -4 24 342.211 103.171 12
1 -4 -23 838.05 111.903 8
-1 -4 23 739.945 113.404 12
1 -4 -23 703.002 115.755 11
1 -4 -23 931.827 101.321 4
1 -4 -22 1231.03 121.854 11
-1 -4 22 934.727 116.271 12
1 -4 -22 984.794 110.124 8
1 -4 -22 1013.84 99.1679 4
1 -4 -22 1170.94 83.6231 13
1 -4 -21 2512.39 127.361 13
1 -4 -21 2631.65 151.517 8
1 -4 -21 2632.29 159.776 11
1 -4 -21 2572.34 140.832 4
-1 -4 21 2145.82 153.537 12
1 -4 -20 58.6307 68.4183 8
-1 -4 20 127.2 85.6131 12
1 -4 -20 109.229 54.8517 13
1 -4 -20 162.886 84.1466 11
1 -4 -20 115.945 67.6415 4
1 -4 -19 3520.79 178.805 8
-1 -4 19 3257.42 186.402 12
1 -4 -19 3784.67 190.04 11
1 -4 -19 3439.18 170.122 4
-1 -4 18 7802.42 322.368 12
1 -4 -18 8144.59 302.533 13
1 -4 -18 7616.8 319.179 11
1 -4 -18 7085.19 312.604 8
1 -4 -17 683.892 63.4061 13
-1 -4 17 487.94 73.3963 9
1 -4 -17 469.943 71.9864 11
1 -4 -16 2158.3 110.262 13
1 -4 -16 2253.01 103.883 16
1 -4 -16 2257.3 125.14 11
-1 -4 16 2025.23 120.088 9
1 -4 -15 3991.8 165.782 13
-1 -4 15 4603.56 180.85 9
1 -4 -15 4507.22 180.007 11
1 -4 -14 3457.94 150.035 13
-1 -4 14 3360.45 133.459 7
-1 -4 14 3390.81 158.364 9
1 -4 -14 3611.98 145.087 16
1 -4 -13 3741.34 159.698 16
1 -4 -13 4050.87 167.929 13
-1 -4 13 4209.36 174.361 9
1 -4 -13 3412.1 160.083 4
-1 -4 13 4346.19 151.52 7
-1 -4 12 5812.12 226.73 9
1 -4 -12 5595.83 210.152 10
1 -4 -12 5464.02 214.708 4
-1 -4 12 5219.13 203.91 7
1 -4 -11 7057.72 227.733 16
-1 -4 11 4987.52 218.191 17
-1 -4 11 6055.02 212.953 7
-1 -4 11 6347.23 234.539 9
1 -4 -11 6359.61 221.806 10
1 -4 -11 5046.74 219.892 4
-1 -4 10 5861.46 209.456 3
1 -4 -10 5406.56 213.428 4
1 -4 -10 5296.15 217.608 16
-1 -4 10 5963.26 215.44 17
-1 -4 10 6154.65 206.766 7
1 -4 -10 5495.13 214.564 10
-1 -4 10 5465.25 223.629 9
1 -4 -10 5495.05 224.222 8
-1 -4 9 13584.9 504.317 3
1 -4 -9 13770.8 506.292 4
1 -4 -9 15039 513.873 16
-1 -4 9 14526.2 508.075 17
-1 -4 9 14933.3 500.551 7
-1 -4 9 14421.4 517.359 9
1 -4 -9 13935.4 509.9 10
1 -4 -9 13630.1 517.029 8
1 -4 -8 2570.13 106.617 4
-1 -4 8 2709.28 107.715 3
-1 -4 8 2924.17 109.522 17
1 -4 -8 3009.56 115.148 16
1 -4 -8 2800.04 118.147 8
1 -4 -8 2655.99 111.707 10
1 -4 -8 2710.42 109.935 9
-1 -4 8 2647.31 116.026 9
-1 -4 8 2694.98 101.203 7
-1 -4 7 8465.47 330.879 3
1 -4 -7 10018 329.238 4
-1 -4 7 9284.92 334.49 1
-1 -4 7 8898.56 336.722 9
1 -4 -7 9232.44 331.514 9
1 -4 -7 9268.72 335.585 10
1 -4 -7 9342.47 340.023 8
-1 -4 7 9067.89 330.715 17
-1 -4 6 1773.76 75.4866 1
-1 -4 6 1549.11 74.695 9
1 -4 -6 1648.37 76.0619 10
1 -4 -6 1788.62 72.2112 9
1 -4 -6 1698.37 79.7302 8
-1 -4 6 1714.91 71.6568 17
-1 -4 5 40398 1359.16 17
1 -4 -5 38204.5 1358.3 9
1 -4 -5 39284.3 1364.51 10
-1 -4 5 37394.6 1361.05 9
-1 -4 5 39940.2 1361.85 1
1 -4 -4 21007.6 711.021 12
-1 -4 4 19219.3 706.834 9
1 -4 -4 20482.9 712.662 10
-1 -4 4 20221.3 706.623 17
-1 -4 3 13430.8 481.637 9
-1 -4 3 13988.2 483.468 17
-1 -4 2 7897.38 286.355 9
-1 -4 2 8382.02 290.201 17
1 -4 -1 7224.8 261.578 5
-1 -4 1 7382.88 261.306 9
-1 -4 1 7650.41 267.518 17
-1 -4 1 7944.47 275.338 13
-1 -4 0 19433.6 648.17 17
-1 -4 0 20295.2 656.093 13
-1 -4 0 19438.2 642.56 2
1 -4 0 19786.2 653.516 10
1 -4 1 6574.15 242.139 10
-1 -4 -1 6804.56 245.877 13
-1 -4 -1 6286.46 242.159 16
-1 -4 -2 29188.4 1061.28 13
-1 -4 -2 29171.9 1059.44 16
1 -4 2 28568 1057.51 10
-1 -4 -2 31782.6 1050.01 5
1 -4 2 30252 1049.07 11
-1 -4 -3 3356.03 129.831 16
1 -4 3 3191.63 126.529 10
1 -4 3 3079.15 117.998 11
1 -4 3 3389.71 119.815 2
-1 -4 -3 3012.14 119.18 5
1 -4 4 15787.9 564.806 17
1 -4 4 15023.4 560.18 7
-1 -4 -4 16117.9 554.8 12
1 -4 4 16013.3 557.028 13
1 -4 4 15439 560.712 10
1 -4 4 14244.5 554.621 2
-1 -4 -5 6819.54 255.723 13
1 -4 5 6536.64 249.08 7
-1 -4 -5 6656.41 243.648 12
1 -4 5 6780.88 244.809 13
1 -4 5 6779.57 249.756 10
1 -4 5 7011.64 246.589 2
-1 -4 -6 6328.14 224.598 12
1 -4 6 5731.38 229.053 7
1 -4 6 6112.18 229.496 10
-1 -4 -6 6641.1 237.992 13
1 -4 6 6187.98 223.823 13
-1 -4 -7 22669.7 805.335 16
1 -4 7 21577.5 790.615 13
-1 -4 -7 22776.7 805.739 13
1 -4 7 21839.5 797.421 7
-1 -4 -7 23823.4 793.727 12
1 -4 7 22441 797.997 10
-1 -4 -7 24322.1 802.93 4
-1 -4 -8 17373.6 600.823 4
1 -4 8 15782.8 584.712 13
-1 -4 -8 17494.9 603.384 13
-1 -4 -8 15612 600.775 16
1 -4 8 17876.9 603.099 17
-1 -4 -8 17891.2 591.292 12
1 -4 8 16775.1 603.649 9
-1 -4 -8 16678.6 599.257 8
-1 -4 -9 8662.04 329.667 4
-1 -4 -9 9004.19 331.81 13
1 -4 9 9123.8 332.137 17
-1 -4 -9 8310.67 330.126 16
-1 -4 -9 8645.73 329.825 11
-1 -4 -9 9377.28 320.76 12
1 -4 9 8782.9 333.641 9
-1 -4 -9 8632.6 328.722 8
-1 -4 -10 6010.35 240.463 4
-1 -4 -10 6466.83 241.434 13
-1 -4 -10 6334.09 243.312 16
1 -4 10 6301.74 242.595 17
-1 -4 -10 6003.84 242.292 11
-1 -4 -10 6414.13 230.702 12
1 -4 10 5943.96 243.491 9
-1 -4 -10 6070.44 239.846 8
-1 -4 -11 6450.62 241.957 13
-1 -4 -11 5949.98 242.794 16
-1 -4 -11 6370.99 232.091 12
-1 -4 -11 6186.15 245.507 11
-1 -4 -11 6038.78 242.652 4
-1 -4 -11 6082.04 241.309 8
-1 -4 -12 2414.6 109.411 13
-1 -4 -12 2472.59 116.725 11
-1 -4 -12 2589.11 116.532 4
-1 -4 -12 2378.56 111.748 8
-1 -4 -13 3353.24 140.973 13
-1 -4 -13 3063.03 143.033 16
-1 -4 -13 3272.47 149.848 11
-1 -4 -13 3055.31 146.535 4
-1 -4 -13 3313.18 145.439 8
-1 -4 -14 576.215 53.5708 13
-1 -4 -14 524.634 58.6753 8
-1 -4 -14 603.452 67.7346 11
-1 -4 -14 558.526 65.9651 4
-1 -4 -15 2944.56 153.329 11
-1 -4 -15 3202.34 149.83 8
-1 -4 -15 3107.71 139.522 13
-1 -4 -16 12363.1 473.866 11
-1 -4 -16 11956.8 453.477 13
-1 -4 -16 13068.8 470.035 4
-1 -4 -16 12212.9 465.942 8
-1 -4 -17 757.71 75.0236 8
-1 -4 -17 831.783 85.5612 4
-1 -4 -17 700.841 84.3425 11
-1 -4 -18 2013.84 124.272 4
-1 -4 -18 1857.92 115.45 8
-1 -4 -19 179.141 76.2763 4
-1 -4 -19 51.7095 64.4657 8
-1 -4 -20 2950.72 159.718 8
1 -4 20 3053.66 168.422 9
-1 -4 -20 2913.04 162.323 4
1 -4 21 536.776 90.9068 12
-1 -4 -21 701.001 93.0191 8
1 -4 21 522.783 97.3125 9
1 -4 22 2109.89 145.328 12
-1 -4 -22 2388.79 144.881 8
1 -4 22 2268.53 152.869 9
-1 -4 -22 2140.06 148.636 4
1 -4 23 601.768 101.534 12
-1 -4 -23 673.111 100.138 8
1 -4 23 450.478 104.842 9
-1 -4 -23 696.253 112.905 4
1 -4 24 2084.09 150.404 12
-1 -4 -24 2583.88 156.799 8
1 -4 24 2265.06 159.767 9
-1 -4 -24 2164.55 157.276 4
-1 -4 -25 1262.75 131.693 4
1 -4 25 1169.7 123.719 12
1 -4 25 1055.29 130.437 9
-1 -4 -25 1203.72 122.279 8
1 -4 25 1161.34 120.793 17
-1 -4 -26 1001.96 131.058 4
1 -4 26 959.606 118.656 17
-1 -4 -26 809.1 116.379 8
1 -4 26 923.292 129.64 9
1 -4 27 50.4528 99.5997 17
-1 -3 28 655.753 117.799 12
1 -3 -27 137.192 106.122 8
1 -3 -27 7.55048 116.925 11
-1 -3 27 135.51 112.654 9
1 -3 -27 118.203 106.729 4
-1 -3 27 -17.212 105.045 12
1 -3 -26 365.456 101.646 8
1 -3 -26 315.194 122.548 11
-1 -3 26 367.541 108.951 9
1 -3 -26 479.896 109.717 4
-1 -3 26 565.756 114.018 12
1 -3 -25 135.812 96.7342 8
-1 -3 25 118.046 95.817 9
1 -3 -25 154.965 110.205 11
1 -3 -25 54.6256 93.5482 4
-1 -3 25 56.8567 101.632 12
-1 -3 24 416.544 108.562 12
1 -3 -24 603.493 103.784 8
-1 -3 24 650.796 110.886 9
1 -3 -24 669.481 115.157 11
-1 -3 23 297.059 93.0599 12
1 -3 -23 54.6701 81.8268 8
1 -3 -23 310.069 106.251 11
-1 -3 23 206.914 95.2767 9
-1 -3 22 5226.02 250.847 12
-1 -3 22 5616.64 254.158 9
1 -3 -22 5679.4 264.018 11
1 -3 -22 5348.62 249.304 8
-1 -3 21 2404.26 152.573 12
1 -3 -21 2675.1 121.907 13
-1 -3 21 2339.03 153.332 9
1 -3 -21 2551.09 158.653 11
1 -3 -21 2714.62 150.373 8
-1 -3 20 624.105 94.0737 12
1 -3 -20 935.17 68.8375 13
1 -3 -20 930.97 108.967 11
1 -3 -20 914.274 91.213 8
-1 -3 19 1574.69 122.581 12
1 -3 -19 1674.71 127.886 11
1 -3 -19 1748.4 116.545 8
-1 -3 18 2060.16 130.558 12
1 -3 -18 2247.16 106.619 13
1 -3 -18 2036.2 128.362 11
1 -3 -18 2057.44 122.404 8
1 -3 -17 3183.12 160.82 11
-1 -3 17 2834.53 156.783 12
1 -3 -17 3185.9 137.663 13
1 -3 -16 7147.05 292.613 11
1 -3 -16 7342.98 275.124 13
-1 -3 16 6837.55 291.925 12
1 -3 -15 7305.14 278.771 13
1 -3 -14 4947.12 190.991 16
-1 -3 13 11340.3 388.103 7
1 -3 -13 10210.9 391.596 16
1 -3 -12 4508.88 168.253 16
-1 -3 12 4098.34 161.269 7
1 -3 -12 4454.75 163.012 10
1 -3 -11 7521.23 263.924 16
-1 -3 11 6951 256.649 7
-1 -3 11 6796.16 273.126 9
1 -3 -11 7237.47 259.571 10
1 -3 -10 1261.84 60.6067 16
1 -3 -10 1256.7 57.2645 10
-1 -3 10 1166.54 68.2524 9
1 -3 -10 1155.86 67.4024 8
-1 -3 10 1236.7 52.7899 7
-1 -3 9 84.6245 16.1981 7
1 -3 -9 86.6283 27.1349 8
-1 -3 9 131.074 29.7557 9
1 -3 -9 164.376 22.0699 10
1 -3 -9 113.534 23.7075 16
-1 -3 8 29413.9 958.762 1
1 -3 -8 29000.3 964.74 8
1 -3 -8 29733.5 959.259 16
-1 -3 8 28339.3 964.265 9
1 -3 -8 27874.2 956.901 10
1 -3 -8 29733.3 959.352 9
-1 -3 8 28252.4 953.503 3
-1 -3 7 3102.86 123.897 1
1 -3 -7 3201.77 129.307 8
1 -3 -7 3284.52 125.042 16
-1 -3 7 3249.16 115.873 7
1 -3 -7 3206.98 127.456 12
-1 -3 7 3262.06 129.101 9
1 -3 -7 3210.64 124.17 10
1 -3 -7 3226.11 124.311 9
-1 -3 7 3089.21 121.025 3
-1 -3 6 14020.4 495.142 3
1 -3 -6 13796.1 492.296 4
-1 -3 6 13967.7 493.319 17
-1 -3 6 14365.7 488.139 7
1 -3 -6 14990.2 500.137 12
1 -3 -6 14007.4 501.216 8
1 -3 -6 13241.1 495.758 9
1 -3 -6 13438.8 496.829 10
-1 -3 6 13819.6 499.418 9
-1 -3 6 14243 496.654 1
1 -3 -5 16295.7 589.919 4
-1 -3 5 17329 591.977 17
1 -3 -5 18310.3 602.17 17
1 -3 -5 17225.9 597.869 12
1 -3 -5 17181.4 594.49 9
-1 -3 5 16763.6 596.768 9
1 -3 -5 16645.5 596.597 10
1 -3 -5 17052.8 599.203 8
-1 -3 5 16368.9 594.615 1
-1 -3 4 3792.06 135.389 17
1 -3 -4 3576.05 144.103 17
-1 -3 4 3541.71 138.145 9
1 -3 -4 3773.14 140.814 10
1 -3 -4 3702.41 141.826 8
-1 -3 4 3736.02 138.176 1
-1 -3 3 12617 439.473 17
-1 -3 3 13074.6 442.189 1
-1 -3 3 11947.3 440.599 9
-1 -3 2 63928.8 2249.45 9
-1 -3 2 66043.5 2249.79 17
-1 -3 1 19842.9 695.983 9
-1 -3 1 20295.7 698.46 17
-1 -3 0 34321.2 1085.45 13
-1 -3 0 34105.1 1083.21 16
-1 -3 0 31083.7 1076.29 2
1 -3 0 34380.2 1083.37 10
-1 -3 -1 34167 1190.37 16
-1 -3 -1 34789.3 1192.44 13
1 -3 1 34573.3 1189.57 10
-1 -3 -1 32684.2 1184.2 2
-1 -3 -1 34850.1 1183.71 5
-1 -3 -2 11879.4 444.91 16
1 -3 2 12371.7 444.241 7
1 -3 2 11939.5 442.92 10
-1 -3 -2 12761.6 439.199 5
1 -3 2 13011.7 439.173 2
1 -3 3 49150 1722.98 7
1 -3 3 49252.4 1722.33 10
1 -3 3 46029.4 1718.77 2
-1 -3 -3 49573.2 1717.08 12
1 -3 3 49657.3 1718.64 11
1 -3 4 4462.17 166.129 7
-1 -3 -4 4510.32 160.07 12
1 -3 4 4572.29 165.276 10
1 -3 4 4437.27 162.961 11
1 -3 4 4126.99 162.969 2
-1 -3 -5 3628.22 149.773 13
-1 -3 -5 3797.08 141.291 12
1 -3 5 3545.29 144.638 10
1 -3 5 4013.55 145.77 11
-1 -3 -5 3748.48 148.882 4
-1 -3 -6 9812.62 349.701 4
1 -3 6 9805.18 350.746 17
-1 -3 -6 9973.47 351.207 13
1 -3 6 8592.1 344.763 7
-1 -3 -6 10306.3 341.683 12
1 -3 6 9410.44 338.544 13
1 -3 6 9912.12 344.44 10
-1 -3 -6 9340.92 347.178 8
-1 -3 -7 17463.7 671.971 4
-1 -3 -7 20197.9 675.468 16
1 -3 7 18693.6 659.95 13
-1 -3 -7 19634.3 674.264 13
1 -3 7 18979.1 669.351 7
-1 -3 -7 19650.3 665.217 12
-1 -3 -7 18745.8 673.862 11
1 -3 7 19192.9 666.917 10
-1 -3 -7 18557 671.284 8
-1 -3 -8 12660.9 482.468 4
-1 -3 -8 14164.1 485.312 16
-1 -3 -8 12828.1 481.457 13
1 -3 8 14522.4 479.647 7
-1 -3 -8 13283.3 484.528 11
-1 -3 -8 13891.7 474.553 12
1 -3 8 13059.6 474.447 10
-1 -3 -8 12719.5 480.24 8
-1 -3 -9 1453.95 72.5153 13
-1 -3 -9 1539.15 76.6311 16
-1 -3 -9 1576.63 66.5348 12
-1 -3 -9 1523.67 78.5533 11
-1 -3 -9 1304.42 74.356 4
-1 -3 -9 1541.96 73.5153 8
-1 -3 -10 3430.83 135.221 13
-1 -3 -10 3331 142.09 11
-1 -3 -10 3652.7 142.134 4
-1 -3 -10 3418.14 137.637 8
-1 -3 -11 2169.31 99.5415 13
-1 -3 -11 2093.58 103.203 16
-1 -3 -11 2181.02 102.586 8
-1 -3 -11 2355.32 107.62 4
-1 -3 -12 19847.2 710.477 11
-1 -3 -12 18974.5 702.515 8
-1 -3 -12 20146.2 708.206 4
-1 -3 -12 19562.5 697.905 13
-1 -3 -13 3197.35 130.17 13
-1 -3 -13 3334.96 138.135 8
-1 -3 -13 3180.41 145.447 11
1 -3 13 2786.62 142.671 9
-1 -3 -13 2796.46 140.235 4
-1 -3 -14 3688.51 151.618 13
-1 -3 -14 3849.11 162.08 8
-1 -3 -14 3843.51 171.356 11
1 -3 14 3812.73 169.47 9
-1 -3 -14 3433.66 165.962 4
-1 -3 -15 2591.04 118.623 13
-1 -3 -15 2700.9 131.534 8
1 -3 15 3033.02 143.027 9
-1 -3 -15 2860.43 139.341 4
-1 -3 -15 2786.81 142.727 11
-1 -3 -16 1531.71 94.9146 8
1 -3 16 1557.64 105.645 9
-1 -3 -16 1554.01 103.479 4
-1 -3 -16 1657.8 107.902 11
-1 -3 -17 8551.29 341.247 8
1 -3 17 8766.61 350.498 9
-1 -3 -17 8308.58 347.778 4
-1 -3 -17 9330.23 355.037 11
-1 -3 -18 539.253 69.3295 8
-1 -3 -18 461.183 83.1561 11
1 -3 18 526.404 81.6432 9
-1 -3 -18 457.805 77.0223 4
-1 -3 -19 1278.07 96.5945 8
1 -3 19 1412.59 110.438 9
-1 -3 -19 1343.42 107.042 4
1 -3 19 1282.67 103.252 12
-1 -3 -19 1362.71 112.323 11
-1 -3 -20 1361.93 103.711 8
1 -3 20 1339.85 113.609 9
-1 -3 -20 1345.31 112.878 4
1 -3 20 1236.92 106.87 12
-1 -3 -21 9977.62 403.211 8
1 -3 21 10369.4 413.445 9
-1 -3 -21 10421.7 413.702 4
1 -3 21 10015.8 402.581 12
-1 -3 -22 335.016 81.2353 8
1 -3 22 245.14 91.7363 9
-1 -3 -22 250.697 94.3445 4
1 -3 22 288.853 86.447 12
-1 -3 -23 1664.96 125.061 8
1 -3 23 1773.33 141.5 9
-1 -3 -23 1684.19 141.815 4
1 -3 23 1772.27 128.818 12
-1 -3 -24 93.3989 86.3263 8
1 -3 24 255.039 99.2411 9
-1 -3 -24 124.842 103.59 4
1 -3 24 189.288 88.0369 12
-1 -3 -25 995.003 115.233 8
1 -3 25 1004.22 127.24 9
-1 -3 -25 841.449 126.196 4
1 -3 25 900.288 109.609 12
-1 -3 -26 1877.06 144.674 8
-1 -3 -26 2182.6 164.478 4
1 -3 26 1991.3 157.916 9
-1 -3 -27 969.31 118.928 8
-1 -3 -27 636.785 127.534 4
-1 -2 28 544.764 111.666 12
-1 -2 27 4150.99 222.622 12
1 -2 -27 4147.06 250.383 11
1 -2 -27 4440.28 229.314 8
-1 -2 27 4532.52 232.296 9
-1 -2 26 272.726 103.302 12
1 -2 -26 414.549 106.722 8
-1 -2 26 513.83 108.662 9
1 -2 -26 303.029 120.294 11
-1 -2 25 97.1415 96.0252 12
1 -2 -25 17.3947 90.578 8
1 -2 -25 70.8996 113.682 11
-1 -2 25 120.245 97.9111 9
-1 -2 24 248.813 95.0891 12
1 -2 -24 167.496 89.1208 8
-1 -2 24 122.655 91.3753 9
1 -2 -24 203.899 102.345 11
1 -2 -23 3408.61 193.122 11
-1 -2 23 2925.64 174.86 12
1 -2 -23 3026.86 173.195 8
-1 -2 23 3210.24 177.248 9
-1 -2 22 931.375 107.315 12
1 -2 -22 1175.83 125.299 11
-1 -2 22 907.197 105.179 9
1 -2 -22 890.178 99.6956 8
-1 -2 21 768.438 98.8872 12
1 -2 -21 970.087 63.2761 13
1 -2 -21 884.15 104.856 11
-1 -2 21 920.872 99.683 9
1 -2 -21 902.17 93.8369 8
-1 -2 20 1262.79 104.009 12
1 -2 -20 1183.41 70.3725 13
1 -2 -20 1185.91 111.058 11
-1 -2 20 1218.49 104.707 9
1 -2 -20 1022.61 92.8872 8
-1 -2 19 1092.92 96.3826 12
1 -2 -19 1064.71 65.7167 13
-1 -2 19 1063.82 96.614 9
1 -2 -19 1205.8 102.112 11
1 -2 -19 928.805 87.1155 8
-1 -2 18 2568.8 141.067 9
1 -2 -18 2818.4 149.63 11
-1 -2 18 2534.32 142.951 12
1 -2 -18 2821.89 117.664 13
1 -2 -17 163.186 64.6732 11
-1 -2 17 122.964 61.4632 9
-1 -2 17 151.414 64.9345 12
1 -2 -17 95.3045 37.0721 13
-1 -2 16 5353.42 218.73 9
1 -2 -16 5085.46 198.379 13
-1 -2 16 4732.77 218.175 12
-1 -2 15 4208.78 173.478 9
-1 -2 15 3655.62 142.071 16
-1 -2 15 4043.75 174.959 12
-1 -2 14 11716.4 429.266 9
-1 -2 14 11267.8 402.688 16
-1 -2 14 11420.2 430.584 12
-1 -2 13 16104 566.078 16
1 -2 -13 16131.1 564.729 10
1 -2 -12 3811.02 130.912 16
1 -2 -12 3061.79 123.45 10
1 -2 -11 308.794 27.3843 16
1 -2 -11 358.64 23.7665 10
1 -2 -10 14136.7 464.594 16
1 -2 -10 14439.5 462.035 10
1 -2 -10 13144 474.245 8
-1 -2 9 8832.12 309.24 1
1 -2 -9 9449.69 306.63 16
1 -2 -9 8834.46 314.735 8
1 -2 -8 3170.03 127.744 16
-1 -2 8 4105.3 133.164 1
1 -2 -8 3888.54 137.576 12
1 -2 -8 3942.19 134.817 9
1 -2 -8 3727.45 136.984 8
1 -2 -7 16392.3 602.541 16
-1 -2 7 17523.3 604.598 1
1 -2 -7 17656.5 608.904 12
1 -2 -7 17845.8 606.927 9
1 -2 -7 16762 608.594 8
-1 -2 6 3351.92 112.777 7
1 -2 -6 3122.4 122.461 8
1 -2 -6 2953.28 117.248 15
1 -2 -6 3037.88 117.243 16
-1 -2 6 3138.97 118.389 1
1 -2 -6 3132.94 122.615 12
1 -2 -6 3088.79 120.177 9
-1 -2 6 3006.52 116.718 3
1 -2 -5 3242.56 120.836 15
1 -2 -5 3241.09 124.054 8
-1 -2 5 3346.45 114.114 7
-1 -2 5 3265.48 120.181 1
-1 -2 5 3080.7 123.069 9
1 -2 -5 3162.62 121.856 9
-1 -2 5 2937.66 119.662 3
-1 -2 4 3923.28 143.971 3
1 -2 -4 3787.91 143.625 15
1 -2 -4 4056.42 147.73 17
-1 -2 4 3833.51 139.104 17
1 -2 -4 4101.31 144.43 9
-1 -2 4 3617.36 144.176 9
1 -2 -4 4016.52 146.029 8
-1 -2 4 4008.45 142.168 1
-1 -2 3 7521.87 253.899 17
1 -2 -3 7290.72 262.118 17
-1 -2 3 6701.88 257.773 9
1 -2 -3 7336.95 259.884 8
-1 -2 3 7148.56 256.211 1
-1 -2 2 9524.76 331.632 17
1 -2 -2 9382.98 339.661 17
-1 -2 2 9486.42 334.618 9
1 -2 -2 9621.37 336.944 8
-1 -2 1 49932.7 1731.76 16
1 -2 0 23675.4 837.858 5
-1 -2 0 24684.6 841.359 16
1 -2 0 24240.4 840.882 15
1 -2 1 11256.4 402.316 15
-1 -2 -1 12117.7 400.922 5
-1 -2 -1 10951.4 401.301 2
1 -2 1 10586.8 399.88 5
1 -2 1 11285 404.157 1
1 -2 2 26522.9 928.479 15
-1 -2 -2 28893 931.979 16
1 -2 2 25579 931.052 1
1 -2 2 25332 927.737 2
-1 -2 -2 27492.1 928.484 5
-1 -2 -3 29507.4 999.835 12
-1 -2 -3 31050.1 1007.63 4
1 -2 3 27870.9 1004.71 2
1 -2 3 30355.1 1006.43 7
-1 -2 -4 12338.7 445.114 13
1 -2 4 12337.9 443.585 7
1 -2 4 12233.7 442.981 11
-1 -2 -4 12841.2 437.852 12
-1 -2 -4 12320.7 442.494 8
-1 -2 -4 12900.7 445.664 4
-1 -2 -5 5574.24 203.463 8
-1 -2 -5 5401.74 204.909 13
-1 -2 -5 5907.54 198.935 12
1 -2 5 5577.82 200.595 10
1 -2 5 6120.99 205.548 11
-1 -2 -5 5607.21 206.526 4
-1 -2 -6 20718.6 710.369 4
-1 -2 -6 21741.5 710.642 16
-1 -2 -6 20515.7 707.629 13
1 -2 6 19241.2 705.565 7
-1 -2 -6 20461 701.374 12
-1 -2 -6 21030.7 711.094 11
1 -2 6 18761.4 706.319 11
1 -2 6 19679.2 701.898 10
-1 -2 -6 19643.5 705.814 8
-1 -2 -7 35726.7 1328.64 4
-1 -2 -7 36793.3 1325.32 13
1 -2 7 37508.6 1324.32 7
-1 -2 -7 38603.5 1331.06 11
1 -2 7 37863 1319.72 10
-1 -2 -7 36181.6 1325.06 8
-1 -2 -8 8767.02 315.73 13
-1 -2 -8 8952.48 319.727 16
-1 -2 -8 7850.05 320.44 11
1 -2 8 8519.99 308.787 10
1 -2 8 9085.25 323.58 9
-1 -2 -8 8549.65 316.518 8
1 -2 8 9427.26 316.192 7
-1 -2 -9 4161.77 161.08 11
-1 -2 -9 3834.97 153.071 8
1 -2 9 3894.92 159.76 9
-1 -2 -9 3855.2 150.725 13
-1 -2 -10 1953.5 91.8599 11
-1 -2 -10 1797.9 83.9139 8
1 -2 10 1709.14 89.5027 9
-1 -2 -10 1828.08 79.6488 13
-1 -2 -11 12459.4 462.172 11
-1 -2 -11 12577.1 454.244 8
1 -2 11 12565.6 461.398 9
-1 -2 -11 12444.6 447.689 13
-1 -2 -12 163.382 26.1208 13
-1 -2 -12 154.763 42.0396 11
1 -2 12 166.613 42.5709 9
-1 -2 -12 117.092 32.1212 8
-1 -2 -13 11570.1 443.309 11
-1 -2 -13 11129.8 433.34 8
-1 -2 -13 12116.1 424.416 13
1 -2 13 12308.6 443.657 9
-1 -2 -14 446.984 59.6395 11
1 -2 14 488.709 59.8915 9
-1 -2 -14 476.518 49.1968 8
1 -2 15 1098.66 83.6716 9
-1 -2 -15 1192.8 75.826 8
-1 -2 -15 1150.97 86.3079 11
1 -2 16 10420.6 394.254 9
-1 -2 -16 9870.48 385.01 8
-1 -2 -16 10209.8 396.69 11
1 -2 17 1369.65 98.0803 9
-1 -2 -17 1278.49 88.1958 8
-1 -2 -17 1306.21 101.82 11
1 -2 17 1287.69 92.9263 12
-1 -2 -18 759.935 87.316 11
1 -2 18 740.232 85.6268 9
-1 -2 -18 841.262 75.1114 8
1 -2 18 651.357 75.1854 12
1 -2 19 1984.83 121.462 9
-1 -2 -19 1844.1 113.054 8
-1 -2 -19 1879.03 127.815 11
1 -2 19 1710.72 114.064 12
1 -2 20 1753.32 125.585 9
-1 -2 -20 1890.02 116.204 8
-1 -2 -20 1856.47 133.106 11
1 -2 20 1812.25 117.289 12
1 -2 21 2622.57 153.301 9
-1 -2 -21 2574.44 143.254 8
1 -2 21 2398.3 141.481 12
1 -2 22 1128.25 109.643 9
-1 -2 -22 996.759 100.932 8
1 -2 22 949.217 99.3232 12
1 -2 23 116.933 93.4896 9
-1 -2 -23 29.1333 74.9709 8
1 -2 23 4.31508 78.8316 12
-1 -2 -24 40.378 82.9733 8
1 -2 24 149.795 93.7329 9
-1 -2 -24 41.7764 105.124 4
1 -2 24 21.7549 79.4178 12
-1 -2 -25 793.372 107.693 8
-1 -2 -25 956.035 132.158 4
1 -2 25 683.858 114.76 9
-1 -2 -26 139.495 95.4686 8
-1 -2 -26 149.659 112.001 4
1 -2 26 167.303 106.291 9
-1 -2 -27 455.639 104.747 8
1 -2 27 158.685 104.832 9
-1 -2 -27 271.69 119.614 4
-1 -1 28 99.5022 98.4511 12
-1 -1 27 413.344 105.439 12
1 -1 -27 225.931 104.731 8
-1 -1 27 134.872 103.284 9
1 -1 -27 221.786 124.528 11
-1 -1 26 760.023 109.514 12
1 -1 -26 894.011 116.126 8
-1 -1 26 700.633 117.577 9
1 -1 -26 759.678 130.941 11
-1 -1 25 102.773 91.7499 12
1 -1 -25 114.539 87.9486 8
-1 -1 25 72.5783 90.266 9
1 -1 -25 49.7083 111.244 11
-1 -1 24 2998.25 172.761 12
1 -1 -24 2865.08 173.565 8
-1 -1 24 3042.44 177.371 9
-1 -1 23 409.621 86.7859 12
1 -1 -23 484.065 90.6965 8
-1 -1 23 354.001 87.971 9
1 -1 -23 459.996 107.067 11
-1 -1 22 735.013 95.6492 12
1 -1 -22 689.955 90.0521 8
1 -1 -22 677.164 105.166 11
-1 -1 22 903.321 101.257 9
-1 -1 21 2045.27 132.853 12
-1 -1 21 2176.19 136.805 9
1 -1 -21 2384.24 146.547 11
1 -1 -21 2061.82 131.884 8
-1 -1 20 1399.59 109.821 12
1 -1 -20 1265.75 101.711 8
1 -1 -20 1354.31 118.766 11
-1 -1 20 1326.59 108.22 9
1 -1 -20 1469.26 70.0758 13
-1 -1 19 2537.04 141.319 12
1 -1 -19 2572.19 139.915 8
1 -1 -19 2438.21 148.838 11
-1 -1 19 2623.88 143.815 9
1 -1 -19 2773.01 112.284 13
-1 -1 18 1898.66 121.441 12
1 -1 -18 2170.96 120.002 8
-1 -1 18 2093.44 120.207 9
1 -1 -18 2007.07 128.456 11
1 -1 -18 2127.93 92.9066 13
1 -1 -17 4208.96 159.933 13
-1 -1 17 3767.03 182.683 12
1 -1 -17 3744.26 178.811 8
1 -1 -17 4330.73 191.923 11
-1 -1 17 4180.14 185.707 9
1 -1 -16 2869.46 114.031 13
-1 -1 16 2772.98 135.322 9
-1 -1 15 2054.91 110.66 12
-1 -1 15 1917.78 80.0605 16
-1 -1 15 2233.97 109.488 9
-1 -1 14 90.1239 44.7748 12
-1 -1 14 101.781 42.7726 9
-1 -1 14 152.53 22.2521 16
1 -1 -14 158.398 44.4844 14
-1 -1 13 8573.32 339.762 12
-1 -1 13 8706.04 338.837 9
1 -1 -13 8729.52 313.018 10
1 -1 -13 8256.19 334.891 14
-1 -1 12 3436.59 157.058 12
-1 -1 12 3632.88 136.567 16
-1 -1 12 3818.22 157.554 9
1 -1 -12 3845.94 134.72 10
1 -1 -12 3628.47 154.238 14
-1 -1 11 2865.12 124.637 12
-1 -1 11 2652.95 103.161 16
1 -1 -11 2885.8 119.299 14
-1 -1 11 3124.42 124.723 9
-1 -1 10 45535 1611.97 12
-1 -1 10 47001.3 1610.42 9
1 -1 -10 46205.8 1606.81 14
1 -1 -10 45712.4 1593.73 15
-1 -1 9 3609.87 128.918 1
1 -1 -9 3732.41 132.939 14
1 -1 -9 3717.89 121.529 15
-1 -1 9 3744.44 139.382 12
-1 -1 9 3785.71 136.776 9
1 -1 -9 3700.74 134.9 8
-1 -1 8 886.979 44.2807 1
1 -1 -8 1003.36 47.9601 14
1 -1 -8 936.674 39.2403 15
1 -1 -8 852.977 39.0663 16
1 -1 -8 923.332 50.1672 12
-1 -1 8 994.381 51.5885 9
1 -1 -8 900.364 47.1669 9
1 -1 -8 862.175 48.014 8
-1 -1 7 1445.81 61.3731 1
1 -1 -7 1512.3 57.7298 15
1 -1 -7 1503.82 63.0997 14
1 -1 -7 1357.05 56.5511 16
1 -1 -7 1461.82 66.7913 12
1 -1 -7 1547.87 65.483 9
1 -1 -7 1462.9 65.2155 8
1 -1 -6 16032.5 590.235 16
1 -1 -6 17670.2 595.233 14
1 -1 -6 17800.3 591.957 15
1 -1 -6 17559.6 597.163 9
-1 -1 6 16226.8 593.314 1
1 -1 -6 17133.9 597.784 8
1 -1 -5 38735.2 1334 8
-1 -1 5 41340.6 1330.64 1
1 -1 -5 40274.1 1331.05 14
1 -1 -5 39418.3 1329.74 15
1 -1 -4 26997.8 917.739 8
-1 -1 4 25679.5 914.02 1
1 -1 -4 26408.4 914.977 15
1 -1 -4 26475.6 914.057 14
-1 -1 3 11628.2 374.839 1
1 -1 -3 11178 379.214 17
-1 -1 3 10597.4 377.669 6
-1 -1 3 11963 378.406 3
1 -1 -3 11447.3 378.365 8
1 -1 -2 50597 1696.87 17
-1 -1 2 48713 1693.01 16
-1 -1 2 49855.3 1696.22 3
1 -1 -2 47309.7 1694.65 8
-1 -1 1 67397.9 2295.28 16
1 -1 -1 64721 2297.51 17
1 -1 -1 65842 2296.5 12
-1 -1 1 69181.3 2297.56 3
1 -1 -1 65687.3 2294.81 8
-1 -1 1 65846.8 2293.45 7
1 -1 0 2396.82 86.4815 15
1 -1 0 2346.53 87.0972 1
1 -1 0 2240.33 86.1188 12
1 -1 0 2404.06 86.516 5
-1 -1 0 2378.3 86.6615 16
1 -1 0 2242.45 87.8521 17
1 -1 1 36200.9 1255.97 14
1 -1 1 36661.2 1256.75 15
-1 -1 -1 36562.9 1257.84 5
1 -1 1 33755.5 1257.12 5
1 -1 1 36132.3 1258.79 17
-1 -1 -1 39347.7 1258.82 16
1 -1 1 35627.3 1257.94 1
1 -1 2 94103.9 3299.01 15
1 -1 2 95464.3 3300.15 14
1 -1 2 97327.9 3301.2 1
-1 -1 -2 95880.9 3301.68 5
-1 -1 -2 94955.7 3301.77 4
-1 -1 -2 95080.2 3302.24 16
1 -1 3 17384.6 614.277 14
1 -1 3 17444.4 611.501 15
1 -1 3 16730.5 614.371 1
1 -1 3 18033.7 614.987 11
-1 -1 -3 17634.1 611.726 8
-1 -1 -3 18287.4 615.927 4
1 -1 4 57987 1977.34 15
1 -1 4 61343.8 1982.53 14
1 -1 4 56653.2 1981.8 1
1 -1 4 60425.1 1982.67 11
-1 -1 -4 58276.4 1979.02 8
1 -1 4 53878.8 1975.28 3
1 -1 5 25788.3 920.675 15
1 -1 5 27415.7 927.525 14
1 -1 5 28296 927.889 1
1 -1 5 24539.6 926.596 11
-1 -1 -5 26238.4 924.25 8
1 -1 5 28122.8 926.856 7
-1 -1 -6 8293.44 291.144 11
1 -1 6 7631.91 278.429 15
1 -1 6 8253.04 287.328 14
1 -1 6 8785.9 288.627 11
-1 -1 -6 7675.04 283.802 8
1 -1 6 7789.03 285.605 7
1 -1 7 11804 394.024 9
1 -1 7 10451.2 387.417 7
-1 -1 -7 10914.6 387.403 8
-1 -1 -7 10473.7 393.123 11
1 -1 8 21908.7 751.322 9
1 -1 8 20921.6 734.84 10
-1 -1 -8 20372.9 744.291 8
1 -1 8 21141.5 744.633 7
-1 -1 -8 22988.2 753.858 11
1 -1 9 6250.4 230.547 9
-1 -1 -9 6021.17 223.982 8
-1 -1 -9 5748.09 231.274 11
1 -1 10 7105.22 267.567 9
-1 -1 -10 6759.15 260.835 8
-1 -1 -10 7362.52 270.593 11
1 -1 11 2599.48 117.96 9
-1 -1 -11 2504.85 110.291 8
-1 -1 -11 2677.1 120.857 11
1 -1 12 14495.5 532.425 9
-1 -1 -12 14456.9 525.446 8
-1 -1 -12 14758.5 535.877 11
1 -1 13 15892 546.546 9
-1 -1 -13 14611.8 537.266 8
-1 -1 -13 14047.9 546.742 11
1 -1 14 3094.24 143.543 9
-1 -1 -14 3115.54 135.884 8
1 -1 14 2918.51 136.076 12
-1 -1 -14 3229.55 150.737 11
1 -1 15 3536.69 159.301 9
-1 -1 -15 3361.72 150.496 8
1 -1 15 3296.11 151.943 12
-1 -1 -15 3690.42 166.678 11
1 -1 16 4292.6 188.433 9
-1 -1 -16 4334.8 181.4 8
1 -1 16 3984.86 179.475 12
-1 -1 -16 4298.74 194.421 11
1 -1 17 2819.53 142.772 9
-1 -1 -17 2779.58 134.443 8
-1 -1 -17 2524.02 148.317 11
1 -1 17 2982.6 137.489 12
-1 -1 -18 228 54.0194 8
1 -1 18 202.389 66.0845 9
-1 -1 -18 210.351 72.8632 11
-1 -1 -18 253.003 21.5679 3
1 -1 18 197.14 58.1156 12
1 -1 19 5180.55 227.475 9
-1 -1 -19 4869.65 217.348 8
1 -1 19 4876.05 215.346 12
-1 -1 -19 5335.48 236.364 11
-1 -1 -20 1137.53 112.089 11
-1 -1 -20 1276.14 99.1044 8
1 -1 20 1304.62 97.4937 12
1 -1 21 5893.42 267.468 9
-1 -1 -21 6120.76 260.461 8
1 -1 21 6321.89 257.498 12
-1 -1 -21 6034.05 279.838 11
1 -1 22 849.581 106.675 9
-1 -1 -22 833.655 94.3916 8
1 -1 22 965.663 91.0045 12
1 -1 23 2310.98 148.202 9
-1 -1 -23 2097.36 131.6 8
1 -1 23 1919.38 126.146 12
1 -1 24 227.713 93.4222 9
-1 -1 -24 237.836 88.853 8
1 -1 24 287.124 82.4596 12
-1 -1 -25 442.296 95.7354 8
1 -1 25 436.956 107.383 9
-1 -1 -26 645 103.574 8
1 -1 26 614.739 112.778 9
-1 -1 -27 1244.85 126.988 8
1 -1 27 1337.38 133.294 9
-1 -1 -27 1315.11 149.628 4
-1 0 27 239.909 97.4774 12
1 0 -27 108.976 101.527 8
-1 0 27 108.344 99.6679 9
-1 0 26 335.162 98.8835 12
1 0 -26 176.343 100.047 8
-1 0 26 266.825 104.006 9
-1 0 25 2482.13 158.732 12
1 0 -25 2835.61 170.063 8
-1 0 25 2875.3 170.003 9
-1 0 24 19.2751 83.6466 12
1 0 -24 49.1098 87.4898 8
-1 0 24 93.6841 88.4585 9
-1 0 23 1755.55 126.215 12
1 0 -23 1639.19 125.024 8
-1 0 23 1598.72 123.357 9
-1 0 22 491.43 81.8655 12
1 0 -22 567.393 86.4949 8
1 0 -22 445.961 97.0596 11
-1 0 22 472.724 87.0112 9
-1 0 21 237.721 73.0258 12
1 0 -21 80.2124 69.5104 8
-1 0 21 68.6714 73.1163 9
1 0 -21 104.114 92.9422 11
-1 0 20 97.1438 65.6986 12
1 0 -20 98.1412 78.771 11
-1 0 20 4.37256 67.232 9
1 0 -20 26.7684 63.2798 8
-1 0 19 13134.6 532.266 12
1 0 -19 14837.8 501.399 13
-1 0 19 13382.9 534.787 9
1 0 -19 14200 546.504 11
1 0 -19 13475.4 534.527 8
-1 0 18 8974.23 368.329 12
1 0 -18 9918.03 339.408 13
1 0 -18 8985.69 377.127 11
-1 0 18 9453.42 370.755 9
1 0 -18 8742.14 366.948 8
1 0 -17 1755.26 110.698 8
1 0 -17 1951.6 114.499 14
1 0 -17 2242.03 124.271 11
-1 0 17 2236 118.023 9
1 0 -17 2129.05 85.3485 3
-1 0 17 1984.38 114.731 12
1 0 -17 2174.72 87.6596 13
1 0 -16 638.65 66.1546 14
-1 0 16 604.457 38.4407 16
-1 0 16 789.293 66.9808 9
1 0 -16 715.494 39.0802 3
-1 0 16 659.903 68.1722 12
-1 0 15 2338.1 125.448 12
1 0 -15 2264.03 123.814 14
-1 0 15 2287.46 123.358 9
-1 0 14 18753.6 707.769 12
-1 0 14 19607.6 685.269 16
1 0 -14 19238.5 707.664 14
-1 0 14 20639.6 709.119 9
-1 0 13 3438.45 146.603 12
1 0 -13 3392.21 144.924 14
-1 0 13 3157.45 123.15 16
-1 0 13 3647.04 146.973 9
-1 0 12 3936.07 165.023 12
-1 0 12 3960 144.166 16
1 0 -12 3820.32 161.949 14
1 0 -12 3914.13 140.144 15
-1 0 12 4035.49 163.431 9
-1 0 11 21861.5 828.157 12
-1 0 11 24314.3 811.163 16
1 0 -11 23045.4 808.513 15
1 0 -11 22249.4 825.809 14
-1 0 11 23562.6 827.862 9
-1 0 10 11397.3 411.783 12
-1 0 10 12186.5 410.798 9
1 0 -10 11747.7 409.3 14
-1 0 10 10795.5 394.07 16
-1 0 9 43873.2 1538.8 16
1 0 -9 44183.6 1551.36 14
1 0 -9 42931.8 1551.82 8
-1 0 9 44791 1554.73 12
-1 0 9 45477.3 1553.05 9
-1 0 9 46241.2 1548.2 1
-1 0 8 447.284 21.3328 16
1 0 -8 460.83 33.2303 14
1 0 -8 419.611 32.2538 8
-1 0 8 461.25 35.534 12
-1 0 8 512.386 34.7354 9
-1 0 8 491.515 30.4152 1
-1 0 7 33066.9 958.049 12
-1 0 7 31624.1 949.772 1
-1 0 7 31520.9 954.735 9
1 0 -7 32714.4 954.837 8
-1 0 6 3355.2 128.158 12
-1 0 6 3276.17 121.809 1
-1 0 6 3198.5 125.282 9
1 0 -6 3226.19 124.839 8
-1 0 5 193116 6466.99 9
1 0 -5 180500 6466.03 8
-1 0 5 188056 6468.73 12
-1 0 4 4487.4 164.884 9
-1 0 4 4542.91 166.403 12
1 0 -4 4488.57 163.899 8
1 0 -3 16283 544.829 8
-1 0 3 15143.7 542.302 17
1 0 -2 9619.41 334.095 12
1 0 -2 9375.82 330.976 17
-1 0 2 9222.75 330.998 17
1 0 -2 9846.28 332.079 8
1 0 -1 1517.94 57.8295 12
1 0 -1 1496.22 56.3483 17
1 0 -1 1521.93 58.1728 7
1 0 -1 1563.44 55.7557 8
1 0 0 155.215 9.61809 12
1 0 0 202.738 12.214 7
1 0 0 154.951 10.3316 4
1 0 0 173.343 11.6651 3
1 0 0 161.241 9.15709 1
1 0 1 20156.8 700.676 7
1 0 1 19468.9 697.371 12
-1 0 -1 21925.2 702.101 5
-1 0 -1 20388 702.892 2
1 0 1 19765.7 699.918 3
1 0 1 20429.2 699.202 1
-1 0 -2 2975.99 103.11 8
-1 0 -2 2687.94 107.748 7
-1 0 -2 2714.56 108.829 2
1 0 2 3168.17 106.138 3
-1 0 -2 2873.12 108.412 5
1 0 2 2857.94 106.403 1
-1 0 -2 2935.6 104.167 6
-1 0 -3 38799.1 1390.61 7
-1 0 -3 39927.5 1386 8
-1 0 -3 38616.3 1386.73 3
1 0 3 39976.9 1389.04 1
1 0 3 41984.9 1387.01 6
-1 0 -3 40420.3 1386.99 6
-1 0 -4 56936.6 1959.91 8
-1 0 -4 55047.5 1964.47 7
-1 0 -4 55572.5 1960.72 6
1 0 4 57033 1960.54 6
-1 0 -4 56224.1 1958.99 3
1 0 4 58798.4 1962.95 1
1 0 5 206.604 13.9819 13
-1 0 -5 206.628 16.6858 6
1 0 5 247.743 17.5917 6
-1 0 -5 282.986 23.7753 11
1 0 5 256.835 20.6443 1
-1 0 -5 261.172 22.5832 7
-1 0 -5 209.445 16.3996 8
1 0 6 538.991 31.0763 16
1 0 6 546.236 24.3198 13
1 0 6 529.269 29.348 6
-1 0 -6 512.802 28.7714 6
-1 0 -6 553.37 35.8115 11
-1 0 -6 433.626 26.8884 8
1 0 6 509.137 31.8996 1
1 0 7 3293.91 138.632 16
1 0 7 3748.75 129.562 15
-1 0 -7 3717.18 139.594 6
1 0 7 3723.14 138.482 6
-1 0 -7 4070.77 147.306 11
1 0 7 3744.19 132.061 13
1 0 7 3840.78 143.772 9
1 0 7 3105.7 138.929 7
-1 0 -7 3613.51 138.055 8
1 0 8 1788.91 73.0718 16
1 0 8 1653.29 60.2251 15
-1 0 -8 1727.33 80.9527 11
-1 0 -8 1611.14 71.4931 8
1 0 8 1791.15 78.0979 9
1 0 8 1767.6 72.4332 6
-1 0 -8 1593.72 72.4349 6
1 0 9 28662.5 983.107 6
-1 0 -9 27226.4 991.948 11
1 0 9 27093.1 988.543 9
-1 0 -9 25701.3 982.883 8
1 0 10 5476.09 205.042 9
-1 0 -10 4940.04 197.247 8
-1 0 -10 5816.92 209.141 11
1 0 10 4951.39 196.934 12
1 0 11 10520.8 395.345 9
-1 0 -11 10362.6 389.328 8
-1 0 -11 11576.4 401.532 11
1 0 11 10659.8 389.184 12
-1 0 -12 49.0343 36.5956 11
1 0 12 31.4818 34.0304 9
-1 0 -12 42.4618 28.6101 8
1 0 12 67.138 30.3519 12
-1 0 -13 77.3047 30.7959 8
-1 0 -13 93.4276 43.3697 11
1 0 13 64.9816 39.0949 9
-1 0 -13 120.884 13.7603 3
1 0 13 32.4357 33.7542 12
-1 0 -14 1973.22 97.3419 8
1 0 14 2216.2 106.132 9
-1 0 -14 1937.66 71.8403 3
1 0 14 2042.83 98.5913 12
-1 0 -15 18276.3 661.747 11
1 0 15 18062.6 646.182 12
-1 0 -15 17542.8 647.873 8
1 0 15 17813.9 654.163 9
1 0 16 246.373 48.4831 12
-1 0 -16 234.847 45.2348 8
-1 0 -16 244.429 65.0075 11
1 0 16 222.595 56.7738 9
1 0 17 77.6718 47.5584 12
-1 0 -17 114.796 47.2193 8
1 0 17 154.56 58.4102 9
-1 0 -17 122.499 60.5766 11
-1 0 -18 1113.55 97.208 11
1 0 18 829.291 72.5757 12
-1 0 -18 858.187 75.412 8
1 0 18 1019.3 85.7036 9
1 0 19 -15.786 53.1335 12
-1 0 -19 3.75774 54.5443 8
-1 0 -19 36.1848 72.4032 11
1 0 19 29.9465 64.7871 9
1 0 20 4867.81 215.504 12
-1 0 -20 4704.2 237.928 11
-1 0 -20 5335.16 224.407 8
1 0 20 5567.19 233.078 9
1 0 21 583.296 74.5161 12
-1 0 -21 562.86 78.4166 8
1 0 21 674.11 87.3121 9
-1 0 -21 504.712 102.914 11
1 0 22 52.5989 65.6028 12
-1 0 -22 93.5438 68.8081 8
1 0 22 64.1451 79.874 9
1 0 23 333.532 75.8495 12
-1 0 -23 516.191 87.7463 8
1 0 23 406.113 92.7219 9
-1 0 -24 1879.98 128.218 8
1 0 24 1464.75 129.033 9
-1 0 -25 1426 122.421 8
1 0 25 1610.6 134.049 9
-1 0 -26 246.533 92.2039 8
1 0 26 348.165 104.429 9
-1 0 -27 272.988 96.5222 8
1 0 27 222.101 101.878 9
-1 1 28 83.6948 99.3948 9
-1 1 27 146.388 93.9534 12
1 1 -27 228.043 98.2607 8
1 1 -27 90.1394 117.747 11
-1 1 27 125.905 101.667 9
-1 1 26 832.911 106.741 12
1 1 -26 661.492 109.773 8
1 1 -26 884.687 129.016 11
-1 1 26 787.603 110.169 9
-1 1 25 123.502 85.9245 12
1 1 -25 50.9641 86.8064 8
-1 1 25 302.485 96.5742 9
-1 1 24 3987.02 199.254 12
1 1 -24 4271.86 209.862 8
-1 1 24 3928 202.6 9
-1 1 23 567.707 92.7722 12
1 1 -23 528.766 92.2877 8
-1 1 23 545.176 92.938 9
-1 1 22 289.796 80.4452 12
1 1 -22 325.042 78.9792 8
-1 1 22 276.657 80.6771 9
-1 1 21 2419.39 137.546 12
-1 1 21 2509.64 139.485 9
1 1 -21 2132.65 135.961 8
-1 1 20 990.923 89.1609 12
1 1 -20 1022.45 96.9624 14
-1 1 20 965.213 90.8286 9
1 1 -20 934.561 87.8079 8
-1 1 19 2523.81 134.451 12
1 1 -19 2391.9 137.484 14
-1 1 19 2506.16 132.522 9
1 1 -19 2368.56 133.42 8
-1 1 18 2565.52 131.825 12
1 1 -18 2290.21 133.189 14
1 1 -18 2424.8 90.3109 13
-1 1 18 2348.3 128.709 9
1 1 -18 2497.24 130.293 8
-1 1 17 3986 178.122 12
1 1 -17 4001.57 144.541 13
1 1 -17 3726.85 180.156 14
-1 1 17 3857.55 176.671 9
1 1 -17 3801.1 175.953 8
1 1 -16 2593.06 137.443 14
-1 1 16 3033.52 137.146 9
1 1 -16 2724.39 104.981 3
-1 1 16 2935.84 135.715 12
1 1 -15 2312.91 123.768 14
1 1 -15 2523.08 96.7409 3
-1 1 15 2392.87 122.393 12
1 1 -14 31.4462 39.4998 14
1 1 -14 83.7658 19.7546 3
-1 1 14 60.7059 40.8208 12
1 1 -13 6436.72 245.08 14
-1 1 13 6485.64 242.547 9
1 1 -13 6152.27 222.076 3
-1 1 13 5644.16 240.651 12
1 1 -12 2310.77 114.984 14
-1 1 12 2407.42 115.115 12
-1 1 12 2409.19 113.403 9
1 1 -12 2723.93 98.1139 3
1 1 -11 3046.11 124.915 14
1 1 -11 2867.78 121.532 6
-1 1 11 2745.48 122.88 12
-1 1 11 3236.14 124.661 9
1 1 -11 2666.96 106.728 3
1 1 -10 50941.6 1819.78 14
-1 1 10 50321.8 1819.62 12
1 1 -10 53009.7 1806.3 3
-1 1 10 52733 1818.72 9
1 1 -10 51802.1 1818.48 6
1 1 -9 4084.32 168.581 6
1 1 -9 4290.56 170.55 8
-1 1 9 4227.55 171.103 12
-1 1 9 4311.09 169.376 9
1 1 -9 4643.39 159.795 3
1 1 -8 79.6125 21.8517 6
1 1 -8 88.9185 22.0294 8
-1 1 8 58.552 22.661 12
-1 1 8 81.0296 21.4485 9
1 1 -8 111.816 15.0413 3
-1 1 7 1630.27 73.6295 12
1 1 -7 1605.67 71.2761 6
-1 1 7 1500.33 70.4306 9
1 1 -7 1766.63 65.3651 3
-1 1 6 17322.9 620.229 17
1 1 -6 17846.6 622.551 6
-1 1 6 16969.9 623.892 12
-1 1 6 17325.4 622.469 9
1 1 -6 18657.7 623.052 9
1 1 -6 17843.7 617.532 3
-1 1 5 34903.3 1243.56 17
1 1 -5 37516.3 1245.01 6
1 1 -5 34792.6 1241.33 1
-1 1 5 34968.6 1246.36 12
1 1 -5 37839.9 1245.47 9
-1 1 5 37020.8 1245.4 9
1 1 -5 34563.8 1241.06 3
-1 1 4 32064.7 1111.58 17
1 1 -4 32562 1111.94 6
1 1 -4 31627.7 1110.15 3
-1 1 4 31599.4 1114.05 12
1 1 -4 33091.7 1112.87 9
1 1 -4 31297.7 1108.81 1
1 1 -3 8345.38 304.453 6
1 1 -3 9279.53 305.129 3
-1 1 3 8190.76 306.609 12
1 1 -3 8862.89 305.45 9
1 1 -3 8529.18 301.524 1
1 1 -2 50257.8 1758.27 9
1 1 -2 51186.1 1757.54 6
-1 1 1 64831.6 2242.22 8
1 1 -1 64814.6 2241.16 7
-1 1 0 2126.38 79.5859 8
1 1 0 2239.37 80.5969 7
-1 1 0 2403.28 85.4237 7
-1 1 -1 34026.5 1218.12 7
1 1 1 36162.6 1215.96 7
-1 1 -1 34115.4 1217.69 2
1 1 1 35486.8 1217.32 2
-1 1 -2 85894.4 3128.11 7
1 1 2 96271.8 3128.43 2
-1 1 -2 94916.3 3128.96 2
1 1 2 92393.4 3124.29 8
1 1 2 82377.6 3127.03 7
1 1 3 15562.8 542.476 1
1 1 3 14723.1 543.617 16
1 1 3 15268.6 542.593 13
1 1 3 15665 544.304 2
1 1 3 15417.3 543.618 7
1 1 3 15600.7 540.276 8
-1 1 -3 16405.7 545.16 7
1 1 4 62213.5 2024.69 16
1 1 4 59283.9 2022.26 13
-1 1 -4 57094.8 2023.2 6
1 1 4 58298.8 2017.59 12
1 1 4 57848.6 2023 1
1 1 4 57587.5 2020.37 8
-1 1 -4 56639.2 2024.69 7
1 1 5 31890.2 1059.04 16
1 1 5 31206.6 1056.13 13
1 1 5 32346.1 1053.23 12
1 1 5 30363.9 1055.21 8
1 1 5 30002.7 1057.88 1
-1 1 -5 30440.4 1058.57 6
1 1 5 30843.4 1055.44 6
-1 1 -6 9612.19 366.49 1
1 1 6 9345.47 363.799 1
-1 1 -6 10380.2 365.154 6
1 1 6 10097 361.748 6
1 1 6 10911.9 365.11 16
1 1 6 10732.7 361.482 13
1 1 6 10702.5 359.977 12
1 1 6 10480.3 365.328 9
-1 1 -6 8994.14 365.347 7
1 1 6 10298 361.773 8
1 1 7 10466.6 377.665 1
-1 1 -7 10613.2 381.406 1
1 1 7 10221.6 377.127 16
-1 1 -7 10192.3 378.236 6
1 1 7 10265.7 375.111 6
1 1 7 10146.5 373.225 12
1 1 7 11114.8 373.38 13
1 1 7 10894.6 379.48 9
1 1 7 10629.1 375.156 8
-1 1 -7 11153.6 380.897 7
-1 1 -8 18293.1 679.86 1
1 1 8 18980.4 675.713 16
-1 1 -8 18950.9 682.912 14
-1 1 -8 19287.1 677.921 6
1 1 8 20390.5 674.674 6
1 1 8 18748 672.473 12
1 1 8 19460.2 678.956 9
1 1 8 20051.3 674.22 8
-1 1 -8 18043 675.49 8
-1 1 -9 6695.2 260.791 1
-1 1 -9 6750.23 263.867 14
-1 1 -9 6866.43 257.988 6
1 1 9 7271.76 254.493 6
1 1 9 6781.23 252.624 12
1 1 9 7205.9 243.184 10
1 1 9 7168.54 259.522 9
1 1 9 7403.49 254.263 8
-1 1 -9 6617.45 255.46 8
-1 1 -10 9640.74 352.675 8
-1 1 -10 9449.99 360.1 14
1 1 10 9439.02 348.444 12
-1 1 -10 9357.17 353.695 6
1 1 10 9999.99 356.19 9
-1 1 -10 10317.5 358.805 1
-1 1 -11 2415.74 109.685 8
1 1 11 2483.65 106.996 12
-1 1 -11 2685.14 113.397 6
1 1 11 2737.92 114.479 9
-1 1 -11 2663.53 117.402 1
-1 1 -12 15449 588.368 8
1 1 12 16056.2 584.98 12
-1 1 -12 17008.9 592.267 6
1 1 12 16212.9 592.492 9
-1 1 -12 17837.7 597.05 1
-1 1 -13 16419.9 561.728 6
1 1 13 15149.8 560.172 9
-1 1 -13 15059 557.232 8
1 1 13 15198.5 552.94 12
1 1 14 1969.72 98.9001 9
-1 1 -14 1850.29 93.8926 8
1 1 14 1871.61 91.3198 12
1 1 15 3038.17 135.46 9
-1 1 -15 2768.92 128.609 8
1 1 15 2705.02 124.161 12
1 1 16 4684.89 197.081 9
-1 1 -16 4692.52 193.714 8
1 1 16 4419.32 185.867 12
1 1 17 2316.48 125.893 9
-1 1 -17 2392.2 122.121 8
1 1 17 2624.14 118.98 12
1 1 18 241.3 63.4644 9
-1 1 -18 216.194 54.9932 8
1 1 18 244.817 49.882 12
1 1 19 6460.14 258.792 9
-1 1 -19 6097.37 253.726 8
1 1 19 5848.97 243.281 12
1 1 20 1343.08 103.671 9
-1 1 -20 1371.99 99.6348 8
1 1 20 1309.2 88.0355 12
1 1 21 4197.52 199.353 9
-1 1 -21 4260.78 196.77 8
1 1 21 4225.06 186.186 12
-1 1 -22 643.988 87.3873 8
1 1 22 719.15 76.2947 12
1 1 23 2347.13 148.124 9
-1 1 -23 2551.98 145.534 8
1 1 24 156.656 92.1388 9
-1 1 -24 204.637 83.7213 8
1 1 25 492.251 99.8485 9
-1 1 -25 697.353 99.4721 8
1 1 26 743.126 112.214 9
-1 1 -26 710.99 101.27 8
1 1 27 1019.82 118.664 9
-1 1 -27 974.801 117.507 8
1 2 -27 3982.95 215.126 8
1 2 -27 4079.42 234.202 11
1 2 -26 257.618 117.082 11
-1 2 26 386.72 100.752 9
1 2 -26 403.916 101.795 8
-1 2 26 386.541 94.6326 12
1 2 -25 226.568 102.096 11
-1 2 25 459.586 96.1937 9
1 2 -25 273.542 95.6689 8
-1 2 25 367.218 91.4229 12
1 2 -24 165.195 100.888 11
-1 2 24 250.534 85.767 9
1 2 -24 220.364 90.7828 8
-1 2 24 136.036 81.1912 12
-1 2 23 3050.08 167.74 9
1 2 -23 2759.13 165.711 8
-1 2 23 3008.79 162.766 12
1 2 -22 899.539 108.859 14
1 2 -22 805.932 104.169 11
-1 2 22 902.533 97.4914 9
1 2 -22 748.474 91.4972 8
-1 2 22 785.952 92.8491 12
1 2 -21 524.52 93.1626 14
-1 2 21 570.517 83.4559 9
1 2 -21 531.319 92.3984 11
1 2 -21 487.456 80.501 8
-1 2 21 513.546 77.4215 12
1 2 -20 1198.3 107.78 14
-1 2 20 1350.77 96.1467 9
1 2 -20 1198.07 108.612 11
1 2 -20 1204.78 98.9476 8
-1 2 20 1306.01 98.2178 12
1 2 -19 1312.99 108.414 14
-1 2 19 1366.07 97.0012 9
1 2 -19 1404.15 110.655 11
1 2 -19 1377.85 96.2508 8
-1 2 19 1200.71 94.2563 12
1 2 -18 2002.28 124.031 14
-1 2 18 2004.54 115.027 9
1 2 -18 2394.26 130.364 11
1 2 -18 2042.99 118.537 8
-1 2 18 2103.75 117.859 12
1 2 -17 139.704 60.0746 14
1 2 -17 138.039 58.8524 11
-1 2 17 193.51 51.7613 9
1 2 -17 98.6577 50.3496 8
-1 2 17 68.0611 50.5434 12
-1 2 16 4678.7 186.889 12
-1 2 16 4394.91 183.675 9
1 2 -16 4210.99 151.533 13
1 2 -16 4150.85 190.162 14
-1 2 15 4421.08 193.372 12
1 2 -15 4755.13 194.569 6
-1 2 15 4861.19 193.726 9
1 2 -15 4398.23 197.736 14
-1 2 14 12330.2 490.566 12
1 2 -14 13336 492.904 6
1 2 -14 13809 468.274 10
-1 2 14 13277.4 490.487 9
1 2 -14 12418.6 495.45 14
-1 2 13 13894.4 548.375 12
1 2 -13 15086.4 550.246 6
-1 2 13 15176.3 548.475 9
1 2 -13 15561 529.544 10
1 2 -13 14627.9 553.351 14
-1 2 12 1725.23 89.8315 12
1 2 -12 1961.6 91.4197 6
-1 2 12 1675.41 86.5911 9
1 2 -12 1887.75 94.3617 14
-1 2 11 668.553 48.71 9
-1 2 11 702.202 50.6593 12
1 2 -11 790.269 50.8916 6
-1 2 10 14366.5 515.121 12
1 2 -10 14493 514.57 6
-1 2 10 13989.2 512.037 9
1 2 -10 14253.3 510.514 1
-1 2 9 8946.35 347.422 12
1 2 -9 9807.91 348.427 6
-1 2 9 9270.7 345.254 9
1 2 -9 9924.08 344.273 1
-1 2 8 3363.53 133.101 17
-1 2 8 3343.35 136.38 12
1 2 -8 3363.37 135.878 6
-1 2 8 3565.52 134.733 9
1 2 -8 3429.89 132.12 1
-1 2 7 15921.5 573.432 17
-1 2 7 16009.1 576.126 12
1 2 -7 15997.8 575.136 6
1 2 -7 16882.6 574.79 9
-1 2 7 16427.5 573.738 9
1 2 -7 16034.7 571.216 1
-1 2 6 3407.88 132.554 17
1 2 -6 3490.5 133.802 6
-1 2 6 3187.03 133.656 12
1 2 -6 3586.17 133.445 9
1 2 -6 3584.52 129.991 1
-1 2 5 4306.69 155.123 15
1 2 -5 4344.86 160.158 6
-1 2 5 4257.52 161.647 12
1 2 -5 4218.39 158.528 9
1 2 -5 4252.83 156.008 1
-1 2 4 3201.23 112.98 14
-1 2 4 3162.05 116.421 15
1 2 -4 3148.71 119.716 6
-1 2 4 2987.17 120.909 12
1 2 -4 3172.56 118.535 9
1 2 -4 3139.12 115.839 1
-1 2 3 8589.14 315.999 12
1 2 -3 9339.08 310.756 1
1 2 -3 8446.77 312.119 9
-1 2 3 8734.42 312.151 15
-1 2 2 12744.9 435.516 15
-1 2 2 12494.8 438.4 12
1 2 -2 12296.9 433.885 9
1 2 -2 12405.6 430.901 17
1 2 -2 12182.5 432.818 1
1 2 -1 46931.5 1625.73 17
1 2 -1 46850.2 1626.17 9
-1 2 1 47224.9 1628.69 8
-1 2 0 20837.9 698.447 14
-1 2 0 19844 704.555 17
1 2 0 19464.8 699.383 17
-1 2 0 19631.1 706.342 7
1 2 0 19920.3 697.788 9
1 2 0 20583.2 700.418 5
-1 2 -1 11278.3 402.658 7
1 2 1 11555.3 401.811 13
-1 2 -1 11342.3 397.695 14
1 2 1 11687 398.416 5
-1 2 -1 13106.8 400.42 2
-1 2 -1 9740.9 397.417 5
-1 2 -1 11575.5 401.6 17
-1 2 -2 24096.3 836.172 17
-1 2 -2 24054.2 834.115 14
1 2 2 23626.1 836.136 13
-1 2 -2 23781.4 833.555 15
-1 2 -2 22677.9 836.376 7
1 2 2 24331.6 833.505 8
1 2 2 24922.3 834.303 2
-1 2 -2 23653 834.042 5
1 2 3 29678.1 1041.08 13
-1 2 -3 28932.5 1040.31 14
-1 2 -3 29914.3 1037.69 15
1 2 3 30935.8 1038.36 8
1 2 3 30188.8 1039.29 11
1 2 3 30145.6 1039.44 2
-1 2 -3 28511.6 1042.25 1
-1 2 -4 14857.1 525.795 7
1 2 4 15220.5 522.846 8
1 2 4 15472 525.122 11
-1 2 -4 14042.3 525.889 14
1 2 4 14820.9 525.261 13
-1 2 -4 14914.5 521.482 15
1 2 4 14572.7 525.912 16
1 2 4 15103.3 521.447 9
-1 2 -4 14753.2 527.643 1
1 2 5 5315.1 193.924 8
-1 2 -5 5365.43 191.582 15
1 2 5 5445.7 197.328 16
1 2 5 5583.22 196.419 13
1 2 5 5465.17 190.045 12
1 2 5 5094.13 196.033 11
1 2 5 5517.83 193.788 9
-1 2 -5 5687.95 200.506 1
-1 2 -6 19940.3 654.978 7
1 2 6 18372.5 650.406 8
1 2 6 17421.9 653.058 16
-1 2 -6 18938.5 647.24 15
-1 2 -6 17807.1 654.731 6
1 2 6 19268.5 652.191 13
-1 2 -6 19380.1 657.086 11
1 2 6 18344.1 647.051 12
1 2 6 17575.2 650.704 9
1 2 6 18800.9 654.128 11
-1 2 -6 18478.6 656.725 1
-1 2 -7 37725.2 1238.39 7
1 2 7 35057 1233.14 8
1 2 7 34359.8 1235.88 16
-1 2 -7 33015.2 1237.56 6
-1 2 -7 38233.5 1241.9 11
1 2 7 33815.4 1229.77 12
1 2 7 37189.5 1233.84 13
1 2 7 35705.5 1234.86 9
-1 2 -7 35223.6 1240.06 1
1 2 8 7007.27 256.646 8
1 2 8 7933.43 260.772 16
-1 2 -8 6993.71 264.305 11
1 2 8 7054.15 253.451 12
1 2 8 7190.54 256.377 6
-1 2 -8 6862.95 261.49 6
1 2 8 7302.93 250.894 10
1 2 8 7101.04 258.632 9
-1 2 -8 7063.06 263.386 1
-1 2 -9 3850.17 160.792 7
-1 2 -9 4616.11 167.454 11
1 2 9 3998.41 153.132 12
-1 2 -9 4112.29 162.164 6
1 2 9 4145.19 148.163 10
1 2 9 3975.75 158.042 9
-1 2 -9 4022.17 164.627 1
-1 2 -10 2273.58 102.21 11
1 2 10 2016.73 88.3831 12
-1 2 -10 2041.24 95.7278 6
1 2 10 2160.77 80.2742 10
1 2 10 2108.98 94.0692 9
-1 2 -10 2359.82 100.94 1
-1 2 -11 12147.5 463.175 8
-1 2 -11 12869.4 466.496 6
-1 2 -11 13644.5 473.388 11
1 2 11 12724.2 457.481 12
1 2 11 12975.3 463.708 9
-1 2 -11 12735.7 468.708 1
-1 2 -12 184.555 35.3602 8
-1 2 -12 197.778 44.8221 14
1 2 12 176.77 11.0008 15
-1 2 -12 159.855 34.5802 6
1 2 12 280.034 33.0917 12
1 2 12 192.968 34.8763 9
-1 2 -12 253.763 45.8511 11
-1 2 -12 169.25 40.3841 1
-1 2 -13 9370.35 350.938 8
-1 2 -13 9470.91 361.643 14
-1 2 -13 9706.22 354.41 6
-1 2 -13 9706.33 360.484 11
1 2 13 9383.21 343.914 12
1 2 13 9231.7 350.751 9
-1 2 -13 8920.04 355.014 1
-1 2 -14 121.315 38.8263 8
-1 2 -14 132.052 48.8058 14
-1 2 -14 148.755 41.8782 6
1 2 14 241.199 38.0663 12
-1 2 -14 260.419 50.7194 11
1 2 14 86.4011 38.7604 9
-1 2 -14 188.476 49.6813 1
-1 2 -15 1585.07 98.8577 14
-1 2 -15 1535.17 88.8627 6
1 2 15 1576.46 89.4856 9
-1 2 -15 1477.47 87.4317 8
-1 2 -15 1513.39 97.6209 11
1 2 15 1551.77 80.7207 12
-1 2 -16 9175.51 340.171 6
1 2 16 9022.57 337.096 9
-1 2 -16 8422.1 334.438 8
1 2 16 8308.06 324.91 12
-1 2 -16 8943.99 346.93 11
1 2 17 1177.58 83.0739 9
-1 2 -17 999.625 79.0521 8
-1 2 -17 1006.74 90.9375 11
1 2 17 1057.6 69.5781 12
1 2 18 1149.38 86.2602 9
-1 2 -18 1036.85 81.7903 8
1 2 18 1144.36 73.6459 12
-1 2 -18 1121.27 95.7539 11
1 2 19 1791.22 109.857 9
-1 2 -19 1778.33 105.408 8
-1 2 -19 1727.23 121.679 11
1 2 19 1539.1 94.2836 12
1 2 20 1996.8 122.366 9
-1 2 -20 2177.53 121.235 8
1 2 20 2059.92 110.054 12
-1 2 -20 2146.51 139.263 11
1 2 21 2238.33 133.243 9
-1 2 -21 2330.45 131.183 8
1 2 21 2115.92 116.872 12
1 2 22 671.832 88.5045 9
-1 2 -22 408.008 77.9626 8
1 2 22 580.884 69.171 12
1 2 23 88.1189 83.0368 9
-1 2 -23 137.167 75.0037 8
1 2 24 177.905 83.98 9
-1 2 -24 117.698 82.4863 8
1 2 25 983.083 111.368 9
-1 2 -25 899.322 108.577 8
1 2 26 228.411 94.7095 9
-1 2 -26 338.435 92.9289 8
1 2 27 650.14 108.791 9
-1 2 -27 530.825 104.793 8
1 3 -27 -43.426 118.082 11
1 3 -27 216.802 101.901 8
1 3 -26 482.79 119.949 11
1 3 -26 613.816 108.816 8
-1 3 26 592.675 100.271 12
1 3 -25 26.8904 96.9874 11
1 3 -25 120.302 90.0161 8
-1 3 25 113.166 83.4243 12
1 3 -24 284.174 103.79 11
1 3 -24 325.679 90.9404 8
-1 3 24 200.167 81.5046 12
1 3 -23 100.585 95.5287 14
1 3 -23 135.766 95.0305 11
-1 3 23 4.46372 77.5138 9
1 3 -23 116.766 80.5441 8
-1 3 23 69.591 76.8185 12
1 3 -22 4890.33 248.855 14
1 3 -22 5082.06 244.401 11
-1 3 22 5322.38 231.65 9
1 3 -22 5171.87 237.332 8
-1 3 22 5160.13 230.386 12
1 3 -21 2293.32 151.436 14
1 3 -21 2500 149.467 11
-1 3 21 2237.18 130.404 9
1 3 -21 2331.91 138.544 8
-1 3 21 2151.76 132.659 12
1 3 -20 939.903 98.888 14
-1 3 20 896.014 87.9359 9
1 3 -20 957.214 99.3725 11
1 3 -20 749.001 85.7934 8
-1 3 20 1103.28 92.0061 12
1 3 -19 1977.95 131.577 14
-1 3 19 2211.26 119.594 9
1 3 -19 2237.64 131.438 11
1 3 -19 1931.31 122.153 8
-1 3 19 1891.83 117.696 12
1 3 -18 1834.86 123.045 14
-1 3 18 2011.88 112.123 12
-1 3 18 1993.77 111.497 9
1 3 -18 2001.5 123.639 11
1 3 -18 1794.19 113.508 8
1 3 -17 2937.15 153.726 14
1 3 -17 2849.26 104.607 15
1 3 -17 3292.44 150.144 6
-1 3 17 3083.86 144.257 12
-1 3 17 3571.62 146.086 9
1 3 -17 3568.44 154.911 11
1 3 -17 3029.9 147.74 8
-1 3 16 6271.74 261.479 12
1 3 -16 6049.8 262.442 6
-1 3 16 6505.95 259.151 9
1 3 -16 6349.85 270.812 14
-1 3 15 5244.28 218.397 12
1 3 -15 5605.55 222.058 6
-1 3 15 5569.74 216.078 9
1 3 -15 5884 193.328 10
1 3 -15 5020.44 187.519 13
1 3 -15 5442 226.927 14
-1 3 14 4878.75 210.31 12
1 3 -14 5354.07 212.873 6
-1 3 14 5225.42 208.715 9
1 3 -14 5390.37 189.791 10
1 3 -14 5130.63 217.78 14
1 3 -14 5092.3 185.817 13
1 3 -13 11963.2 408.925 13
1 3 -13 11072 430.893 6
-1 3 13 10968.6 429.07 12
-1 3 13 11515.3 427.006 9
1 3 -13 11933.4 411.904 10
1 3 -13 10877.5 425.089 1
1 3 -12 5741.95 201.816 13
1 3 -12 5493.6 221.006 6
-1 3 12 5253.53 219.361 12
-1 3 12 5716.81 217.798 9
1 3 -12 5822.97 204.723 10
1 3 -12 4959.57 214.811 1
1 3 -11 6990.25 251.237 13
1 3 -11 7118.55 268.747 6
-1 3 11 6737.6 267.068 12
-1 3 11 7384.15 265.013 9
1 3 -11 6850.77 263.115 1
1 3 -10 979.122 45.7339 13
1 3 -10 1037.3 59.4935 6
-1 3 10 1042.14 61.0924 12
-1 3 10 984.722 56.4906 9
1 3 -10 1066.32 56.0109 1
-1 3 9 106.428 29.8214 12
1 3 -9 62.6767 17.0149 13
-1 3 9 98.6001 21.0249 14
1 3 -9 60.1665 24.8841 1
-1 3 8 27198.3 961.574 12
1 3 -8 26736.1 961.238 6
-1 3 8 28162.1 951.166 15
1 3 -8 26917.5 951.499 13
-1 3 8 28039.8 952.32 14
1 3 -8 25856.4 955.795 1
1 3 -7 3175.84 122.562 13
-1 3 7 3311.07 121.67 14
-1 3 7 3253.24 122.158 15
1 3 -7 3082.14 130.44 6
-1 3 7 3328.26 131.447 12
1 3 -7 3310.14 128.587 9
1 3 -7 3279.4 125.901 1
-1 3 6 17090.1 601.085 14
1 3 -6 17027 604.097 13
-1 3 6 17464.6 603.404 15
1 3 -6 17210.9 610.33 6
1 3 -6 17362.9 607.392 9
1 3 -6 17105.1 605.739 1
-1 3 6 17142.3 611.226 12
1 3 -5 17162.1 638.54 13
-1 3 5 18851.7 634.512 14
-1 3 5 18331.6 638.205 15
1 3 -5 18683.7 640.231 9
1 3 -5 17619.1 638.588 1
-1 3 5 18147.1 644.514 12
-1 3 4 1933.28 75.0094 15
1 3 -4 1814.8 75.7786 13
-1 3 4 1900.09 80.119 12
1 3 -4 1903.89 74.6057 9
1 3 -4 1747.45 73.5679 1
1 3 -3 12007.1 432.991 13
-1 3 3 12392.6 431.613 15
1 3 -3 12404.1 430.637 1
1 3 -3 12121.7 424.635 7
1 3 -3 12004.9 429.632 9
1 3 -3 12394.2 427.305 17
1 3 -2 68818.3 2355.1 17
-1 3 2 67244 2362.47 17
1 3 -2 67851.4 2357.4 1
1 3 -2 67540.1 2354.99 9
-1 3 2 65742.4 2358.78 8
1 3 -2 70154 2360.59 13
-1 3 2 68736.5 2358.65 15
1 3 -1 20097.9 699.3 9
1 3 -1 20218.7 702.043 17
-1 3 1 20005.6 708.257 17
-1 3 0 32504.9 1276.82 1
-1 3 0 36456.5 1279.19 7
-1 3 0 35028.7 1275.8 17
1 3 0 35897.5 1271.17 17
1 3 0 36704 1266.22 9
1 3 0 36366.4 1269.01 5
-1 3 -1 36025.8 1269.43 17
1 3 1 37362.1 1266.3 17
-1 3 -1 33561.3 1270.41 7
-1 3 -1 38325.1 1273.1 1
-1 3 -1 36557 1264.2 2
1 3 2 11520.7 413.256 17
-1 3 -2 11030.3 414.979 17
1 3 2 12315.5 417.188 13
-1 3 -2 11820.3 413.429 15
-1 3 -2 12059.9 417.025 7
1 3 2 11399.6 410.402 11
-1 3 -2 11149 410.342 5
1 3 2 12083.3 411.1 2
1 3 2 12033.9 415.001 4
-1 3 -2 11940.3 418.595 1
-1 3 -3 43689.3 1546.11 1
1 3 3 46705.5 1541.83 8
1 3 3 46218.1 1544.55 13
-1 3 -3 46357.6 1541.08 15
-1 3 -3 49655 1545.54 7
1 3 3 44202 1539.31 11
1 3 3 45407.6 1533.92 9
1 3 3 47231.2 1540.3 2
1 3 3 42809.9 1542.18 4
-1 3 -4 4089.62 168.458 1
1 3 4 4541.05 164.781 8
-1 3 -4 4597.6 163.487 15
-1 3 -4 4229.64 166.283 7
1 3 4 4783.99 168.267 13
1 3 4 4342.93 158.229 9
1 3 4 4379.8 163.583 11
1 3 4 4639.41 166.62 4
1 3 4 4439.93 163.623 2
-1 3 -5 1807.57 83.3473 7
1 3 5 2105.34 83.0406 8
1 3 5 2106.84 85.0036 13
1 3 5 1811.27 83.9049 16
-1 3 -5 2083.14 80.6726 15
-1 3 -5 2046.23 86.1695 14
1 3 5 2187.48 83.4078 11
1 3 5 2090.37 77.5719 9
-1 3 -5 1911.97 87.2267 1
-1 3 -6 7305.27 273.454 7
1 3 6 7551.71 271.57 8
1 3 6 7770.96 273.582 13
-1 3 -6 7478.73 268.379 15
1 3 6 7912.71 274.783 16
-1 3 -6 7191.86 275.899 14
1 3 6 7235.28 267.591 9
-1 3 -6 7745.52 278.618 1
-1 3 -7 18503.3 662.746 7
1 3 7 18933.9 660.34 8
-1 3 -7 18000.5 666.81 14
-1 3 -7 19250.6 656.366 15
1 3 7 18734.8 656.35 12
1 3 7 18973.4 657.575 10
1 3 7 18920.6 658.108 9
-1 3 -7 17608.6 666.453 1
-1 3 -8 13916.3 490.708 7
-1 3 -8 13929.4 482.551 15
-1 3 -8 13906.7 494.904 6
1 3 8 13888.7 484.325 12
-1 3 -8 12850.1 493.173 11
1 3 8 13940.4 483.807 10
1 3 8 13245.1 486.187 9
-1 3 -8 13580.5 495.447 1
-1 3 -9 1269.51 50.668 15
-1 3 -9 1129.9 63.8198 6
1 3 9 1141.47 54.1315 12
-1 3 -9 1250.25 66.3509 11
1 3 9 1216.19 51.9158 10
1 3 9 1131.33 57.0654 9
-1 3 -9 1061.73 64.5557 1
-1 3 -10 1711.95 82.843 7
-1 3 -10 1676.73 67.25 15
-1 3 -10 1655.18 83.5998 6
1 3 10 1709.34 68.3961 10
1 3 10 1620.95 76.7306 9
-1 3 -10 1563.79 84.2611 1
1 3 10 1696.54 73.8138 12
-1 3 -10 1675.23 84.4798 11
-1 3 -11 2260.83 106.829 6
1 3 11 2365.88 100.959 9
-1 3 -11 2288.35 109.513 1
-1 3 -11 2201.82 108.607 11
1 3 11 2294.36 96.2078 12
-1 3 -12 18840.6 669.057 6
1 3 12 19284.6 657.367 12
-1 3 -12 17646.3 669.996 11
1 3 12 18677.1 662.208 9
-1 3 -12 17571 668.869 1
1 3 13 2747.38 100.376 15
-1 3 -13 2501.7 128.098 11
1 3 13 2725.24 114.98 12
-1 3 -13 2790.6 127.826 6
1 3 13 2876.1 121.681 9
-1 3 -13 2539.4 128.015 1
-1 3 -14 4770.13 199.6 8
1 3 14 4907.83 190.124 12
-1 3 -14 5132 209.255 11
-1 3 -14 4636.27 201.091 6
1 3 14 5161.64 197.445 9
-1 3 -14 4521.32 203.931 1
-1 3 -15 3775.64 163.914 8
-1 3 -15 3924.79 167.584 6
1 3 15 3743.62 153.769 12
-1 3 -15 3575.14 170.732 11
1 3 15 3890.33 161.219 9
-1 3 -15 3399.15 168.825 1
-1 3 -16 1317.23 87.8119 8
-1 3 -16 1182.63 98.1766 14
-1 3 -16 1381.16 89.4487 6
1 3 16 1460.62 78.6581 12
-1 3 -16 1497.59 100.151 11
1 3 16 1463.61 85.8835 9
-1 3 -16 1304.79 94.4056 1
-1 3 -17 7102.83 307.303 14
-1 3 -17 7241.69 296.634 6
1 3 17 7471.23 290.588 9
-1 3 -17 7364.87 293.762 8
-1 3 -17 7524.55 304.513 11
1 3 17 7470.25 282.399 12
-1 3 -18 493.174 70.9625 6
-1 3 -18 466.22 76.9258 11
1 3 18 465.705 63.325 9
-1 3 -18 428.958 63.9768 8
1 3 18 446.407 55.2583 12
1 3 19 841.984 77.4896 9
-1 3 -19 785.571 90.6095 11
-1 3 -19 684.33 77.9086 8
1 3 19 879.445 69.0449 12
1 3 20 1207.18 96.6255 9
-1 3 -20 1388.03 100.406 8
1 3 20 1218.51 84.7547 12
1 3 21 10171 386.812 9
-1 3 -21 10123.4 389.469 8
1 3 21 9439.19 371.657 12
1 3 22 254.977 76.6524 9
-1 3 -22 344.613 78.1059 8
1 3 23 1741.73 122.304 9
-1 3 -23 1764.84 124.753 8
1 3 24 92.9852 77.2492 9
-1 3 -24 74.6643 79.415 8
1 3 25 673.89 98.8352 9
-1 3 -25 823.604 100.33 8
1 3 26 1761 131.241 9
-1 3 -26 1649.76 131.7 8
1 3 27 758.937 109.784 9
-1 3 -27 637.902 107.651 8
1 4 -27 1558.35 154.805 11
1 4 -26 176.53 104.356 11
1 4 -26 282.954 102.728 8
1 4 -25 492.773 114.097 11
1 4 -25 501.093 103.52 8
-1 4 25 715.765 96.5447 12
1 4 -24 456.054 111.53 14
1 4 -24 534.958 111.551 11
1 4 -24 372.958 93.6742 8
-1 4 24 376.631 88.3621 12
1 4 -23 793.535 118.717 14
1 4 -23 638.273 106.494 11
1 4 -23 698.423 97.4604 8
-1 4 23 621.038 89.8713 12
1 4 -22 917.722 117.033 14
1 4 -22 922.935 107.035 11
1 4 -22 1058.88 102.448 8
-1 4 22 872.748 97.1676 12
1 4 -21 3322.17 186.426 14
1 4 -21 3516.88 184.103 11
1 4 -21 3416.44 175.45 8
-1 4 21 3135.48 165.963 12
1 4 -20 -74.0048 79.1757 14
-1 4 20 98.9707 66.6296 12
1 4 -20 35.9072 75.9123 11
1 4 -20 19.0987 65.2133 8
1 4 -19 3339.3 179.145 14
1 4 -19 3202.41 168.795 6
-1 4 19 3446.65 165.451 12
1 4 -19 3827.64 179.935 11
1 4 -19 3235.94 167.521 8
1 4 -18 6918.74 307.562 14
1 4 -18 7126.83 298.941 6
-1 4 18 7139.21 293.094 12
1 4 -18 8023.07 306.648 11
1 4 -18 7394.66 300.52 8
1 4 -17 494.87 76.459 14
1 4 -17 581.886 70.5474 6
-1 4 17 633.364 68.6397 12
1 4 -17 714.393 77.0256 11
1 4 -17 493.637 68.8079 8
1 4 -16 2405.28 134.592 14
1 4 -16 2414.83 127.142 6
-1 4 16 2401.16 124.755 12
1 4 -16 2664.44 132.354 11
1 4 -16 2264.49 126.037 8
1 4 -15 3621.77 169.81 14
1 4 -15 3452.23 161.235 6
1 4 -15 3513.26 163.712 11
1 4 -15 3807.9 137.197 10
1 4 -15 3271.43 155.029 1
-1 4 15 3385.59 160.375 12
1 4 -14 2798.29 133.439 6
1 4 -14 2771.71 102.661 13
-1 4 14 2448.47 128.952 12
1 4 -14 2849.06 109.906 10
1 4 -14 2738 126.456 1
1 4 -13 4999.27 178.952 13
1 4 -13 4643.29 202.263 6
-1 4 13 4643.58 200.842 12
1 4 -13 5140.26 184.553 10
1 4 -13 4703.1 196.448 1
1 4 -12 5797.1 206.917 13
1 4 -12 5678.86 227.844 6
-1 4 12 5435.17 225.505 12
1 4 -12 5669.98 210.87 10
1 4 -12 5697 221.406 1
1 4 -11 5293.69 183.439 13
1 4 -11 4719.49 199.505 6
-1 4 11 4508.86 198.329 12
1 4 -11 4983.44 186.569 10
1 4 -11 4906.94 194.588 1
-1 4 10 4730.1 176.898 14
1 4 -10 4798.52 174.987 13
-1 4 10 4724.83 174.908 15
1 4 -10 4695.88 190.135 6
-1 4 10 4592.77 188.941 12
1 4 -10 4705.17 177.895 10
1 4 -10 4721.71 184.471 1
-1 4 9 10579.3 407.413 12
1 4 -9 10555.8 407.547 6
1 4 -9 11616.6 396.51 13
-1 4 9 11257.1 396.261 14
-1 4 9 11432.4 396.05 15
1 4 -9 10565.7 401.998 1
-1 4 8 2676.38 118.287 12
1 4 -8 2722.28 118.86 6
1 4 -8 3003.91 109.537 13
-1 4 8 2814.07 107.162 14
-1 4 8 2935.6 109.159 15
-1 4 7 11229.5 406.34 12
-1 4 7 10592.8 393.761 14
1 4 -7 11519.6 398.062 13
-1 4 7 12088.5 397.985 15
1 4 -7 10492.6 399.758 1
1 4 -6 1670.59 59.7196 7
-1 4 6 1509.86 75.9712 12
1 4 -6 1617.63 71.5848 9
1 4 -6 1581.87 69.5216 13
-1 4 6 1615.94 69.1733 15
1 4 -6 1448.07 69.7175 1
1 4 -5 40324.4 1383.55 13
-1 4 5 39833.5 1382.55 15
1 4 -5 37358.3 1382.49 1
1 4 -5 38361 1382.28 9
1 4 -5 40457.3 1373.4 7
-1 4 4 20239.8 699.681 15
1 4 -4 20352.1 701.006 13
1 4 -4 20324.6 699.768 1
1 4 -4 19817.9 691.065 7
1 4 -4 20094.8 697.269 9
1 4 -4 19447.8 694.748 17
-1 4 4 19148.2 703.56 17
-1 4 3 10324.3 383.045 17
1 4 -3 10196.6 374.479 17
1 4 -3 10341.6 379.962 13
-1 4 3 10440 378.935 15
1 4 -3 10871.7 379.04 1
1 4 -3 10686.8 372.835 7
1 4 -3 10334.6 374.532 9
-1 4 3 11153.5 372.044 4
-1 4 2 7959.95 285.878 17
1 4 -2 8014.4 278.512 17
-1 4 2 7647.62 281.468 8
1 4 -2 7538.2 280.79 1
1 4 -2 7817.83 283.021 13
-1 4 2 7626.59 280.855 15
1 4 -1 8413.73 303.597 13
1 4 -1 8148.16 298.602 17
1 4 -1 8726.79 293.696 5
-1 4 0 17554.7 612.389 17
1 4 0 18668.5 608.393 17
-1 4 0 17471.7 616.2 1
1 4 0 18266.7 601.751 5
-1 4 0 18843.2 616.879 7
-1 4 -1 5472.11 212.528 7
-1 4 -1 5409.51 212.689 1
1 4 1 5880.59 207.27 17
-1 4 -1 5651.91 210.929 17
-1 4 -2 34040 1117.48 17
1 4 2 32224.2 1114.43 17
-1 4 -2 32599 1114.32 15
-1 4 -2 32782 1118.45 7
1 4 2 31887.6 1108.43 11
-1 4 -2 30422.8 1108.01 5
-1 4 -2 31137.9 1120.32 1
1 4 3 3507.84 122.271 2
-1 4 -3 3011.37 120.999 5
1 4 3 3334.52 127.504 4
-1 4 -3 3352.33 132.486 1
-1 4 -3 2983.18 127.414 17
1 4 3 3394.43 127.682 17
-1 4 -3 3255.43 125.621 15
-1 4 -3 3218.87 128.955 7
1 4 3 3424.82 129.783 13
1 4 3 3246.07 121.251 11
1 4 3 3196.01 127.335 8
1 4 4 15682.9 546.026 2
1 4 4 16432.8 550.735 4
-1 4 -4 15595.7 555.558 1
1 4 4 15363.8 550.369 17
-1 4 -4 15539.9 547.926 15
-1 4 -4 15601.3 551.597 7
1 4 4 16779.3 553.047 13
1 4 4 15479.9 545.666 11
1 4 4 14975.8 538.143 9
1 4 4 16317.7 550.054 8
-1 4 -5 6241.47 227.727 1
-1 4 -5 6039.12 218.467 15
1 4 5 6270.83 222.07 8
-1 4 -5 6622.32 223.493 7
1 4 5 5815.04 219.644 10
1 4 5 5647.46 210.689 9
1 4 5 6050.84 221.616 4
1 4 5 5881.6 217.893 2
1 4 6 7055.29 247.061 10
1 4 6 6626.03 239.79 9
-1 4 -6 6708.7 254.99 1
-1 4 -6 7247.1 245.873 15
-1 4 -7 25793.7 880.104 7
1 4 7 26285.1 876.491 10
1 4 7 24786.3 871.882 9
-1 4 -7 24590.3 884.444 14
-1 4 -7 25448.6 875.142 15
-1 4 -8 19457.5 664.354 7
-1 4 -8 18974 657.5 15
-1 4 -8 18165.5 669.338 14
1 4 8 19031.2 658.83 10
1 4 8 18157.8 656.703 9
-1 4 -8 18216 669.893 1
-1 4 -9 10987.2 376.38 7
-1 4 -9 9549.39 381.403 14
-1 4 -9 10485.8 367.472 15
-1 4 -9 9594.08 380.59 6
1 4 9 9856.63 368.837 9
1 4 9 10669.9 368.854 10
-1 4 -9 10628 383.254 1
-1 4 -10 6474.8 219.976 7
-1 4 -10 5560.4 225.436 14
-1 4 -10 5893.22 208.023 15
-1 4 -10 5454.48 223.389 6
-1 4 -10 5847.87 223.298 11
1 4 10 5676.44 211.181 12
1 4 10 5365.52 211.297 9
1 4 10 5589.27 208.18 10
-1 4 -10 5062.73 222.649 1
-1 4 -11 4864.86 199.511 7
-1 4 -11 5410.1 188.287 15
-1 4 -11 4731.3 207.698 14
-1 4 -11 5060.74 206.359 6
1 4 11 5144.81 193.662 12
-1 4 -11 4909.17 205.947 11
1 4 11 5259.4 195.291 9
1 4 11 5237.83 188.461 10
-1 4 -11 4514.54 205.485 1
-1 4 -12 2325.18 88.4865 15
-1 4 -12 2153.17 109.191 6
1 4 12 2188.38 96.26 12
-1 4 -12 2219.29 110.077 11
1 4 12 1987.29 96.8025 9
-1 4 -12 2180.57 110.901 1
1 4 13 4132.64 153.961 15
1 4 13 4209.75 164.921 12
-1 4 -13 4008.57 178.401 11
-1 4 -13 3945.62 177.57 6
1 4 13 4335.45 167.93 9
-1 4 -13 4314.15 181.826 1
1 4 14 301.848 41.4406 12
-1 4 -14 296.65 52.1289 6
-1 4 -14 247.8 53.3475 11
1 4 14 312.201 44.7683 9
-1 4 -14 382.679 58.4974 1
1 4 15 2632.12 121.541 12
-1 4 -15 2731.04 141.164 11
-1 4 -15 2790.3 137.573 6
1 4 15 2994.89 127.543 9
-1 4 -15 2954.06 141.71 1
-1 4 -16 13117.6 524.811 8
-1 4 -16 14295.4 533.957 11
1 4 16 14242.9 513.364 12
-1 4 -16 14237.7 530.745 6
1 4 16 15010.1 519.726 9
-1 4 -16 13840.3 532.008 1
-1 4 -17 548.997 67.4859 8
1 4 17 531.558 56.4331 12
-1 4 -17 580.913 73.1584 6
1 4 17 680.942 64.9244 9
-1 4 -17 567.817 78.2323 1
-1 4 -18 1711.95 109.742 8
1 4 18 1781.96 94.7518 12
-1 4 -18 1707.5 112.942 6
1 4 18 1901.23 104.267 9
-1 4 -18 1616.74 115.979 1
-1 4 -19 83.7533 65.7016 6
1 4 19 63.4378 57.2788 9
-1 4 -19 66.5122 62.3511 8
1 4 19 110.363 53.7023 12
-1 4 -20 3642.01 178.556 6
1 4 20 3546.01 165.557 9
-1 4 -20 3144.94 169.104 8
1 4 20 3570.69 155.397 12
-1 4 -21 527.341 82.5715 8
1 4 21 722.929 77.8772 9
-1 4 -22 2843.94 156.048 8
1 4 22 2903.23 150.924 9
-1 4 -23 1047.13 103.146 8
1 4 23 804.718 91.8666 9
-1 4 -24 1924.52 138.592 8
1 4 24 2251.52 136.011 9
-1 4 -25 951.723 108.142 8
1 4 25 911.23 101.418 9
-1 4 -26 1268.95 122.052 8
1 5 -26 1202.03 122.065 8
1 5 -26 1105.6 136.037 11
1 5 -25 485.981 125.358 14
1 5 -25 331.373 108.581 11
1 5 -25 514.613 105.733 8
1 5 -24 1944.05 160.112 14
1 5 -24 2140.03 143.099 8
-1 5 24 2115.34 133.853 12
1 5 -24 1967.97 154.262 11
1 5 -23 605.864 118.537 14
1 5 -23 449.076 99.8319 11
1 5 -23 457.121 94.66 8
-1 5 23 486.688 87.3407 12
1 5 -22 463.531 110.315 14
-1 5 22 220.086 80.6522 12
1 5 -22 305.907 85.9049 11
1 5 -22 538.7 90.3043 8
1 5 -21 1278.04 112.674 11
-1 5 21 1290.73 102.627 12
1 5 -21 1205.96 109.844 6
1 5 -21 1300.08 124.39 14
1 5 -21 1284.13 111.015 8
-1 5 20 1121.97 95.0235 12
1 5 -20 1097.32 104.915 11
1 5 -20 1014.39 100.211 6
1 5 -20 1006.14 113.677 14
1 5 -20 1092.75 101.112 8
1 5 -19 2092.14 138.53 14
1 5 -19 1979.62 124.531 6
-1 5 19 2009.69 120.398 12
1 5 -19 1867.13 124.855 11
1 5 -19 1853.78 122.615 8
1 5 -18 165.14 76.0485 14
1 5 -18 196.821 65.1027 6
-1 5 18 214.601 65.7168 12
1 5 -18 153.927 66.6998 11
1 5 -18 178.105 63.7667 8
1 5 -17 5745.98 257.074 14
1 5 -17 6038.31 248.122 6
-1 5 17 5767.36 242.431 12
1 5 -17 6011.53 248.799 11
1 5 -17 5468.66 237.145 1
1 5 -16 2720.92 151.863 14
1 5 -16 2695.86 143.711 6
1 5 -16 3110.61 147.113 11
1 5 -16 3129.29 140.852 1
-1 5 16 2627.06 139.744 12
1 5 -15 2474.99 131.095 6
1 5 -15 2684.74 131.668 11
1 5 -15 2713.56 126.295 1
-1 5 15 2401.86 129.088 12
1 5 -14 1563.62 94.3271 6
1 5 -14 1571.1 91.2855 11
1 5 -14 1540.28 88.597 1
-1 5 14 1417.67 91.6674 12
1 5 -13 3806.26 182.051 6
1 5 -13 4548.73 182.82 11
1 5 -13 4522.94 159.593 13
-1 5 13 3955.71 181.94 12
1 5 -13 4190.43 177.811 1
-1 5 12 1329.05 81.8011 12
1 5 -12 1358.37 59.8808 13
1 5 -12 1299.51 82.0056 6
1 5 -12 1298.89 75.8029 1
1 5 -11 4531.62 163.175 13
-1 5 11 4293.83 180.839 12
1 5 -11 4234.57 174.654 1
1 5 -11 4021.67 180.395 6
-1 5 10 22835.3 849.419 12
1 5 -10 22896.5 850.745 6
1 5 -10 24683.9 845.537 1
-1 5 10 23960.5 836.075 14
1 5 -10 24075.2 835.558 13
-1 5 9 374.141 44.6193 12
-1 5 9 391.932 31.1469 14
1 5 -9 430.766 32.4431 13
1 5 -9 419.423 41.2119 1
1 5 -9 387.484 43.3607 6
1 5 -8 4103.6 172.572 1
-1 5 8 4378.22 164.749 14
1 5 -7 2027.51 77.0214 7
1 5 -7 2019.07 91.3052 1
1 5 -7 2269.05 88.9955 13
1 5 -6 19799.6 685.892 7
1 5 -6 20885.8 697.272 13
1 5 -5 4435.61 173.555 1
1 5 -5 4574.67 162.979 7
1 5 -5 4510.83 173.023 13
1 5 -4 13758.7 469.344 7
1 5 -4 13801 472.787 17
1 5 -4 14255.8 478.852 1
1 5 -3 4967.9 182.164 7
1 5 -3 5082.4 183.814 17
-1 5 3 4815.73 179.105 4
1 5 -3 5097.13 188.791 1
1 5 -2 7936.19 286.198 17
1 5 -2 7860.27 290.051 1
1 5 -1 19130.3 627.085 17
-1 5 1 17093.5 617.522 2
1 5 -1 17334.1 616.916 5
1 5 -1 20089.2 632.288 1
-1 5 0 3222.99 135.063 7
1 5 0 3403.69 126.172 17
1 5 1 1911.85 72.8358 11
-1 5 -1 1981.18 91.7749 7
1 5 1 2085.15 84.8793 17
-1 5 -1 1884.55 91.0704 1
-1 5 -2 13465.2 510.683 7
1 5 2 14776.6 507.888 17
1 5 2 14398.8 497.845 11
-1 5 -2 13737 514.517 1
-1 5 -3 21520.7 798.836 7
1 5 3 22196.6 797.002 17
-1 5 -3 22311 788.414 5
1 5 3 23666.7 789.148 2
-1 5 -3 22524.2 803.911 1
-1 5 -4 17690.3 638.623 7
1 5 4 19465.1 631.31 2
-1 5 -4 16988.9 630.081 5
-1 5 -4 17455.7 644.003 1
1 5 5 1969.36 78.122 2
-1 5 -5 1979.81 91.172 1
-1 5 -6 5630.57 196.396 7
1 5 6 5234.81 189.9 2
-1 5 -7 2058.31 99.0629 1
-1 5 -7 1979.64 91.1755 7
1 5 7 2094.03 79.9208 9
1 5 7 2158.17 89.0403 2
1 5 8 13059.3 474.674 9
-1 5 -8 12768.2 492.403 1
-1 5 -8 13023.7 491.558 14
-1 5 -9 2172.31 97.5513 7
-1 5 -9 2059.34 104.511 14
1 5 9 2211.42 87.9446 9
-1 5 -9 2165.21 106.877 1
-1 5 -10 6858.24 274.625 7
-1 5 -10 7393.46 285.849 6
-1 5 -10 7285.23 286.043 14
1 5 10 7523.14 268.303 9
-1 5 -10 7771.74 287.952 1
-1 5 -11 804.533 55.7757 7
-1 5 -11 677.608 61.4544 14
1 5 11 725.724 46.0115 9
-1 5 -11 668.612 62.2092 1
-1 5 -11 761.284 61.6119 6
1 5 12 6449.78 238.386 9
-1 5 -12 6317.39 255.662 1
-1 5 -12 6836.65 257.444 6
-1 5 -13 3867.29 167.948 14
1 5 13 3440.13 144.384 9
-1 5 -13 3335.48 161.121 1
-1 5 -13 3684.63 162.259 6
-1 5 -14 990.551 82.8244 14
1 5 14 1037.01 64.1749 9
-1 5 -14 987.987 80.8644 1
-1 5 -14 1095.05 80.2335 6
-1 5 -15 -9.10433 58.8594 14
-1 5 -15 -3.83451 48.1259 6
1 5 15 60.6824 39.4977 9
-1 5 -15 -15.472 58.9313 1
1 5 16 7141.13 270.177 12
-1 5 -16 7078.58 289.787 6
1 5 16 7192.09 272.499 9
-1 5 -16 6738.12 289.488 1
-1 5 -17 2132.74 123.206 8
1 5 17 2279.58 107.749 12
-1 5 -17 2371.5 129.104 6
1 5 17 2147.04 109.276 9
-1 5 -17 2115.76 129.296 1
-1 5 -18 549.924 73.2874 8
1 5 18 588.072 61.3261 12
-1 5 -18 700.449 79.2637 6
1 5 18 563.745 64.65 9
-1 5 -18 547.796 84.3072 1
-1 5 -19 1130.86 95.6132 8
1 5 19 1177.81 79.0679 12
1 5 19 1152.35 84.2928 9
-1 5 -19 911.803 102.041 1
-1 5 -19 1024.2 96.776 6
1 5 20 1650.29 102.687 9
-1 5 -20 1654.12 116.904 8
-1 5 -20 1664.32 118.287 6
1 5 21 366.459 70.3098 9
-1 5 -21 334.425 78.0643 8
-1 5 -21 351.636 82.8172 6
-1 5 -22 476.022 87.095 8
1 5 22 363.371 76.4738 9
-1 5 -23 478.061 90.1445 8
1 5 23 350.2 77.5545 9
-1 5 -24 854.198 106.121 8
-1 5 -25 471.552 99.9656 8
-1 5 -26 747.744 108.351 8
1 6 -26 1061.93 128.844 11
1 6 -25 989.441 115.326 8
1 6 -25 1040.91 118.637 11
1 6 -24 218.341 111.776 14
1 6 -24 82.353 95.5165 11
1 6 -24 86.5308 88.89 8
-1 6 23 1502.16 119.443 12
1 6 -23 1786.22 133.532 11
1 6 -23 1492.04 127.274 8
1 6 -23 1615.68 152.729 14
1 6 -22 1494.1 122.258 11
-1 6 22 1264.71 111.19 12
1 6 -22 1537.81 127.162 6
1 6 -22 1552.67 122.151 8
1 6 -22 1366.67 135.621 14
1 6 -21 1126.58 107.852 11
-1 6 21 928.037 99.6229 12
1 6 -21 1084.59 110.265 6
1 6 -21 995.527 106.275 8
1 6 -21 1232.76 130.392 14
1 6 -20 1490.47 114.157 11
-1 6 20 1468.36 109.737 12
1 6 -20 1325.86 116.636 6
1 6 -20 1311.79 112.975 8
1 6 -20 1407 129.438 14
-1 6 19 3672.37 181.112 12
1 6 -19 3951.3 187.351 11
1 6 -19 3849.13 189.524 6
1 6 -19 3812.24 187.816 8
1 6 -19 3614.46 199.096 14
-1 6 18 3006.63 153.667 12
1 6 -18 3008.17 155.036 11
1 6 -18 2934.8 158.632 6
1 6 -18 3136.03 172.542 14
1 6 -18 3022.31 151.226 1
1 6 -17 5.28816 71.1236 14
1 6 -17 250.713 67.5763 6
-1 6 17 273.593 67.855 12
1 6 -17 182.579 65.838 11
1 6 -17 149.951 60.9545 1
1 6 -16 1807.33 123.635 14
1 6 -16 1904.35 114.959 6
1 6 -16 1848.6 107.904 11
1 6 -16 1706.06 102.879 1
-1 6 16 1855.76 110.668 12
1 6 -15 5612.18 234.355 6
1 6 -15 5566.99 228.422 11
1 6 -15 5325.14 223.948 1
-1 6 15 5461.34 230.193 12
1 6 -14 9013.89 357.325 6
1 6 -14 8936.92 349.94 11
1 6 -14 9508.38 350.106 1
-1 6 14 9112.52 354.557 12
1 6 -13 3168.55 153.263 6
1 6 -13 3544.11 147.86 11
1 6 -13 3111.77 143.376 1
-1 6 13 3077.72 149.932 12
1 6 -12 102.557 48.4792 6
1 6 -12 115.93 40.2284 11
1 6 -12 44.6513 42.2686 1
1 6 -11 2596.71 129.66 6
1 6 -11 2400.81 118.143 11
1 6 -11 2680.05 122.371 1
1 6 -10 8363.9 323.397 6
1 6 -10 8310.94 312.306 11
-1 6 10 8382.36 304.309 14
1 6 -10 8520.51 316.568 1
-1 6 9 10777.4 380.75 14
1 6 -9 10369.5 391.255 1
1 6 -8 397.951 24.2364 7
1 6 -8 366.067 42.3195 1
1 6 -7 1731.42 66.8448 7
1 6 -7 1619.43 82.0211 1
1 6 -6 1066.36 44.8897 7
1 6 -6 892.574 58.0601 1
1 6 -5 13875.5 507.17 7
1 6 -5 15656.4 520.582 1
1 6 -5 14575.1 512.036 17
1 6 -4 3978.52 146.953 7
1 6 -4 4012.12 157.212 1
-1 6 4 3865.63 145.466 4
1 6 -4 3809.83 149.538 17
1 6 -3 11402.6 424.455 7
1 6 -3 11239.8 431.222 1
1 6 -3 11794 426.003 17
-1 6 3 12785.1 422.254 4
1 6 -2 13462.9 485.479 1
1 6 -2 13528.3 479.942 17
1 6 -2 14102.4 467.841 5
-1 6 2 12660.2 468.315 2
1 6 -1 10944.4 398.437 1
1 6 -1 10847.5 393.039 17
-1 6 0 20824.1 748.297 7
-1 6 0 20388.6 749.235 1
1 6 0 21190.9 738.364 17
-1 6 -1 2673.47 125.297 1
-1 6 -1 2942.65 124.978 7
-1 6 -2 3598.61 153.835 1
-1 6 -2 3591.69 149.633 7
-1 6 -3 4812.06 187.865 1
-1 6 -3 4392.31 181.716 7
-1 6 -4 26017.1 995.721 1
-1 6 -4 28298.6 978.387 5
1 6 4 31895 979.874 2
-1 6 -4 22562.1 986.957 7
-1 6 -5 9671.72 372.701 1
-1 6 -5 10107.2 356.026 5
1 6 5 10493.5 356.433 2
-1 6 -5 9085.39 364.245 7
-1 6 -6 10958.4 416.563 1
1 6 6 11683 401.771 2
-1 6 -6 11789.4 402.449 5
-1 6 -7 3274.88 142.379 1
1 6 7 3383.34 127.4 2
-1 6 -7 2934.98 131.599 7
-1 6 -8 966.764 69.0419 1
-1 6 -8 923.738 57.8105 7
-1 6 -9 4660.04 200.04 14
-1 6 -9 4939.09 203.423 1
-1 6 -9 4998.69 192.192 7
-1 6 -10 3015.51 146.716 14
-1 6 -10 2926.13 146.626 1
-1 6 -11 11089.1 401.139 6
-1 6 -11 10669.4 400.188 14
-1 6 -11 10173 383.798 7
-1 6 -11 10154.8 397.76 1
-1 6 -12 2119.04 114.797 6
-1 6 -12 2119.23 115.914 14
-1 6 -12 2249.21 103.675 7
-1 6 -12 1939.68 113.55 1
-1 6 -13 2094.78 101.079 7
-1 6 -13 2089.52 113.254 6
-1 6 -13 1998.76 113.708 14
1 6 13 1928.87 89.1506 9
-1 6 -13 1825.36 112.101 1
-1 6 -14 2592.73 138.63 6
-1 6 -14 2425.31 141.501 14
-1 6 -14 2578.06 138.529 1
-1 6 -15 4930.23 216.677 6
-1 6 -15 4594.23 222.063 14
1 6 15 5083.62 194.558 9
-1 6 -15 4890.44 216.616 1
-1 6 -16 1304.61 97.8091 6
-1 6 -16 1112.14 102.373 14
1 6 16 1295.31 75.8825 9
-1 6 -16 1374.93 102.389 1
-1 6 -17 1835.86 120.082 6
-1 6 -17 1796.75 126.239 14
1 6 17 1978.07 98.6433 9
-1 6 -17 1777.57 121.915 1
-1 6 -18 4470.69 195.647 8
-1 6 -18 4516.12 201.315 6
-1 6 -18 3592.98 203.803 14
1 6 18 4149.95 175.526 9
-1 6 -18 3923.46 198.283 1
-1 6 -19 813.262 89.0613 8
-1 6 -19 647.194 86.5746 6
-1 6 -19 824.956 106.576 14
1 6 19 806.262 72.1865 9
-1 6 -19 959.6 104.192 1
-1 6 -20 4673.33 213.743 6
-1 6 -20 4071.72 224.378 14
-1 6 -20 4286.81 214.064 1
-1 6 -20 4268.25 202.92 8
-1 6 -21 761.663 97.037 8
-1 6 -21 690.802 98.1349 6
-1 6 -22 337.742 87.0422 8
-1 6 -22 284.9 90.1127 6
-1 6 -23 386.472 91.9333 8
-1 6 -23 149.451 94.5221 6
-1 6 -24 1920.94 137.245 8
-1 6 -25 1333.6 121.383 8
1 7 -24 822.76 138.204 14
1 7 -24 673.593 109.717 11
1 7 -24 718.072 108.753 8
1 7 -23 253.301 115.98 14
1 7 -23 190.247 101.39 6
1 7 -23 107.415 90.4316 11
1 7 -23 116.214 87.7606 8
1 7 -22 2740.95 159.809 11
1 7 -22 2305.1 158.561 6
1 7 -22 2951.24 187.443 14
1 7 -22 2453.11 156.07 8
1 7 -21 1406.93 115.766 11
1 7 -21 1308.87 119.654 6
1 7 -21 1252.2 137.509 14
1 7 -21 1383.3 118.792 8
1 7 -20 761.524 99.7167 6
1 7 -20 627.867 108.326 14
1 7 -20 499.968 87.8436 11
1 7 -20 530.674 88.846 8
1 7 -19 1171.49 99.5148 1
1 7 -19 1084.01 101.503 6
1 7 -19 1033.64 97.5817 11
1 7 -18 140.273 69.4198 1
1 7 -18 218.703 77.2104 6
1 7 -18 219.927 69.6839 11
1 7 -17 396.569 67.3153 1
1 7 -17 367.749 76.3424 6
1 7 -17 304.968 66.0007 11
1 7 -16 230.268 59.5339 1
1 7 -16 176.777 58.7719 11
1 7 -16 224.034 66.5151 6
1 7 -15 11526.8 440.854 11
1 7 -15 11761.6 442.316 1
1 7 -15 12043.2 454.155 6
1 7 -14 3711.29 167.682 11
1 7 -14 4057.25 172.39 1
1 7 -14 3858.04 181.453 6
1 7 -13 1705.98 91.4064 11
1 7 -13 1626.69 95.4853 1
1 7 -13 1572.54 103.221 6
1 7 -12 1841.24 95.0221 11
1 7 -12 1934.59 100.518 1
1 7 -12 1806.93 107.963 6
1 7 -11 2219.72 104.699 11
1 7 -11 2325.84 111.109 1
1 7 -11 2227.37 120.216 6
1 7 -10 13862.5 533.801 1
1 7 -10 15293.4 528.195 11
1 7 -9 3840.77 140.231 7
1 7 -9 3848.43 161.449 1
1 7 -9 3835.89 152.49 11
1 7 -8 13796.6 480.883 7
1 7 -8 13223.9 499.291 1
1 7 -8 13831.6 489.572 11
1 7 -7 2021.26 78.0648 11
1 7 -7 1845.01 91.5111 1
1 7 -6 22777.3 809.584 11
1 7 -6 23855 809.47 7
1 7 -6 22332 823.156 1
1 7 -5 2399.02 94.0451 7
-1 7 5 2065.33 92.7417 4
1 7 -5 2508.94 89.7929 11
1 7 -5 2198.31 106.759 1
1 7 -4 6224.99 224.169 11
1 7 -4 6157.6 243.882 1
-1 7 4 6363.69 231.482 4
1 7 -4 6808.99 234.995 7
1 7 -3 1227.22 72.2337 1
-1 7 3 1374.89 59.1879 4
-1 7 3 1213.75 46.7976 2
1 7 -3 1321.36 64.5931 7
1 7 -2 19710.4 706.444 1
-1 7 1 14899.2 577.699 1
1 7 -1 16513.9 573.08 1
-1 7 0 3379.83 160.267 1
-1 7 0 3968.1 162.248 7
-1 7 -1 7271.88 287.36 1
-1 7 -1 7439.48 286.604 7
-1 7 -2 2933.84 138.124 1
-1 7 -2 3073.2 134.495 7
-1 7 -3 6884.35 269.455 1
-1 7 -3 6755.94 262.996 7
-1 7 -4 5727.02 237.597 1
-1 7 -4 6094.26 231.592 7
-1 7 -5 4952.14 191.939 1
-1 7 -5 4485.19 164.799 5
1 7 5 4392.35 165.464 2
-1 7 -5 4372.46 180.276 7
-1 7 -6 5126.55 223.337 1
1 7 6 5827.8 203.864 2
-1 7 -6 5748.67 203.483 5
-1 7 -6 4816.94 212.817 7
-1 7 -7 6551.57 294.524 1
-1 7 -7 7617.76 279.058 5
1 7 7 8404.21 279.968 2
-1 7 -7 7355.31 286.227 7
-1 7 -8 9408.57 342.016 1
-1 7 -8 10116.5 329.013 7
-1 7 -9 1669.69 97.8669 1
-1 7 -9 1585.76 83.0294 7
-1 7 -10 2888.31 143.47 14
-1 7 -10 2738.16 144.266 1
-1 7 -11 3141.95 148.645 14
-1 7 -11 3122.8 132.256 7
-1 7 -11 2813.86 145.785 1
-1 7 -12 8016.82 320.511 6
-1 7 -12 8297.32 321.8 14
-1 7 -12 7501.73 300.711 7
-1 7 -12 8649.22 321.832 1
-1 7 -13 344.13 68.5494 1
-1 7 -13 203.985 51.182 7
-1 7 -13 286.06 61.8554 6
-1 7 -13 124.82 59.0933 14
-1 7 -14 1569.49 106.375 6
-1 7 -14 1518.31 108.713 14
-1 7 -14 1762.32 91.0499 7
-1 7 -14 1518.56 105.88 1
-1 7 -15 686.672 83.6178 1
-1 7 -15 633 77.6033 6
-1 7 -15 605.358 84.1596 14
-1 7 -16 848.771 90.1936 1
-1 7 -16 1025.29 93.4321 6
-1 7 -16 868.666 95.5571 14
-1 7 -17 968.302 100.253 1
-1 7 -17 998.478 97.0143 6
-1 7 -17 1067.5 105.951 14
-1 7 -18 926.662 104.198 1
-1 7 -18 996.119 102.51 6
-1 7 -18 1018.19 108.936 14
-1 7 -19 1334.09 121.219 1
-1 7 -19 1282.42 111.557 6
-1 7 -19 1199.38 122.057 14
-1 7 -20 1335.22 114.558 6
-1 7 -20 1164.27 123.599 14
-1 7 -20 1171.46 108.393 8
-1 7 -20 1160.11 115.58 1
-1 7 -21 705.184 103.231 6
-1 7 -21 794.179 119.999 14
-1 7 -21 918.343 111.648 1
-1 7 -21 808.24 97.7065 8
-1 7 -22 917.895 109.116 6
-1 7 -22 825.776 105.391 8
-1 7 -23 669.484 104.298 6
-1 7 -23 647.058 102.773 8
-1 7 -24 289.078 99.6366 6
-1 7 -24 117.966 89.3831 8
1 8 -23 1386.09 132.728 6
1 8 -23 1278.95 152.065 14
1 8 -23 1261.78 122.883 8
1 8 -22 923.617 113.233 6
1 8 -22 813.134 104.515 8
1 8 -21 740.986 100.215 11
1 8 -21 640.103 105.139 6
1 8 -21 938.914 106.714 8
1 8 -20 564.682 90.0836 1
1 8 -20 724.152 101.93 6
1 8 -20 651.464 89.3837 11
1 8 -19 146.138 73.3893 1
1 8 -19 268.052 75.4016 11
1 8 -19 346.095 87.6502 6
1 8 -18 3365.45 164.264 11
1 8 -18 3127.05 173.782 6
1 8 -18 3420.82 167.303 1
1 8 -17 255.017 71.1644 1
1 8 -17 345.097 67.6047 11
1 8 -17 150.27 78.3244 6
1 8 -16 1135.47 88.1658 11
1 8 -16 1272.92 94.9541 1
1 8 -16 1401.4 109.98 6
1 8 -15 2050.2 112.755 11
1 8 -15 2253.46 121.877 1
1 8 -15 2365.79 134.291 6
1 8 -14 3361.04 145.263 11
1 8 -14 3029.5 150.322 1
1 8 -14 3093.18 161.723 6
1 8 -13 5565.98 224.871 11
1 8 -13 5679.69 245.93 6
1 8 -13 5828.03 234.232 1
1 8 -12 409.957 60.5762 1
1 8 -12 367.528 49.0542 11
1 8 -12 394.477 67.4808 6
1 8 -11 3338.66 160.147 6
1 8 -11 3253.31 137.663 11
1 8 -11 3340.63 151.179 1
1 8 -10 1065.66 60.3403 11
1 8 -10 1004.15 74.2833 1
1 8 -9 4612.88 179.478 11
1 8 -9 4675.25 195.524 1
1 8 -9 4757.9 170.678 7
1 8 -8 4846.67 180.955 11
1 8 -8 4585.74 197.167 1
1 8 -8 4877.28 176.287 7
1 8 -7 7679.5 293.738 11
1 8 -7 8683.86 294.207 7
1 8 -7 8390.42 313.999 1
1 8 -6 178.825 20.3622 11
1 8 -6 254.633 46.5963 1
1 8 -6 186.518 28.4819 7
1 8 -5 5351.91 228.992 1
1 8 -5 5513.77 203.502 5
1 8 -4 8962.96 338.686 1
-1 8 4 9094.57 322.415 4
1 8 -4 8670.9 325.224 7
1 8 -3 495.602 54.2964 1
-1 8 3 529.201 37.7335 4
1 8 -3 439.227 45.1648 7
-1 8 2 5693.12 241.402 1
1 8 -2 5857.82 231.869 1
-1 8 1 8312.02 328.569 1
1 8 -1 8445.91 319.524 1
-1 8 1 8090.52 324.312 7
-1 8 0 6691.75 275.556 1
-1 8 0 6287.64 270.696 7
-1 8 -1 2890.34 136.425 1
-1 8 -1 2543.5 129.897 7
-1 8 -2 10027.5 396.32 1
-1 8 -2 10705 392.155 7
-1 8 -3 6983.97 273.08 1
-1 8 -3 6522.48 262.398 7
-1 8 -4 299.169 55.728 1
-1 8 -4 349.794 50.1303 7
-1 8 -5 3537.54 162.701 1
-1 8 -5 3509.97 150.938 7
-1 8 -6 5833.22 231.787 1
-1 8 -6 5405.13 198.796 5
-1 8 -6 5464.74 217.27 7
-1 8 -7 6505.92 276.106 1
-1 8 -7 6911.97 250.327 5
-1 8 -7 7033.01 263.913 7
-1 8 -8 1810.68 93.1089 7
-1 8 -8 1907.56 82.3943 5
-1 8 -8 1753.66 107.509 1
-1 8 -9 5462.49 207.567 7
-1 8 -9 5445.61 224.909 1
-1 8 -9 4976.79 199.27 5
-1 8 -10 608.531 76.5717 1
-1 8 -10 748.216 55.8097 5
-1 8 -10 713.2 73.0376 14
-1 8 -11 2159.6 103.873 7
-1 8 -11 2235.83 121.257 14
-1 8 -11 2023.38 120.895 1
-1 8 -11 2168.16 101.981 5
-1 8 -12 1322.3 98.5238 14
-1 8 -12 1438.88 104.034 1
-1 8 -12 1304.04 102.301 6
-1 8 -13 3055.36 158.042 14
-1 8 -13 3077.6 137.716 7
-1 8 -13 3127.22 160.146 1
-1 8 -13 3295.99 162.909 6
-1 8 -14 419.215 73.823 1
-1 8 -14 240.736 71.4721 14
-1 8 -14 345.263 72.3939 6
-1 8 -14 318.492 56.8449 7
-1 8 -15 3012.31 159.104 1
-1 8 -15 2964.3 161.438 14
-1 8 -15 2997.65 160.278 6
-1 8 -16 5310.49 241.931 1
-1 8 -16 5219.71 247.163 14
-1 8 -16 5563.21 244.932 6
-1 8 -17 797.435 100.605 1
-1 8 -17 617.225 100.267 14
-1 8 -17 615.694 89.518 6
-1 8 -18 318.406 91.5818 1
-1 8 -18 370.979 91.5036 14
-1 8 -18 360.02 87.5696 6
-1 8 -19 1538.65 123.075 1
-1 8 -19 1280.99 128.535 14
-1 8 -19 1502.84 122.722 6
-1 8 -20 2146.34 161.907 14
-1 8 -20 2153.18 144.053 8
-1 8 -20 2334.17 155.216 1
-1 8 -20 2281.84 148.698 6
-1 8 -21 264.613 106.036 14
-1 8 -21 356.68 90.6857 8
-1 8 -21 233.246 102.449 1
-1 8 -21 229.327 92.2929 6
-1 8 -22 2195.11 171.947 14
-1 8 -22 2463.17 153.851 8
-1 8 -22 2290.94 161.517 1
-1 8 -22 2176.81 153.687 6
-1 8 -23 1178.53 115.346 8
-1 8 -23 1054.15 120.972 6
1 9 -22 672.859 107.479 8
1 9 -22 540.507 106.008 6
1 9 -21 303.551 87.7905 1
1 9 -21 256.674 97.4361 6
1 9 -20 523.386 104.003 6
1 9 -20 647.854 93.4707 1
1 9 -20 421.513 111.621 14
1 9 -19 545.809 101.246 6
1 9 -19 748.258 95.3595 1
1 9 -19 600.579 112.689 14
1 9 -18 589.725 99.7911 6
1 9 -18 662.446 87.0935 1
1 9 -18 591.639 107.378 14
1 9 -17 3242 178.15 6
1 9 -17 3166.45 184.79 14
1 9 -17 3315.67 163.709 1
1 9 -16 1471.12 96.9767 11
1 9 -16 1496.96 119.448 6
1 9 -16 1688.92 109.824 1
1 9 -15 84.6897 65.5916 1
1 9 -15 169.936 77.5993 6
1 9 -15 86.7599 50.4476 11
1 9 -14 495.896 74.4305 1
1 9 -14 556.737 60.2421 11
1 9 -14 641.636 85.9157 6
1 9 -13 2941.33 138.773 11
1 9 -13 3281.46 168.091 6
1 9 -12 968.794 81.5417 1
1 9 -12 903.816 61.6551 11
1 9 -12 999.085 92.7939 6
1 9 -11 5389.24 224.06 1
1 9 -10 878.287 77.2948 1
1 9 -9 1325.17 89.4476 1
1 9 -8 1064.01 51.1727 7
1 9 -8 970.919 76.2639 1
1 9 -7 4141.85 159.98 7
1 9 -7 4622.39 185.686 1
1 9 -6 7760.3 328.03 1
1 9 -6 8999.71 312.604 7
1 9 -5 1701.01 98.1274 1
1 9 -5 1755.93 80.8333 7
1 9 -4 1351.7 86.4588 1
1 9 -4 1464.46 74.2524 7
-1 9 3 2540.25 143.306 1
1 9 -3 2536.85 130.434 1
-1 9 2 2312.29 136.109 1
1 9 -2 2257.36 122.056 1
-1 9 1 2316.39 132.018 1
1 9 -1 2485.35 122.755 1
-1 9 1 2302.65 128.039 7
-1 9 0 1016.4 85.9355 1
1 9 0 1001.21 81.6936 1
-1 9 0 1029.88 84.1933 7
1 9 1 5662.88 228.016 1
-1 9 -1 5154.83 229.357 1
-1 9 -1 5186.03 224.718 7
-1 9 -2 1096.09 85.1504 1
-1 9 -2 849.435 74.1181 7
-1 9 -3 23465.2 866.919 1
-1 9 -3 24162.7 857.433 7
-1 9 -4 360.238 65.8502 1
-1 9 -4 468.489 58.0467 7
-1 9 -5 311.891 60.1156 1
-1 9 -5 256.25 51.2745 7
-1 9 -6 533.709 70.7263 1
-1 9 -6 644.701 62.5365 7
-1 9 -7 6954.63 294.841 1
-1 9 -7 7538.59 282.013 7
-1 9 -8 9341.55 341.318 7
-1 9 -8 8451.7 356.201 1
-1 9 -8 9128.31 325.135 5
-1 9 -9 21.4237 44.8132 7
-1 9 -9 18.9177 29.6968 5
-1 9 -9 -12.4771 58.5622 1
-1 9 -10 2380.99 117.322 7
-1 9 -10 2645.77 109.017 5
-1 9 -10 2379.65 137.135 1
-1 9 -10 2606.57 134.865 14
-1 9 -11 1295.16 81.5275 7
-1 9 -11 1478.76 77.1225 5
-1 9 -11 1340.02 103.811 1
-1 9 -11 1541.49 103.683 14
-1 9 -12 4197.66 181.669 7
-1 9 -12 4588.67 207.012 14
-1 9 -12 4492.37 180.859 5
-1 9 -12 4792.23 210.799 1
-1 9 -13 639.621 83.8316 6
-1 9 -13 570.586 61.6607 7
-1 9 -13 696.139 88.3181 14
-1 9 -13 609.356 60.8925 5
-1 9 -13 733.85 90.6777 1
-1 9 -14 1015.49 101.965 6
-1 9 -14 1225.91 106.924 14
-1 9 -14 1267.96 81.2232 5
-1 9 -14 1101.37 102.95 1
-1 9 -15 2357.43 143.534 6
-1 9 -15 2345.19 143.59 14
-1 9 -15 2218.05 118.387 5
-1 9 -15 2375.45 142.217 1
-1 9 -16 1979.1 134.768 6
-1 9 -16 1921.72 139.822 14
-1 9 -16 2003.91 112.676 5
-1 9 -16 1952.71 134.168 1
-1 9 -17 3931.22 199.384 6
-1 9 -17 3948.25 208.282 14
-1 9 -17 3836.09 178.511 5
-1 9 -17 3961.3 200.812 1
-1 9 -18 -5.50258 85.8112 6
-1 9 -18 31.0778 89.6327 14
-1 9 -18 89.8842 69.706 5
-1 9 -18 -10.3016 86.4792 1
-1 9 -19 118.183 90.3382 6
-1 9 -19 234.23 102.676 14
-1 9 -19 232.738 75.4025 5
-1 9 -19 178.674 92.8914 1
-1 9 -20 160.756 89.1779 6
-1 9 -20 189.736 101.518 14
-1 9 -20 96.4624 78.5979 5
-1 9 -20 214.946 100.905 1
-1 9 -21 1540.42 145.503 14
-1 9 -21 1737.57 140.464 1
-1 9 -21 1521.19 131.979 8
-1 9 -21 1682.91 136.401 6
-1 9 -22 166.267 114.135 14
-1 9 -22 150.345 101.02 1
-1 9 -22 81.9634 88.1229 8
-1 9 -22 262.556 94.8194 6
1 10 -21 78.4702 85.8265 1
1 10 -21 245.903 108.992 14
1 10 -21 172.886 97.3614 6
1 10 -20 8.62923 86.878 1
1 10 -20 126.863 109.016 14
1 10 -20 199.287 97.2779 6
1 10 -19 638.74 92.1545 1
1 10 -19 595.451 115.105 14
1 10 -19 780.808 111.603 6
1 10 -18 2388.48 141.05 1
1 10 -18 2267.2 163.668 14
1 10 -18 2443.26 157.351 6
1 10 -17 753.461 93.2072 1
1 10 -17 755.728 116.475 14
1 10 -17 685.446 106.132 6
1 10 -16 4497.27 204.981 1
1 10 -16 4453.85 220.1 6
1 10 -15 244.164 75.2976 1
1 10 -15 227.813 83.7318 6
1 10 -14 1003.96 90.4345 1
1 10 -14 946.131 101.848 6
1 10 -13 566.301 80.5197 1
1 10 -13 448.739 87.4856 6
1 10 -12 2170.28 123.216 1
1 10 -12 2053.68 133.191 6
1 10 -11 918.856 85.065 1
1 10 -10 2335.53 127.239 1
1 10 -9 8964.54 349.634 1
1 10 -8 555.83 68.3643 1
1 10 -7 867.81 79.2951 1
1 10 -6 -3.38745 56.0965 1
1 10 -6 5.81471 34.6396 7
1 10 -5 6308.07 273.655 1
1 10 -5 7034.32 254.898 7
1 10 -4 1467.95 100.057 1
-1 10 4 1568.63 117.197 1
1 10 -4 1567.26 82.1173 7
-1 10 3 3788.57 183.906 1
1 10 -3 3594.32 167.111 1
1 10 -3 3541.3 153.511 7
1 10 -2 9096.34 358.593 1
-1 10 2 9399.31 372.852 1
1 10 -2 9962.46 350.278 7
-1 10 1 434.841 76.0832 1
1 10 -1 536.931 68.9 1
1 10 -1 469.461 62.8969 7
-1 10 1 478.19 75.9618 7
-1 10 0 5153.95 235.612 1
1 10 0 5730.56 231.821 1
-1 10 0 5082.31 230.125 7
1 10 1 1709.41 107.763 1
-1 10 -1 1512.93 112.293 1
-1 10 -1 1461.86 103.368 7
-1 10 -2 3611.98 179.105 1
-1 10 -2 3418.75 168.887 7
-1 10 -3 2522.06 141.429 1
-1 10 -3 2562.54 130.824 7
-1 10 -4 5713.36 238.448 1
-1 10 -4 5125.84 221.328 7
-1 10 -5 5669.14 243.438 1
-1 10 -5 5536.3 227.686 7
-1 10 -6 572.098 76.3698 1
-1 10 -6 505.657 64.549 7
-1 10 -7 1132.98 95.7679 1
-1 10 -7 1161.67 79.6785 7
-1 10 -8 2098.49 131.628 1
-1 10 -8 2328.1 113.166 7
-1 10 -9 2985.71 163.79 1
-1 10 -9 3278.87 143.296 7
-1 10 -10 637.249 86.6829 1
-1 10 -10 679.9 78.6912 14
-1 10 -10 656.224 65.1082 7
-1 10 -11 4746.22 205.564 14
-1 10 -11 4240.46 181.102 7
-1 10 -11 4342.78 208.909 1
-1 10 -12 1415.71 114.632 1
-1 10 -12 1589.25 113.44 14
-1 10 -13 789.135 96.5763 1
-1 10 -13 835.429 95.4552 14
-1 10 -14 369.587 89.0169 1
-1 10 -14 394.867 88.3227 14
-1 10 -15 1442.77 121.436 1
-1 10 -15 1511.84 118.176 14
-1 10 -15 1317.93 119.799 6
-1 10 -16 1235.68 114.887 1
-1 10 -16 1230.36 124.726 14
-1 10 -16 1380.78 120.864 6
-1 10 -17 3064.59 176.142 1
-1 10 -17 3258.28 184.856 14
-1 10 -17 2874.55 172.157 6
-1 10 -18 1306.76 129.15 1
-1 10 -18 1545.41 131.392 14
-1 10 -18 1573.48 131.224 6
-1 10 -19 215.489 96.9365 1
-1 10 -19 433.464 109.739 14
-1 10 -19 228.022 98.2749 6
-1 10 -20 1225.17 127.448 1
-1 10 -20 1014.36 131.13 14
-1 10 -20 1092.92 125.334 6
-1 10 -21 121.824 106.435 1
1 11 -19 831.642 101.385 1
1 11 -19 713.366 122.99 14
1 11 -19 690.372 115.645 6
1 11 -18 1608.33 119.693 1
1 11 -18 1575.61 142.27 14
1 11 -18 1544.98 134.897 6
1 11 -17 371.014 86.3018 1
1 11 -17 552.891 111.58 14
1 11 -17 451.073 99.0371 6
1 11 -16 591.86 92.876 1
1 11 -16 690.02 104.187 6
1 11 -15 3416.99 169.922 1
1 11 -15 3326.69 188.194 6
1 11 -14 254.464 77.0425 1
1 11 -14 317.794 94.2936 6
1 11 -13 494.934 82.168 1
1 11 -13 600.83 97.1648 6
1 11 -12 749.682 89.0919 1
1 11 -12 857.196 102.492 6
1 11 -11 606.705 83.7247 1
1 11 -10 4069.91 189.181 1
1 11 -9 1324.69 100.912 1
1 11 -8 2706.22 141.274 1
1 11 -7 347.284 70.0846 1
1 11 -6 3834.62 178.737 1
-1 11 5 1728.82 127.524 1
1 11 -5 1719.37 109.669 1
1 11 -4 3199.65 158.555 1
-1 11 4 3083.88 173.187 1
1 11 -4 3177.29 137.186 7
-1 11 3 1668.83 123.713 1
1 11 -3 1876.79 113.252 1
-1 11 3 1460.28 120.429 7
1 11 -3 1819.68 95.9905 7
1 11 -2 632.011 82.675 1
-1 11 2 766.661 95.8313 1
-1 11 2 720.047 94.6015 7
1 11 -2 783.513 70.3178 7
-1 11 1 7898.14 336.604 1
1 11 -1 8194.28 326.75 1
1 11 -1 8470.19 315.377 7
-1 11 1 7366.28 326.906 7
1 11 0 824.48 87.788 1
-1 11 0 927.701 100.275 1
1 11 0 818.169 80.3145 7
-1 11 0 711.889 87.225 7
-1 11 -1 1066.83 102.923 1
1 11 1 1159.14 98.4778 1
-1 11 -1 1023.17 92.341 7
1 11 2 540.46 83.8261 1
-1 11 -2 446.703 87.5914 1
-1 11 -2 542.735 76.1828 7
-1 11 -3 4161.72 195.861 1
1 11 3 4022.86 197.108 1
-1 11 -3 3808.74 180.273 7
-1 11 -4 838.337 94.081 1
-1 11 -4 807.156 80.0685 7
-1 11 -5 4160.77 197.843 1
-1 11 -5 4048.82 181.46 7
-1 11 -6 3366 172.783 1
-1 11 -6 3233.68 153.487 7
-1 11 -7 1158.16 104.483 1
-1 11 -7 1120.42 84.7713 7
-1 11 -8 1943.94 131.653 1
-1 11 -8 1886.19 104.569 7
-1 11 -9 444.595 64.0506 7
-1 11 -9 670.123 95.2508 1
-1 11 -10 2271.81 132.821 14
-1 11 -10 2125.13 138.587 1
-1 11 -11 2411.35 140.826 14
-1 11 -11 2487.24 150.473 1
-1 11 -12 1961.15 128.335 14
-1 11 -12 1860.63 134.255 1
-1 11 -13 1810.84 129.64 14
-1 11 -13 1879.44 138.932 1
-1 11 -14 5.30914 80.0381 14
-1 11 -14 25.8879 89.752 1
-1 11 -15 304.063 95.4811 6
-1 11 -15 195.137 90.4713 14
-1 11 -15 104.688 92.132 1
-1 11 -16 820.642 113.587 6
-1 11 -16 918.181 116.319 14
-1 11 -16 1053.37 114.432 1
-1 11 -17 1005.32 122.789 6
-1 11 -17 1120.05 123.703 1
-1 11 -18 48.1166 94.4651 6
-1 11 -18 -31.7491 102.891 14
-1 11 -18 130.458 98.3729 1
-1 11 -19 1924.67 159.631 14
-1 11 -19 2236 157.439 1
1 12 -17 52.6209 106.491 14
1 12 -17 157.506 104.615 6
1 12 -16 249.15 103.563 6
1 12 -16 109.342 103.382 14
1 12 -16 278.088 88.3621 1
1 12 -15 183.347 102.674 6
1 12 -15 192.706 83.9623 1
1 12 -14 3944.89 215.109 6
1 12 -14 4344.72 200.859 1
1 12 -13 927.115 115.988 6
1 12 -13 839.611 97.183 1
1 12 -12 44.2832 93.6052 6
1 12 -12 194.973 80.1738 1
1 12 -11 1867.33 122.673 1
1 12 -10 1218.44 105.744 1
1 12 -9 2302.22 137.134 1
1 12 -8 105.564 74.1747 1
-1 12 7 2104.8 154.489 1
1 12 -7 2180.76 130.252 1
1 12 -6 552.208 85.2256 1
-1 12 6 639.616 109.464 1
-1 12 5 2860.34 173.271 7
-1 12 5 2547.73 174.046 1
1 12 -5 3176.41 156.359 1
-1 12 4 378.521 91.9865 7
-1 12 4 311.258 95.37 1
1 12 -4 331.119 75.3875 1
-1 12 3 2670.12 161.471 7
1 12 -3 2837.03 153.63 1
-1 12 3 2873.38 170.242 1
-1 12 2 39.1275 82.2177 7
1 12 -2 22.5719 58.8712 7
-1 12 2 56.4772 87.3208 1
1 12 -2 34.8715 75.8293 1
-1 12 1 2509.22 158.579 7
1 12 -1 3046.53 144.4 7
-1 12 1 2617.48 167.682 1
1 12 -1 2929.12 155.543 1
1 12 0 5902.2 240.986 7
-1 12 0 5425.29 247.894 7
-1 12 0 5193.81 256.609 1
1 12 0 5880.3 252.571 1
-1 12 -1 968.015 97.3993 7
1 12 1 1176.58 98.7172 7
-1 12 -1 916.76 107.551 1
1 12 1 1071.13 104.34 1
-1 12 -2 925.412 92.0875 7
1 12 2 898.698 102.321 1
-1 12 -2 874.689 107.113 1
-1 12 -3 738.506 83.6712 7
-1 12 -3 583.706 99.0103 1
1 12 3 665.861 94.9867 1
-1 12 -4 1559.32 106.006 7
-1 12 -4 1681.9 125.483 1
1 12 4 1399.05 125.647 1
-1 12 -5 -90.2453 71.0506 7
1 12 5 127.424 85.2311 1
-1 12 -5 175.207 87.0462 1
-1 12 -6 2089.67 116.649 7
-1 12 -6 1970.61 139.265 1
-1 12 -7 304.028 66.9817 7
-1 12 -7 227.564 87.8749 1
-1 12 -8 346.334 92.4186 1
-1 12 -9 3042.89 155.747 14
-1 12 -9 2789.41 168.548 1
-1 12 -10 150.256 76.9343 14
-1 12 -10 418.124 95.9724 1
-1 12 -11 1903.13 126.555 14
-1 12 -11 1707.24 137.699 1
-1 12 -12 -44.2553 78.6126 14
-1 12 -12 48.1851 92.4869 1
-1 12 -13 1569.93 126.417 14
-1 12 -13 1800.43 136.154 1
-1 12 -14 969.945 109.544 14
-1 12 -14 1112.98 124.112 1
-1 12 -15 1338.64 127.167 14
-1 12 -15 1423.08 127.469 1
-1 12 -16 18.4542 95.0147 6
-1 12 -16 94.0664 90.0222 14
-1 12 -16 174.809 103.084 1
-1 12 -17 207.292 103.443 14
-1 12 -17 279.901 105.74 1
1 13 -15 1144.94 125.054 6
1 13 -14 153.75 97.35 6
1 13 -14 29.7493 89.1237 1
1 13 -13 1030.15 122.133 6
1 13 -13 908.086 104.592 1
1 13 -12 2296.88 158.33 6
1 13 -12 2110.6 139.104 1
1 13 -11 676.374 95.5114 1
1 13 -10 719.996 95.958 1
-1 13 9 578.891 122.056 1
1 13 -9 632.217 93.0586 1
-1 13 8 587.686 116.826 1
1 13 -8 393.948 84.9548 1
-1 13 7 254.2 106.715 7
1 13 -7 242.474 82.6116 1
-1 13 7 278.053 110.944 1
-1 13 6 4227.05 231.118 7
-1 13 6 4643 242.267 1
1 13 -6 4521.78 211.323 1
-1 13 5 1866.95 146.838 7
-1 13 5 1656.39 150.568 1
1 13 -5 1710.29 123.816 1
-1 13 4 467.592 105.776 7
1 13 -4 473.025 87.5007 1
-1 13 4 442.303 110.143 1
-1 13 3 428.766 100.567 7
1 13 -3 498.363 91.4748 1
-1 13 3 533.516 107.977 1
-1 13 2 1525.11 126.397 7
-1 13 2 1168.96 126.864 1
1 13 -2 1361.36 117.041 1
-1 13 1 2029.55 139.101 7
-1 13 1 1722.21 141.992 1
1 13 -1 2020.46 136.519 1
-1 13 0 2436.83 145.581 7
1 13 0 2567.87 151.388 1
-1 13 0 2067.33 153.718 1
1 13 1 2933.33 154.625 7
-1 13 -1 2938.58 159.022 7
1 13 1 2973.46 169.663 1
-1 13 -1 2532.89 171.132 1
-1 13 -2 744.727 91.6931 7
1 13 2 582.346 90.6561 7
1 13 2 644.397 103.213 1
-1 13 -2 670.587 110.193 1
-1 13 -3 3205.14 164.394 7
-1 13 -3 3059.66 183.54 1
1 13 3 3421.92 181.098 1
-1 13 -4 492.052 81.9958 7
-1 13 -4 487.304 100.527 1
1 13 4 464.258 95.2703 1
-1 13 -5 556.69 105.503 1
1 13 5 850.107 111.739 1
-1 13 -6 180.841 91.446 1
1 13 6 296.869 101.454 1
1 13 7 3740.99 211.821 1
-1 13 -7 3962.38 203.144 1
-1 13 -8 4399.28 197.696 14
-1 13 -8 3982.86 213.583 1
-1 13 -9 94.0276 75.07 14
-1 13 -9 60.8368 93.6821 1
-1 13 -10 610.697 90.1344 14
-1 13 -10 594.947 110.37 1
-1 13 -11 -23.6976 78.4901 14
-1 13 -11 -16.6216 95.4916 1
-1 13 -12 715.933 100.891 14
-1 13 -12 901.689 119.292 1
-1 13 -13 108.597 88.4408 14
-1 13 -13 44.5527 101.023 1
-1 13 -14 1357.78 126.418 14
-1 13 -14 1503.54 133.067 1
-1 13 -15 931.413 114.842 14
-1 13 -15 860.495 122.311 1
1 14 -11 125.382 96.9714 6
-1 14 11 225.176 119.569 1
1 14 -11 238.97 86.8368 1
-1 14 10 231.045 110.834 1
1 14 -10 -35.5912 92.243 1
-1 14 9 1967.09 166.565 7
1 14 -9 2200.99 140.798 1
-1 14 9 1952.15 167.193 1
-1 14 8 102.245 113.067 7
-1 14 8 56.0235 107.977 1
1 14 -8 58.9305 88.7109 1
-1 14 7 1442.16 145.541 7
-1 14 7 1599.63 155.945 1
1 14 -7 1714.48 125.605 1
-1 14 6 819.962 128.43 7
-1 14 6 1097.34 136.827 1
1 14 -6 1002.66 109.205 1
-1 14 5 1735.33 152.528 7
-1 14 5 1867.23 152.323 1
1 14 -5 1725.42 128.509 1
-1 14 4 772.503 118.915 7
-1 14 4 673.21 119.329 1
1 14 -4 616.268 98.3543 1
-1 14 3 1968.26 150.482 7
1 14 -3 2203.13 143.488 1
-1 14 3 1901.29 161.476 1
-1 14 2 592.007 105.584 7
-1 14 2 591.901 111.809 1
1 14 -2 530.896 98.0619 1
-1 14 1 1020.06 112.477 7
-1 14 1 810.413 125.295 1
1 14 -1 982.234 114.49 1
-1 14 0 776.879 106.707 7
1 14 0 1053.92 116.448 1
-1 14 0 859.426 122.052 1
-1 14 -1 72.1367 81.1731 7
-1 14 -1 109.057 103.978 1
1 14 1 95.0961 96.0489 1
1 14 2 2378.24 159.323 1
-1 14 -2 2387.67 163.044 1
-1 14 -3 305.323 103.302 1
1 14 3 110.773 99.8354 1
-1 14 -4 949.755 122.471 1
1 14 4 984.578 121.862 1
-1 14 -5 259.428 98.3555 1
1 14 5 163.179 102.442 1
1 14 6 263.933 104.281 1
-1 14 -6 98.0851 100.203 1
-1 14 -7 962.253 92.0696 14
-1 14 -7 968.611 122.073 1
1 14 7 919.078 123.7 1
-1 14 -8 533.076 81.2661 14
1 14 8 428.755 118.034 1
-1 14 -8 361.439 110.522 1
-1 14 -9 872.91 97.313 14
1 14 9 944.483 127.985 1
-1 14 -9 883.609 119.971 1
-1 14 -10 278.298 86.6452 14
-1 14 -10 85.6317 106.318 1
-1 14 -11 1331.46 116.086 14
-1 14 -11 1405.95 133.55 1
-1 14 -12 122.166 84.6922 14
-1 14 -12 221.573 108.642 1
-1 14 -13 497.836 99.9642 14
-1 15 8 1265.9 150.733 7
-1 15 7 -24.8108 118.123 7
-1 15 7 -13.9253 124.922 1
-1 15 6 29.9356 112.926 7
1 15 -6 -4.71039 90.8085 1
-1 15 6 48.2364 114.546 1
-1 15 5 778.074 129.23 1
1 15 -5 649.335 104.35 1
-1 15 4 679.72 119.084 7
1 15 -4 937.465 109.745 1
-1 15 4 668.229 128.649 1
1 15 -3 946.748 112.602 1
-1 15 3 729.448 130.507 1
-1 15 2 469.761 117.165 1
1 15 -2 464.936 103.119 1
1 15 -1 1954.47 147.396 1
-1 15 1 1890.16 160.467 1
1 15 0 881.083 115.876 1
-1 15 0 652.109 124.955 1
1 15 1 91.9793 100.179 1
-1 15 -1 43.7869 111.41 1
-1 15 -2 80.2156 109.72 1
1 15 2 166.066 101.623 1
-1 15 -3 3362.64 199.963 1
1 15 3 3737.42 206.828 1
-1 15 -4 348.844 108.431 1
1 15 4 197.666 105.393 1
1 15 5 47.3877 107.819 1
-1 15 -5 178.648 102.228 1
-1 15 -6 2959.38 184.91 1
1 15 6 2927.5 186.872 1
1 15 7 309.604 120.686 1
-1 15 -7 282.613 113.96 1
1 15 8 164.322 117.358 1
-2 -15 8 1527.1 145.47 16
-2 -15 7 453.434 115.503 16
-2 -15 6 1173.23 137.438 16
2 -15 -5 932.437 139.401 16
-2 -15 5 1269 142.623 16
2 -15 -5 1077.42 142.497 13
-2 -15 4 466.963 119.025 16
2 -15 -4 435.614 116.137 13
-2 -15 3 101.709 113.195 16
2 -15 -3 -34.6973 110.795 13
-2 -15 2 749.105 131.58 16
2 -15 -2 957.172 133.699 13
-2 -15 1 492.463 125.887 16
2 -15 -1 679.64 116.268 13
-2 -15 0 963.575 139.034 16
2 -15 0 918.767 127.287 17
2 -15 0 822.592 123.961 13
-2 -15 -1 3048.3 198.024 16
2 -15 1 2832.88 177.941 13
2 -15 1 2828.99 188.43 17
-2 -15 -2 207.299 118.141 16
2 -15 2 89.3266 110.698 17
2 -15 2 -34.6051 104.059 13
-2 -15 -3 430.785 131.282 16
2 -15 3 331.336 116.867 17
2 -15 3 608.289 107.838 13
2 -15 4 187.304 114.237 17
2 -15 4 26.0621 94.6691 13
2 -15 5 399.766 116.985 17
2 -15 6 915.845 128.201 17
2 -15 7 2225.46 164.765 17
2 -14 -12 1503.79 146.586 16
2 -14 -11 167.991 110.39 16
-2 -14 11 216.939 99.172 16
2 -14 -10 447.417 117.993 16
-2 -14 10 463.37 105.711 16
2 -14 -10 339.692 124.914 13
-2 -14 9 225.285 96.1998 16
2 -14 -9 241.125 108.644 16
2 -14 -9 46.8446 120.865 13
2 -14 -8 149.241 111.055 16
-2 -14 8 377.266 106.136 16
2 -14 -8 284.529 123.631 13
-2 -14 7 855.573 117.951 16
2 -14 -7 533.462 119.608 16
2 -14 -7 853.437 135.297 13
-2 -14 6 146.689 102.639 16
2 -14 -6 -64.8068 106.382 16
2 -14 -6 59.1023 108.121 13
-2 -14 5 707.911 117.888 16
2 -14 -5 569.849 120.592 13
-2 -14 4 575.163 113.304 16
2 -14 -4 750.993 122.787 13
-2 -14 3 1826.46 152.137 16
2 -14 -3 1705.31 153.889 13
-2 -14 2 1109.6 129.466 16
2 -14 -2 1060.23 133.966 17
2 -14 -2 960.669 122.785 13
-2 -14 1 68.7659 106.366 16
2 -14 -1 6.00363 106.331 17
2 -14 -1 63.4105 100.976 13
-2 -14 0 393.659 116.921 16
2 -14 0 550.504 109.089 17
2 -14 0 487.382 109.978 13
-2 -14 -1 393.671 114.694 16
2 -14 1 470.391 116.848 17
2 -14 1 397.248 101.595 13
-2 -14 -2 3688.77 212.12 16
2 -14 2 3946.2 204.634 17
-2 -14 -3 275.641 116.695 16
2 -14 3 216.588 111.213 17
2 -14 3 91.2236 87.83 13
-2 -14 -4 979.188 132.663 16
2 -14 4 860.695 120.927 17
2 -14 4 627.839 104.216 13
-2 -14 -5 204.48 114.438 16
2 -14 5 333.274 108.625 17
2 -14 5 309.204 90.2487 13
-2 -14 -6 419.422 121.703 16
2 -14 6 228.845 107.08 17
-2 -14 -7 516.294 125.106 16
2 -14 7 657.688 115.126 17
2 -14 8 1402.09 140.712 17
2 -14 9 -50.3077 108.967 17
2 -14 10 276.685 113.248 17
2 -14 11 1624.94 142.264 17
2 -14 12 10.8422 103.728 17
2 -13 -16 507.168 109.924 16
2 -13 -15 198.332 105.849 16
2 -13 -14 165.653 108.753 16
2 -13 -14 141.773 114.073 13
2 -13 -13 419.795 112.525 16
2 -13 -13 577.02 120.357 13
2 -13 -12 432.642 110.382 16
-2 -13 12 313.124 89.3192 16
-2 -13 11 3133.83 174 16
2 -13 -11 3330.33 195.96 16
2 -13 -10 2154.3 161.565 16
-2 -13 10 2138.94 145.923 16
2 -13 -10 2219.67 177.345 13
-2 -13 10 2379.39 142.516 3
2 -13 -9 134.042 103.246 16
-2 -13 9 175.494 87.3351 16
-2 -13 9 222.029 86.5616 3
2 -13 -9 229.823 110.42 13
-2 -13 8 742.865 110.357 16
2 -13 -8 977.443 119.846 16
2 -13 -8 983.737 136.558 13
2 -13 -7 2100.6 163.783 13
-2 -13 7 2193.06 148.24 16
-2 -13 6 1296.22 118.1 16
2 -13 -6 1046.74 132.637 13
-2 -13 5 973.415 114.351 16
2 -13 -5 734.182 121.139 13
-2 -13 4 2375.98 157.885 16
2 -13 -4 2487.87 172.08 13
2 -13 -4 2844.99 171.169 17
-2 -13 3 595.139 101.93 16
2 -13 -3 586.979 113.234 17
2 -13 -3 341.238 103.567 13
-2 -13 2 2550.24 166.328 16
2 -13 -2 2461.19 167.809 13
2 -13 -2 2663.71 172.837 17
-2 -13 1 452.59 99.9173 16
2 -13 -1 582.296 111.331 17
2 -13 -1 399.246 96.4946 13
-2 -13 0 515.305 110.542 16
2 -13 0 619.083 108.481 17
2 -13 0 487.175 100.154 13
2 -13 1 1888.96 137.914 13
-2 -13 -1 1900.13 148.843 16
2 -13 1 2072.69 151.628 17
-2 -13 -2 1272.92 134.539 16
2 -13 2 1507.79 134.499 17
2 -13 2 1243.06 119.128 13
2 -13 3 4469.76 228.059 13
2 -13 3 4927.48 242.467 17
-2 -13 -4 429.158 114.5 16
2 -13 4 461.899 103.114 17
2 -13 4 457.606 87.7968 13
-2 -13 -5 1215.66 137.294 16
2 -13 5 931.602 119.913 17
2 -13 5 916.491 102.673 13
-2 -13 -6 195.337 114.099 16
2 -13 6 279.531 101.846 17
2 -13 6 257.618 80.8741 13
2 -13 7 2146.47 157.004 17
-2 -13 -7 2282.38 170.902 16
2 -13 8 289.748 99.8285 17
2 -13 9 1551.16 141.224 17
-2 -13 -10 2350.78 179.025 16
2 -13 10 2230.52 161.922 17
-2 -13 -11 205.015 117.094 16
2 -13 11 355.565 108.149 17
-2 -13 -12 1293.49 150.069 16
2 -13 12 1526.96 137.561 17
-2 -13 -13 389.577 126.845 16
2 -13 13 313.094 112.743 17
2 -13 14 1064.87 131.044 17
2 -13 15 384.185 109.58 17
2 -12 -18 480.059 108.068 16
2 -12 -17 143.406 97.5997 16
2 -12 -17 270.223 103.88 13
2 -12 -16 1836.25 155.103 13
2 -12 -16 1471.99 134.318 16
2 -12 -15 134.716 98.6357 16
2 -12 -15 -82.1338 105.867 13
2 -12 -14 2369.85 156.671 16
2 -12 -14 1886.18 159.331 13
-2 -12 13 352.583 81.1927 16
2 -12 -13 50.7338 100.187 16
2 -12 -13 302.243 107.512 13
-2 -12 12 140.826 77.7789 16
2 -12 -12 181.72 98.7532 16
2 -12 -12 36.3388 106.092 13
-2 -12 11 1620.05 122.211 16
2 -12 -11 1762.49 137.052 16
-2 -12 11 1772.72 119.038 3
2 -12 -10 4064.3 213.365 16
-2 -12 10 3902.97 198.496 16
-2 -12 10 4391.52 197.311 3
2 -12 -9 90.0356 102.956 13
2 -12 -9 231.542 93.1513 16
-2 -12 9 318.302 82.189 16
2 -12 -8 862.746 116.615 13
-2 -12 8 663.681 95.2843 16
-2 -12 7 1928.17 131.639 16
2 -12 -7 1828.15 142.876 13
2 -12 -6 685.492 102.876 13
-2 -12 6 551.745 90.8702 16
2 -12 -5 2060.7 145.348 17
2 -12 -5 1755.66 142.85 13
-2 -12 5 1770.83 132.387 16
2 -12 -4 196.241 86.642 13
2 -12 -4 241.445 95.4514 17
-2 -12 4 188.768 87.3871 16
2 -12 -3 2719.66 165.007 17
-2 -12 3 2656.39 160.92 16
2 -12 -3 2627.14 165.89 13
2 -12 -2 2214.55 154.54 17
-2 -12 2 2299.03 147 16
2 -12 -2 2182.76 146.679 13
2 -12 -1 50.3946 81.1564 13
2 -12 -1 22.0077 89.9705 17
-2 -12 1 58.2239 85.3178 16
2 -12 0 2018.46 146.65 17
-2 -12 0 2100.97 143.459 16
2 -12 0 1789.77 135.545 13
2 -12 1 991.267 107.841 13
2 -12 1 1295.83 117.656 17
2 -12 1 1122.04 74.6673 9
-2 -12 -1 1055.56 112.749 16
2 -12 2 583.45 88.6038 13
2 -12 2 788.992 106.413 17
2 -12 2 674.084 63.9514 9
-2 -12 -2 573.633 102.22 16
2 -12 3 334.117 84.5537 13
-2 -12 -3 399.143 98.7755 16
2 -12 3 510.969 62.94 9
2 -12 3 458.412 97.8554 17
2 -12 4 3030.28 176.45 17
2 -12 4 3074.45 140.781 9
-2 -12 -4 3312.6 184.07 16
2 -12 4 2622.72 157.948 13
2 -12 5 364.128 77.4899 13
-2 -12 -5 278.646 101.369 16
2 -12 5 287.248 63.2103 9
2 -12 5 285.748 94.1607 17
2 -12 6 4744.7 234.625 17
-2 -12 -6 4808.76 241.61 16
2 -12 6 4629.66 214.757 13
2 -12 6 4944.49 205.427 9
2 -12 7 1683.37 133.879 17
2 -12 7 1503.51 100.181 9
2 -12 7 1295.18 103.86 13
2 -12 8 54.4825 96.2776 17
2 -12 8 -21.3872 71.3581 9
2 -12 8 82.2953 64.7554 13
2 -12 9 608.963 80.9498 9
2 -12 9 590.686 108.14 17
2 -12 10 1951.77 118.981 9
-2 -12 -10 1681.35 154.931 16
2 -12 10 1735.76 141.988 17
-2 -12 -11 777.729 126.631 16
2 -12 11 769.279 87.681 9
2 -12 11 445.764 111.012 17
2 -12 12 719.997 116.798 17
-2 -12 -12 548.771 118.602 16
2 -12 12 668.004 91.3536 9
2 -12 13 232.961 103.182 17
-2 -12 -13 191.558 104.941 16
2 -12 13 155.358 82.2505 9
2 -12 14 66.553 101.814 17
-2 -12 -14 114.514 111.915 16
2 -12 14 169.98 82.3603 9
2 -12 15 105.097 105.291 17
-2 -12 -15 73.5529 118.461 16
2 -12 15 104.296 81.7737 9
2 -12 16 55.0213 105.746 17
-2 -12 -16 65.6496 110.82 16
2 -12 16 186.432 89.607 9
2 -12 17 103.701 109.946 17
2 -12 17 412.988 97.4716 9
2 -11 -20 1300.82 141.656 13
-2 -11 20 1327.56 117.531 9
2 -11 -19 880.301 129.769 13
-2 -11 19 911.465 103.319 9
2 -11 -18 128.141 103.811 13
2 -11 -18 170.504 93.0311 16
-2 -11 18 164.82 83.3705 9
2 -11 -17 333.744 103.528 13
2 -11 -17 489.034 98.3147 16
-2 -11 17 479.858 83.2365 9
2 -11 -16 134.155 103.671 13
2 -11 -16 376.163 93.1527 16
-2 -11 16 217.85 77.2964 9
2 -11 -15 4770.42 232.405 16
2 -11 -15 4705.23 250.168 13
-2 -11 15 5028.61 215.828 9
2 -11 -14 270.207 101.338 13
2 -11 -14 381.73 96.316 16
-2 -11 14 313.023 69.9745 9
2 -11 -13 327.827 98.1422 13
2 -11 -13 260.675 92.6623 16
-2 -11 13 171.806 63.8181 9
-2 -11 12 2154.2 123.029 3
2 -11 -12 1975.25 153.147 13
2 -11 -12 2136.79 141.631 16
-2 -11 12 2169.65 114.621 9
-2 -11 11 2082.51 118.523 3
2 -11 -11 1686.45 134.012 16
-2 -11 11 1894.26 103.547 9
-2 -11 10 2362.44 127.02 3
-2 -11 10 1922.26 102.872 9
2 -11 -10 2136.35 143.636 16
2 -11 -9 976.141 120.651 13
-2 -11 9 1122.76 73.4701 17
-2 -11 9 1244.96 73.9685 9
-2 -11 8 1238.26 102.145 16
2 -11 -8 1215.95 117.431 13
-2 -11 8 1260.76 76.5196 17
-2 -11 7 16.8175 70.5003 16
2 -11 -7 30.3134 78.3898 13
2 -11 -6 6153.47 299.064 13
-2 -11 6 6482.62 283.403 16
-2 -11 5 2551.34 143.09 16
2 -11 -5 2339.32 153.411 13
2 -11 -5 2635.52 155.226 17
-2 -11 4 307.123 75.6939 16
2 -11 -4 205.071 85.5335 17
2 -11 -4 239.749 80.4777 13
2 -11 -3 1220.39 110.868 13
-2 -11 3 1344.62 106.996 16
2 -11 -3 1477.14 119.964 17
-2 -11 2 6014.44 248.646 16
2 -11 -2 5508.66 251.572 17
2 -11 -1 4520.16 223.532 13
-2 -11 1 4710.65 222.725 16
-2 -11 0 1437.18 110.495 16
2 -11 0 1302.87 108.584 13
2 -11 0 1323.07 117.696 17
2 -11 1 2048.29 129.218 13
-2 -11 -1 1869.95 133.866 16
2 -11 1 2152.02 139.429 17
-2 -11 -2 1025.68 104.742 16
2 -11 2 999.58 94.5183 13
2 -11 2 1071.08 104.864 17
-2 -11 -3 801.574 99.6083 16
2 -11 3 1037.93 105.343 17
2 -11 3 864.016 89.3293 13
2 -11 4 361.69 74.496 13
-2 -11 -4 151.505 91.3209 16
2 -11 4 264.799 55.6097 9
2 -11 4 275.26 87.8423 17
2 -11 5 3194.04 177.924 17
2 -11 5 3291.02 152.322 9
-2 -11 -5 3564.52 187.685 16
2 -11 5 3239.6 163.14 13
2 -11 6 386.445 70.765 13
2 -11 6 562.705 97.7568 17
-2 -11 -6 348.992 92.9582 16
2 -11 6 255.268 60.152 9
2 -11 7 482.129 72.0247 13
2 -11 7 541.352 71.6838 9
2 -11 7 566.77 99.5342 17
2 -11 8 2012.05 145.71 17
2 -11 8 2262.59 124.452 9
2 -11 8 2355.95 123.191 13
2 -11 9 646.377 71.5233 13
2 -11 9 646.559 78.4974 9
2 -11 9 709.661 108.324 17
2 -11 10 1097.46 95.6948 9
-2 -11 -10 1222.89 125.562 16
2 -11 10 1190.55 122.783 17
2 -11 11 1382.92 108.933 9
-2 -11 -11 1664.02 141.682 16
2 -11 11 1585.92 128.996 17
2 -11 12 1642.49 120.327 9
2 -11 12 1951.64 144.887 17
-2 -11 -12 1829.52 145.895 16
-2 -11 -13 559.207 114.939 16
2 -11 13 502.611 89.1465 9
2 -11 13 458.781 109.203 17
2 -11 14 3742.33 213.399 17
2 -11 14 3842.05 195.882 9
2 -11 15 501.631 112.832 17
-2 -11 -15 413.329 117.307 16
2 -11 15 607.805 94.8109 9
2 -11 16 458.921 110.75 17
-2 -11 -16 169.514 111.489 16
2 -11 16 328.941 94.2316 9
2 -11 17 -38.7193 111.324 17
-2 -11 -17 151.431 114.088 16
2 -11 17 135.491 89.8587 9
2 -11 18 336.554 113.168 17
-2 -11 -18 338.206 120.792 16
2 -11 18 375.858 100.033 9
2 -11 19 1944.87 156.154 17
2 -10 -22 498.869 114.535 13
-2 -10 22 137.218 97.3852 9
2 -10 -21 744.249 117.001 13
-2 -10 21 955.124 108.504 9
2 -10 -20 119.871 99.0307 13
-2 -10 20 210.989 89.3102 9
2 -10 -19 587.673 113.488 13
-2 -10 19 590.289 90.906 9
2 -10 -19 626.182 91.7463 16
2 -10 -18 1160.02 129.543 13
-2 -10 18 1409.74 111.846 9
2 -10 -18 1289.25 109.058 16
2 -10 -17 303.984 94.1519 13
2 -10 -17 374.317 86.1233 16
-2 -10 17 264.931 80.3515 9
2 -10 -16 576.817 106.747 13
2 -10 -16 603.948 92.8116 16
-2 -10 16 634.92 84.6313 9
2 -10 -15 912.16 117.332 13
-2 -10 15 992.239 89.5681 9
2 -10 -15 998.342 103.206 16
-2 -10 14 4181.21 190.328 9
2 -10 -14 4477.2 207.701 16
2 -10 -14 4159.55 220.604 13
-2 -10 13 1578.26 100.498 9
2 -10 -13 1455.34 120.799 16
2 -10 -13 1449.6 127.873 13
-2 -10 13 1782.3 98.5923 3
-2 -10 12 1355.04 89.2226 9
2 -10 -12 1480.17 123.086 13
2 -10 -12 1539.22 114.738 16
-2 -10 12 1424.3 94.5262 3
2 -10 -11 1207.65 116.966 13
2 -10 -11 1265.78 108.349 16
-2 -10 11 1403.61 86.7194 9
-2 -10 11 1455.27 95.981 3
-2 -10 11 1391.45 76.2422 17
2 -10 -10 1653.85 121.058 16
-2 -10 10 1862.72 91.3332 17
-2 -10 10 1787.63 108.428 3
-2 -10 10 1885.51 96.4918 9
-2 -10 9 509.752 52.2367 17
-2 -10 9 477.931 53.6868 9
2 -10 -8 1979.45 135.603 13
-2 -10 8 2115.3 98.1025 17
-2 -10 8 1960.84 96.5418 9
2 -10 -7 5187.35 245.601 13
-2 -10 7 5435.18 209.674 17
2 -10 -6 58.247 67.7818 13
2 -10 -5 5429.83 253.455 13
-2 -10 5 5433.66 241.248 16
2 -10 -4 752.435 90.2322 13
2 -10 -4 1053.3 97.1351 17
-2 -10 4 923.453 85.2383 16
2 -10 -3 2992.84 155.1 17
-2 -10 3 2752.44 144.363 16
2 -10 -2 3648.3 186.588 13
-2 -10 2 4110.59 185.886 16
2 -10 -2 3980.51 193.693 17
-2 -10 1 3321.76 164.51 16
2 -10 -1 3596.23 172.627 17
-2 -10 0 2269.83 129.345 16
2 -10 0 2382.52 136.674 17
2 -10 1 4646.28 216.143 13
-2 -10 -1 5112.37 223.419 16
2 -10 1 5015.85 225.69 17
-2 -10 -2 6165.74 267.884 16
2 -10 2 6200.14 258.699 13
2 -10 2 6166.58 268.632 17
-2 -10 -3 1257.84 107.621 16
2 -10 3 1344.08 93.2731 13
2 -10 3 1245.61 108.47 17
-2 -10 -4 2146.17 135.986 16
2 -10 4 2005.23 117.977 13
2 -10 4 2226.02 136.362 17
2 -10 5 2692.15 136.656 13
-2 -10 -5 2513.56 154.948 16
2 -10 5 2931.67 156.127 17
2 -10 6 6843.31 277.579 9
2 -10 6 7124 280.715 13
-2 -10 -6 6883.52 299.879 16
2 -10 6 7004.63 299.723 17
2 -10 7 5091.28 210.171 9
2 -10 7 4907.81 208.437 13
2 -10 7 4738.87 230.274 17
2 -10 8 1606.53 101.841 9
2 -10 8 1494.38 94.7952 13
2 -10 8 1695.42 123.936 17
2 -10 9 1101.09 90.7988 9
2 -10 9 1198.08 78.5651 13
2 -10 9 1203.51 114.443 17
-2 -10 -10 1056.89 110.263 16
2 -10 10 944.946 71.1083 13
2 -10 10 974.762 86.7536 9
2 -10 10 907.343 108.321 17
-2 -10 -11 3149.43 178.562 16
2 -10 11 3022.41 175.456 17
2 -10 11 3093.18 159.254 9
2 -10 12 2222.06 153.783 17
-2 -10 -12 2444.27 156.068 16
2 -10 12 2169.04 133.699 9
2 -10 13 1280.54 128.437 17
-2 -10 -13 1523.02 131.697 16
2 -10 13 1417.82 111.517 9
2 -10 14 934.891 117.798 17
-2 -10 -14 1142.93 125.288 16
2 -10 14 1162.67 106.319 9
2 -10 15 5002.61 249.438 17
-2 -10 -15 5407.84 255.776 16
2 -10 15 5025.08 236.801 9
2 -10 16 964.035 121.615 17
-2 -10 -16 755.674 120.213 16
2 -10 16 947.003 107.536 9
2 -10 17 -5.44834 100.184 17
-2 -10 -17 77.8634 100.6 16
2 -10 17 180.777 90.6183 9
2 -10 18 93.1251 106.213 17
2 -10 18 43.7523 92.2896 9
2 -10 19 1273.16 134.718 17
2 -10 19 1151.26 123.82 9
2 -10 20 1561.55 143.735 17
2 -10 20 1274.2 131.518 9
2 -10 21 113.959 105.172 17
2 -9 -23 532.883 108.935 13
-2 -9 23 553.32 108.516 9
2 -9 -22 1127.46 128.193 13
-2 -9 22 1134.36 148.903 12
-2 -9 22 1175.79 121.125 9
2 -9 -21 401.772 104.613 13
-2 -9 21 313.477 97.5102 9
2 -9 -20 1687.82 142.01 13
-2 -9 20 2050.97 136.454 9
2 -9 -19 1249.79 107.489 16
2 -9 -19 1527.01 134.358 13
-2 -9 19 1432.54 117.207 9
2 -9 -18 517.234 96.9813 13
2 -9 -18 406.769 82.6804 16
-2 -9 18 563.569 89.8056 9
2 -9 -18 587.474 84.9816 11
2 -9 -17 564.405 100.042 13
-2 -9 17 668.498 88.341 9
2 -9 -17 567.688 83.0357 11
2 -9 -17 770.413 90.4656 16
2 -9 -16 2491.88 128.253 11
2 -9 -16 2310.41 152.761 13
-2 -9 16 2411.75 133.902 9
2 -9 -15 865.054 102.239 13
-2 -9 15 1032.11 90.9767 9
2 -9 -15 816.91 82.5337 11
2 -9 -15 789.063 91.1054 16
2 -9 -14 986.468 105.524 13
-2 -9 14 815.35 69.2654 3
2 -9 -14 1032.08 80.2988 11
-2 -9 14 936.259 83.1859 9
2 -9 -14 798.822 93.0309 16
2 -9 -13 1114.1 96.1909 16
-2 -9 13 957.509 65.6594 17
2 -9 -13 932.387 102.63 13
2 -9 -13 1057.9 78.659 11
-2 -9 13 1175.59 83.7419 9
-2 -9 13 1007.05 74.6571 3
2 -9 -12 37.7965 64.564 16
-2 -9 12 16.213 40.1155 17
2 -9 -12 22.0925 69.9331 13
-2 -9 12 67.4682 52.9339 9
2 -9 -12 51.9958 50.2773 11
-2 -9 12 55.6685 52.2958 3
2 -9 -11 5143.14 212.321 16
-2 -9 11 4541.03 181.376 17
2 -9 -11 4327.25 216.42 13
-2 -9 11 4384.42 194.717 3
-2 -9 11 4517.24 192.883 9
2 -9 -11 4935.3 189.361 11
-2 -9 10 4744.04 201.686 3
2 -9 -10 4822.7 213.766 16
-2 -9 10 4709.36 194.646 9
2 -9 -10 4856.95 190.627 11
-2 -9 9 405.274 50.1686 9
2 -9 -9 475.222 46.3771 11
-2 -9 9 396.52 63.1367 3
-2 -9 8 4776.9 192.786 9
2 -9 -8 5067.64 188.118 11
2 -9 -8 4697.07 216.972 10
-2 -9 7 4635.97 180.763 9
2 -9 -7 4449.99 206.496 10
2 -9 -7 4742.27 175.369 11
2 -9 -7 4297.6 211.131 13
2 -9 -6 4953.02 177.767 11
2 -9 -6 4631.4 212.067 10
-2 -9 6 4756.09 183.075 9
-2 -9 6 4597.32 186.219 17
2 -9 -6 4667.24 216.712 13
-2 -9 5 1896.42 90.7787 17
2 -9 -5 1747.21 115.736 13
2 -9 -5 1857.23 115.043 10
2 -9 -5 2055.41 77.2705 11
-2 -9 5 1846.73 75.5247 2
2 -9 -4 6930.12 305.236 13
2 -9 -4 7681.72 264.834 11
2 -9 -4 6964.7 303.06 10
-2 -9 4 7183.43 298.099 16
2 -9 -3 2834.66 151.654 13
2 -9 -3 3214.9 156.676 17
-2 -9 3 3015.89 146.816 16
2 -9 -2 7880.2 335.18 13
2 -9 -2 8966.56 342.646 17
-2 -9 2 8605.69 334.161 16
2 -9 -1 1217.12 93.4614 13
2 -9 -1 1346.68 98.7463 10
-2 -9 1 1480.88 99.8315 16
2 -9 0 1320.14 91.7082 13
2 -9 0 1492.28 100.964 17
2 -9 0 1389.42 97.3742 10
-2 -9 0 1257.31 92.6481 16
2 -9 1 3366.1 161.31 13
2 -9 1 3413 169.919 17
2 -9 1 3598.45 167.205 10
-2 -9 -1 3567.34 168.252 16
2 -9 2 2203.66 121.076 13
2 -9 2 2436.14 134.901 17
-2 -9 -2 2448.88 130.576 16
2 -9 2 2235.4 125.982 10
2 -9 3 14677.6 534.803 17
-2 -9 -3 14375.7 533.813 16
2 -9 3 13448.5 520.456 13
2 -9 3 13858.4 527.935 10
2 -9 4 949.584 92.8955 17
2 -9 4 962.532 76.3673 13
-2 -9 -4 1138.26 94.7178 16
2 -9 5 186.888 51.1507 13
-2 -9 -5 67.771 68.7524 16
2 -9 5 53.3973 68.3203 17
-2 -9 -6 5194.98 234.831 16
2 -9 6 5393.93 215.859 13
2 -9 6 4964.69 231.87 17
2 -9 7 7099.61 291.916 17
2 -9 7 6774.74 272.243 9
2 -9 7 6717.04 267.422 13
2 -9 8 209.555 77.335 17
2 -9 8 365.753 51.8531 13
2 -9 8 285.304 59.4515 9
-2 -9 -8 342.503 41.4226 5
2 -9 9 998.032 101.303 17
2 -9 9 1176.12 87.7157 9
-2 -9 -9 1232.34 69.4182 5
2 -9 9 1074.77 72.9803 13
2 -9 10 3627.28 184.756 17
-2 -9 -10 3760.78 187.541 16
2 -9 10 3384.92 166.971 9
-2 -9 -10 3732.48 150.634 5
2 -9 10 3371.57 147.976 13
2 -9 11 717.847 96.5367 17
2 -9 11 733.232 83.2765 9
-2 -9 -11 798.938 66.9682 5
-2 -9 -11 854.31 95.9554 16
-2 -9 -12 2980.36 167.277 16
2 -9 12 2808.69 165.827 17
2 -9 12 2678.38 150.796 9
-2 -9 -12 2993.45 136.127 5
2 -9 13 299.649 88.194 17
2 -9 13 337.63 75.2838 9
-2 -9 -13 385.991 66.1485 5
-2 -9 -13 350.985 88.5422 16
-2 -9 -14 2471.46 154.174 16
2 -9 14 2111.42 145.909 17
2 -9 14 2333.84 138.151 9
-2 -9 -14 2291.12 125.192 5
2 -9 15 242.319 96.679 17
-2 -9 -15 374.479 73.5048 5
2 -9 15 340.272 82.7071 9
-2 -9 -15 321.947 96.4505 16
2 -9 16 1057.53 114.706 17
2 -9 16 1020.91 106.858 9
-2 -9 -16 1006.04 117.16 16
-2 -9 -16 924.689 95.0022 5
-2 -9 -17 1054.39 121.957 16
2 -9 17 1163.13 122.888 17
-2 -9 -17 1246.36 105.608 5
2 -9 17 1229.16 117.203 9
2 -9 18 500.617 106.408 17
2 -9 18 458.488 99.7371 9
2 -9 19 21.5098 99.9981 17
2 -9 19 170.523 93.7181 9
2 -9 20 465.748 110.392 17
2 -9 20 422.412 101.325 9
2 -9 21 206.301 108.934 17
2 -9 21 299.86 101.315 9
2 -9 22 324.791 109.947 17
-2 -8 24 211.354 100.06 9
2 -8 -24 283.357 104.872 11
-2 -8 23 1003.11 145.347 12
2 -8 -23 1144.32 122.022 13
-2 -8 23 1117.62 125.881 9
2 -8 -23 1003.44 125.123 11
2 -8 -22 425.681 102.863 13
-2 -8 22 562.587 131.232 12
-2 -8 22 499.615 103.284 9
2 -8 -22 475.273 101.35 11
2 -8 -21 257.558 95.8698 13
-2 -8 21 410.244 93.3962 9
2 -8 -21 440.923 98.9471 11
2 -8 -20 148.796 88.5399 13
-2 -8 20 121.252 84.0478 9
2 -8 -20 34.6745 83.0238 11
2 -8 -19 73.8038 81.9323 13
2 -8 -19 185.875 70.197 16
-2 -8 19 163.907 80.405 9
2 -8 -19 -46.9959 87.3178 11
2 -8 -18 2305.7 130.481 16
2 -8 -18 2676.12 156.736 13
2 -8 -18 2511.95 144.332 11
-2 -8 18 2490.15 144.997 9
2 -8 -17 54.91 76.0867 13
-2 -8 17 162.141 75.6576 9
2 -8 -17 184.045 71.7242 11
2 -8 -17 115.868 67.835 16
2 -8 -16 2896.99 166.857 13
-2 -8 16 3085.04 159.744 9
2 -8 -16 3372.19 160.467 11
-2 -8 16 2956.53 135.921 17
2 -8 -16 3480.68 156.996 16
2 -8 -15 1124.43 105.267 13
-2 -8 15 1270.66 74.6414 17
2 -8 -15 1151.49 92.4755 11
-2 -8 15 1133.67 92.4941 9
2 -8 -15 1241.1 93.449 16
2 -8 -14 807.952 90.6102 13
-2 -8 14 830.95 61.6667 17
-2 -8 14 876.21 80.3914 9
2 -8 -14 905.906 78.1582 11
2 -8 -14 1044.6 85.8756 16
2 -8 -13 3332.2 189.151 13
-2 -8 13 4222.92 167.369 3
-2 -8 13 4088.2 178.61 9
2 -8 -13 3773.45 175.206 11
2 -8 -13 4558.59 187.505 16
2 -8 -12 4514.47 220.257 13
-2 -8 12 4999.22 197.329 3
-2 -8 12 4808.19 204.153 9
2 -8 -12 4935.5 201.723 11
2 -8 -12 4894.46 210.98 16
2 -8 -11 1913.82 120.509 13
-2 -8 11 1835.38 98.0202 3
-2 -8 11 1886.32 101.225 9
2 -8 -11 1817.26 108.851 10
2 -8 -11 1992.72 112.924 16
-2 -8 10 1319.55 79.5175 9
2 -8 -10 1404.29 94.5618 10
-2 -8 10 1424.07 84.5405 3
2 -8 -10 1195.18 94.9768 13
-2 -8 9 5727.02 218.383 3
-2 -8 9 5896.63 212.693 9
2 -8 -9 5562.05 227.367 10
-2 -8 8 598.517 50.9903 9
2 -8 -8 542.956 67.5636 10
-2 -8 7 11933.4 423.608 9
2 -8 -7 11536 443.85 10
2 -8 -7 12649.8 451.971 17
-2 -8 7 11574.5 419.846 17
2 -8 -7 10664.7 446.494 13
-2 -8 6 1143.68 60.1556 9
2 -8 -6 1067.49 81.8988 10
-2 -8 6 1069.08 55.99 17
2 -8 -6 1146.63 87.617 13
2 -8 -5 1482.3 97.901 13
2 -8 -5 1662.08 97.2657 10
-2 -8 5 1561.29 72.1743 9
2 -8 -4 996.483 80.2202 13
2 -8 -4 1010.33 77.7631 10
2 -8 -4 999.715 47.1725 5
-2 -8 4 954.018 47.2801 2
2 -8 -3 11832.1 460.28 13
-2 -8 3 11312.6 429.374 2
-2 -8 3 11302.9 452.7 16
2 -8 -2 7766.67 309.278 13
-2 -8 2 7868.55 305.447 16
2 -8 -1 404.903 56.0636 13
2 -8 -1 442.242 64.014 17
2 -8 -1 401.225 58.3141 10
-2 -8 1 267.916 53.7888 16
2 -8 0 345.339 52.5329 13
2 -8 0 389.052 23.7836 11
2 -8 0 455.306 66.0361 17
2 -8 0 446.765 59.7812 10
-2 -8 0 402.396 57.5599 16
2 -8 1 2012.31 112.47 13
2 -8 1 2266.46 123.413 17
2 -8 1 2304.04 86.1818 11
2 -8 1 2427.36 122.264 10
-2 -8 -1 2297.84 119.9 16
2 -8 2 11050.8 432.352 13
2 -8 2 11985 445.317 17
2 -8 2 11646.3 439.276 10
-2 -8 -2 11887.2 441.254 16
2 -8 3 1584.92 90.471 13
2 -8 3 1724.45 105.23 17
2 -8 3 1690.6 99.2304 10
-2 -8 -3 1751.49 104.373 16
2 -8 4 4829.06 206.122 13
2 -8 4 5242.23 215.939 10
2 -8 4 5482.13 224.092 17
-2 -8 -4 4913.82 219.046 16
2 -8 5 7050.64 280.515 10
2 -8 5 7385.44 292.455 17
-2 -8 -5 6632.15 287.749 16
2 -8 5 7050.47 273.056 13
2 -8 6 11349.6 431.227 10
2 -8 6 11837.5 443.151 17
-2 -8 -6 11044 438.508 16
2 -8 6 11459.7 422.526 13
-2 -8 -7 8695.97 310.476 5
2 -8 7 8472.05 340.613 17
2 -8 7 8076.28 317.785 13
-2 -8 -8 3564.28 143.429 5
2 -8 8 3294.8 170.84 17
2 -8 8 3417.62 146.527 13
2 -8 9 372.651 78.8171 17
2 -8 9 400.574 63.9397 9
-2 -8 -9 390.846 50.0771 5
2 -8 9 500.305 48.0545 13
-2 -8 -10 2334.19 135.464 16
2 -8 10 2115.26 132.975 17
2 -8 10 2240.44 124.572 9
-2 -8 -10 2550.13 112.767 5
2 -8 10 2222.55 102.465 13
2 -8 11 11954.8 437.279 17
-2 -8 -11 11544 436.438 16
2 -8 11 11269.8 426.101 9
-2 -8 -11 12215.3 414.061 5
-2 -8 -12 2892.04 153.455 16
2 -8 12 2635.15 147.664 17
-2 -8 -12 2518.66 128.036 5
2 -8 12 2344.53 137.619 9
2 -8 13 1453.85 118.569 17
-2 -8 -13 1719.9 119.538 16
2 -8 13 1481.9 108.782 9
-2 -8 -13 1651.13 102.619 5
2 -8 14 151.003 82.2437 17
2 -8 14 300.469 74.6283 9
-2 -8 -14 219.007 75.6337 16
-2 -8 -14 294.005 69.6714 5
2 -8 15 2683.64 155.738 17
-2 -8 -15 2388.59 149.454 16
-2 -8 -15 2418.23 135.17 5
2 -8 15 2444.8 147.783 9
2 -8 16 1135.13 115.609 17
-2 -8 -16 1281.01 114.76 16
-2 -8 -16 1402.05 108.159 5
2 -8 16 1421.98 116.53 9
2 -8 17 2319.88 150.652 17
-2 -8 -17 2309.24 138.925 5
2 -8 17 2309.5 147.095 9
2 -8 18 1301.18 125.447 17
-2 -8 -18 1314.39 117.133 5
2 -8 18 1458.97 123.365 9
2 -8 19 1200.91 127.98 17
-2 -8 -19 1380.86 119.963 5
2 -8 19 1257.44 123.399 9
2 -8 20 2062 151.021 17
-2 -8 -20 2017.24 146.482 5
2 -8 20 2177.67 153.287 9
-2 -8 -21 552.865 107.111 5
2 -8 21 375.362 106.791 9
2 -8 22 600.315 116.432 17
-2 -8 -22 627.528 114.764 5
2 -8 22 593.729 107.283 9
2 -8 23 833.401 123.234 17
2 -7 -25 512.739 120.928 11
-2 -7 24 1639.75 141.144 9
2 -7 -24 1869.31 149.159 11
-2 -7 24 1482.68 161.818 12
-2 -7 23 437.791 103.526 9
2 -7 -23 518.03 111.531 11
2 -7 -23 489.227 95.9223 13
-2 -7 23 443.679 121.847 12
2 -7 -22 856.468 112.538 11
-2 -7 22 898.779 111.707 9
2 -7 -22 944.396 108.116 13
-2 -7 22 650.817 127.022 12
-2 -7 21 488.359 99.9278 9
2 -7 -21 581.052 103.687 11
-2 -7 21 384.715 116.803 12
2 -7 -21 608.775 94.3218 13
2 -7 -20 3150.33 173.217 11
-2 -7 20 2922.95 168.33 9
2 -7 -20 2938.73 167.664 13
2 -7 -20 3005.21 142.363 16
2 -7 -19 1869.11 132.68 13
2 -7 -19 1950.05 109.062 16
2 -7 -19 2022.96 132.553 11
-2 -7 19 2001.3 129.75 9
2 -7 -19 1855.54 142.069 8
-2 -7 18 1114.57 76.3276 17
2 -7 -18 1239.07 86.8665 16
2 -7 -18 1124.55 104.875 11
-2 -7 18 1148.58 102.535 9
2 -7 -18 1063.65 111.625 8
2 -7 -18 1002.29 99.2268 13
-2 -7 17 952.434 69.9996 17
2 -7 -17 959.454 79.9744 16
2 -7 -17 1060.92 95.8343 11
-2 -7 17 883.228 92.9007 9
2 -7 -17 906.725 104.498 8
2 -7 -17 961.093 94.3716 13
-2 -7 16 3178.03 135.73 17
2 -7 -16 2946.29 145.853 16
2 -7 -16 3068.4 158.279 11
-2 -7 16 3290.47 161.069 9
2 -7 -16 3245.22 168.709 8
2 -7 -16 2977.13 161.575 13
2 -7 -15 9944.69 417.401 13
-2 -7 15 10446.6 412.182 9
2 -7 -15 10353.3 409.936 11
-2 -7 15 10255.7 391.165 17
-2 -7 14 223.339 60.4305 9
2 -7 -14 307.153 66.8964 13
2 -7 -14 360.079 59.0733 16
2 -7 -13 2191.01 128.286 13
2 -7 -13 2612.44 123.344 16
-2 -7 13 2316.59 121.908 9
2 -7 -13 2205.23 117.362 10
-2 -7 13 2250.17 105.479 3
-2 -7 12 205.461 31.1585 17
2 -7 -12 13.0602 53.5832 13
-2 -7 12 90.9422 48.1669 9
2 -7 -12 51.3048 48.809 10
-2 -7 12 126.915 43.3253 3
2 -7 -12 85.932 51.6631 16
-2 -7 11 10490 379.93 17
-2 -7 11 10425.3 393.852 9
2 -7 -11 10735.1 398.904 10
-2 -7 11 9504.79 385.646 3
-2 -7 10 1268.86 65.415 17
-2 -7 10 1369.11 77.0404 3
-2 -7 10 1285.35 76.8671 9
2 -7 -10 1273.75 84.2772 10
-2 -7 9 2632.36 108.055 17
-2 -7 9 2754.19 123.222 3
-2 -7 9 2646.67 118.652 9
2 -7 -9 2461.55 125.948 10
-2 -7 8 4789.42 181.408 17
-2 -7 8 4742.94 195.679 3
-2 -7 8 4923.25 190.038 9
2 -7 -8 4742.94 201.816 10
-2 -7 7 100.143 31.3696 9
2 -7 -7 143.899 42.8345 10
-2 -7 7 93.2983 27.2906 17
2 -7 -7 73.9964 55.2914 17
-2 -7 6 8082.97 294.714 9
2 -7 -6 8025.84 312.22 10
-2 -7 6 7847.34 290.98 17
2 -7 -6 8338.06 318.354 17
-2 -7 5 2392.19 99.3141 9
2 -7 -5 2374.15 118.255 10
-2 -7 5 2361.23 98.7802 17
2 -7 -5 2493.97 125.445 17
2 -7 -4 2057.72 104.756 10
-2 -7 4 1977.83 85.9567 17
-2 -7 3 52.3517 39.8321 16
2 -7 -3 84.3003 22.2889 5
-2 -7 3 118.118 23.1035 2
-2 -7 2 14634.2 547.557 16
2 -7 -2 15093.6 528.259 5
-2 -7 2 15104.9 530.52 2
-2 -7 1 8343.49 291.498 2
-2 -7 1 7691.66 310.037 16
2 -7 -1 7915.36 313.639 10
-2 -7 0 1381.44 80.797 16
2 -7 0 1218.84 80.6468 10
2 -7 1 4409.1 173.174 10
-2 -7 -1 4503.56 174.146 16
2 -7 2 1885.49 77.2081 11
2 -7 2 2121.91 110.112 17
2 -7 2 1874.77 100.7 10
-2 -7 -2 1939.2 102.456 16
2 -7 3 4079.07 167.809 13
2 -7 3 3991.64 179.592 17
2 -7 3 4191.97 151.737 11
2 -7 3 4061.61 173.657 10
-2 -7 -3 3603.8 174.279 16
2 -7 4 100.16 36.3471 13
2 -7 4 107.818 51.9851 17
2 -7 4 121.538 24.5093 11
2 -7 4 106.712 44.0555 10
-2 -7 -4 170.871 50.8161 16
-2 -7 -5 14491.1 568.573 16
2 -7 5 16851.6 575.72 17
2 -7 5 15193.7 563.826 10
-2 -7 -5 15731 547.643 5
2 -7 5 14910.1 556.349 13
2 -7 6 4011.3 180.273 17
2 -7 6 3782.3 159.394 13
2 -7 6 3869.86 168.7 10
-2 -7 -6 4012.89 154.28 5
2 -7 7 771.665 73.5279 17
2 -7 7 657.743 59.2256 10
-2 -7 -7 681.503 50.0861 5
2 -7 7 606.038 49.0791 13
2 -7 8 2520.19 133.512 17
2 -7 8 2582.59 121.027 10
-2 -7 -8 2691.06 113.065 5
2 -7 8 2299.15 108.128 13
2 -7 9 766.332 79.6018 17
-2 -7 -9 815.922 59.2908 5
2 -7 9 678.972 49.0711 13
2 -7 10 1588.78 106.986 17
-2 -7 -10 1602.96 103.675 16
2 -7 10 1638.83 98.4247 9
-2 -7 -10 1719.28 90.6348 5
2 -7 10 1409.93 71.9732 13
-2 -7 -11 2685.87 148.881 16
2 -7 11 2661.89 149.981 17
2 -7 11 2985.8 146.015 9
-2 -7 -11 2909.15 136.182 5
2 -7 11 2994.31 114.971 13
-2 -7 -12 5204.05 233.755 16
2 -7 12 5383.13 233.471 17
2 -7 12 4802.1 224.828 9
-2 -7 -12 5589.3 219.923 5
2 -7 13 405.113 80.3532 17
2 -7 13 454.9 74.0582 9
-2 -7 -13 524.282 69.0037 5
-2 -7 -13 514.987 80.4192 16
2 -7 14 1661.72 113.152 9
2 -7 14 1931.52 124.473 17
-2 -7 -14 1734.01 120.182 16
2 -7 15 486.596 87.0873 17
2 -7 15 399.063 82.0694 9
-2 -7 -15 598.13 90.0697 16
2 -7 16 661.623 90.43 9
2 -7 16 505.793 91.1073 17
2 -7 17 63.1789 75.5857 9
2 -7 17 95.8512 84.2575 17
2 -7 18 2393.18 150.263 17
2 -7 18 2151.59 145.97 9
2 -7 19 3949.28 202.985 17
2 -7 19 3795.54 200.857 9
2 -7 20 56.7191 93.9398 17
2 -7 20 116.668 90.6242 9
2 -7 21 1086.03 124.345 17
2 -7 21 1017.1 119.897 9
2 -7 22 377.536 107.207 17
2 -7 22 409.128 106.207 9
2 -7 23 267.986 107.793 17
-2 -7 -23 337.028 115.518 5
2 -7 23 311.255 105.319 9
-2 -7 -24 103.318 110.892 5
2 -7 24 183.641 110.71 17
2 -6 -26 520.398 131.136 11
-2 -6 25 1028.21 147.931 12
2 -6 -25 1279.11 132.759 8
-2 -6 25 1102.68 130.01 9
2 -6 -25 1283.88 139.334 11
-2 -6 24 722.82 132.349 12
-2 -6 24 871.362 118.267 9
2 -6 -24 761.777 123.045 11
-2 -6 23 164.924 114.996 12
2 -6 -23 280.872 79.4374 13
-2 -6 23 240.783 98.6326 9
2 -6 -23 136.83 99.7178 11
2 -6 -22 593.38 91.503 13
-2 -6 22 437.953 117.848 12
-2 -6 22 481.215 100.599 9
2 -6 -22 579.818 113.026 11
-2 -6 21 1933.16 156.632 12
2 -6 -21 2039.62 129.855 13
2 -6 -21 2218.74 146.409 11
-2 -6 21 1792.65 137.279 9
-2 -6 20 3431.49 201.886 12
-2 -6 20 3358.59 184.99 9
2 -6 -20 3676.06 192.446 11
2 -6 -20 3788.34 181.651 13
2 -6 -19 376.728 78.5148 13
-2 -6 19 456.121 60.7116 17
-2 -6 19 402.812 81.1115 9
2 -6 -19 310.822 88.0448 11
2 -6 -19 434.495 58.7663 16
2 -6 -18 975.515 74.9841 4
2 -6 -18 1204.35 95.474 13
2 -6 -18 1313.92 79.6982 16
-2 -6 18 1283.7 77.8797 17
2 -6 -18 1211.2 101.733 11
-2 -6 18 1020.73 98.9403 9
2 -6 -18 1098.34 106.083 8
2 -6 -17 970.86 68.5688 4
2 -6 -17 997.364 85.7935 13
-2 -6 17 977.923 66.9799 17
2 -6 -17 813.221 69.9135 16
-2 -6 17 927.42 92.6854 9
2 -6 -17 899.782 91.8378 11
2 -6 -17 980.341 98.3235 8
2 -6 -16 5465.65 219.179 4
2 -6 -16 5653.53 245.029 13
2 -6 -16 5469.75 226.531 16
-2 -6 16 6059.02 222.607 17
-2 -6 16 5976.57 247.844 9
2 -6 -16 5837.63 251.257 8
2 -6 -15 4373.48 170.945 4
-2 -6 15 4434.43 173.295 17
2 -6 -15 4315.03 181.531 16
2 -6 -15 4195.57 195.521 13
-2 -6 15 4441.17 195.674 9
2 -6 -15 4286 179.961 10
2 -6 -15 4081.54 198.779 8
-2 -6 14 9895.35 369.88 9
2 -6 -14 9162.96 356.722 10
2 -6 -14 8961.17 371.579 8
2 -6 -14 9901.19 358.662 16
-2 -6 13 3970.45 155.037 17
-2 -6 13 3959.84 175.764 9
2 -6 -13 3732.75 166.933 10
2 -6 -13 3642.92 178.895 8
-2 -6 12 1571.19 80.6126 3
-2 -6 12 1654.39 76.5887 17
-2 -6 12 1575.95 92.4229 9
2 -6 -12 1609.32 88.6652 10
2 -6 -12 1458.23 98.2316 8
2 -6 -12 1691.06 90.5168 16
-2 -6 11 8209.37 300.845 3
-2 -6 11 8307.86 294.985 17
-2 -6 11 8316.4 311.493 9
2 -6 -11 8107.25 309.532 10
2 -6 -11 8098.56 317.558 8
2 -6 -11 7229.96 305.152 16
-2 -6 10 9693.74 366.15 9
2 -6 -10 9564.42 367.486 10
-2 -6 10 9475.09 359.941 3
-2 -6 10 10170.2 353.346 17
-2 -6 9 1924.79 94.5222 9
2 -6 -9 2018.41 99.2792 10
-2 -6 9 1897.48 93.6598 3
-2 -6 9 1942.95 83.035 17
-2 -6 8 10437.6 364.181 9
2 -6 -8 10088 371.187 10
-2 -6 8 9296.44 364.241 3
-2 -6 8 9775.15 352.994 17
-2 -6 7 16643.1 586.708 9
2 -6 -7 16041.9 595.513 10
2 -6 -7 17734.5 604.949 17
-2 -6 7 16054.3 578.099 17
-2 -6 6 5863.48 227.475 9
2 -6 -6 6154.35 240.034 10
-2 -6 6 6031.14 221.369 17
2 -6 -6 6632.34 247.013 17
-2 -6 5 7077.34 259.843 9
2 -6 -5 7178.77 273.511 10
-2 -6 5 6835.36 255.661 17
2 -6 -5 7834.3 281.4 17
2 -6 -4 3231.23 139.495 10
-2 -6 4 3153.5 124.023 9
-2 -6 4 3116.47 122.288 17
2 -6 -4 3558.03 147.684 17
-2 -6 3 11563.9 434.621 16
2 -6 -3 12445.8 445.298 17
-2 -6 2 11211.7 393.072 2
2 -6 -2 10464.5 389.651 5
-2 -6 1 6569.02 243.157 2
2 -6 -1 6789.53 240.912 5
-2 -6 1 6593.93 256.393 16
2 -6 -1 6668.59 258.767 10
-2 -6 0 14122.2 509.597 2
-2 -6 0 14742.8 525.086 16
2 -6 0 14759.6 525.764 10
-2 -6 -1 11498.5 414.787 16
2 -6 1 10851.2 412.57 10
2 -6 2 5520.36 204.09 11
-2 -6 -2 5904.57 224.556 16
2 -6 2 5463.11 219.833 10
2 -6 3 4221.93 162.577 11
2 -6 3 4451.13 179.023 10
-2 -6 -3 4686.34 184.47 16
-2 -6 -4 8719.4 326.192 16
2 -6 4 8870.31 329.569 17
-2 -6 -4 8799.12 306.853 12
2 -6 4 8221.05 319.684 10
2 -6 4 7994.74 305.547 11
-2 -6 -4 8629.38 307.993 5
-2 -6 -5 215.469 44.751 16
2 -6 5 138.803 45.6964 17
2 -6 5 199.848 28.9083 11
2 -6 5 137.86 38.7218 10
-2 -6 -5 167.149 29.7175 5
-2 -6 -5 177.961 25.9346 12
2 -6 6 18103 666.55 17
2 -6 6 17540.8 656.496 10
-2 -6 -6 18655.4 650.287 5
2 -6 6 17634.6 649.336 13
-2 -6 -6 18915.1 644.237 12
2 -6 7 7416.43 297.055 17
2 -6 7 6980.62 277.085 13
-2 -6 -7 8109.94 274.212 12
2 -6 7 7228.29 286.325 10
-2 -6 -7 7659.57 282.396 5
2 -6 8 3543.37 137.149 13
2 -6 8 3407.06 158.543 17
-2 -6 -8 3611.85 134.026 12
2 -6 8 3181.57 145.886 10
-2 -6 -8 3310.14 144.781 5
2 -6 9 4654.69 183.442 13
2 -6 9 4979.15 210.937 17
-2 -6 -9 4599.88 206.029 16
-2 -6 -9 5298.63 184.004 12
2 -6 9 4791.39 195.603 10
-2 -6 -9 4771.62 196.656 5
2 -6 10 7379.05 275.662 13
2 -6 10 7811.12 305.479 17
-2 -6 -10 7302.62 302.924 16
-2 -6 -10 7990.76 278.884 12
2 -6 10 7264.51 300.771 9
-2 -6 -10 7964.83 295.043 5
-2 -6 -11 5757.81 206.627 12
2 -6 11 5281.03 230.946 9
2 -6 11 5594.42 234.552 17
-2 -6 -11 6043.69 237.41 16
2 -6 11 5310.85 198.798 13
2 -6 12 1168.15 85.1563 9
-2 -6 -12 1002.4 85.2645 16
2 -6 12 1082.96 87.6603 17
2 -6 13 2674.19 138.748 9
2 -6 13 2412.31 136.887 17
-2 -6 -13 2700.55 139.615 16
2 -6 14 604.913 76.41 17
2 -6 14 494.902 71.9982 9
-2 -6 -14 576.422 76.026 16
2 -6 15 6000.41 257.262 9
-2 -6 -15 6167.23 251.778 4
2 -6 15 5493.46 252.594 17
2 -6 16 1143.59 101.119 9
-2 -6 -16 1533.05 111.781 4
2 -6 16 1377.87 111.723 17
2 -6 17 1530.03 118.745 9
-2 -6 -17 1567.1 118.977 4
2 -6 17 1568.66 120.193 17
-2 -6 -18 1136.82 103.328 4
2 -6 18 790.234 103.383 9
2 -6 18 990.994 102.603 17
2 -6 19 1738.75 125.22 17
-2 -6 -19 1756.12 131.516 4
2 -6 19 1684.14 130.529 9
2 -6 20 1692.57 130.114 17
-2 -6 -20 1726.81 134.83 4
2 -6 20 1648.35 133.339 9
2 -6 21 426.176 103.116 17
-2 -6 -21 280.118 93.8337 4
2 -6 22 282.955 101.401 17
-2 -6 -22 448.389 109.019 4
2 -6 23 524.918 105.424 12
2 -6 23 819.133 116.992 17
-2 -6 -23 699.657 116.702 4
2 -6 24 3189.79 187.548 17
-2 -6 -24 3113.3 190.053 4
2 -6 25 408.848 115.445 17
-2 -6 -25 352.914 118.793 4
-2 -5 26 658.021 131.455 12
2 -5 -26 409.486 118.478 8
2 -5 -26 604.985 129.242 11
-2 -5 26 364.655 114.525 9
-2 -5 25 378.948 123.598 12
2 -5 -25 284.221 103.971 8
-2 -5 25 229.686 106.991 9
2 -5 -25 228.674 115.291 11
-2 -5 24 3099.87 186.828 9
2 -5 -24 3408 201.459 11
-2 -5 24 3065.65 195.634 12
-2 -5 23 308.702 92.7926 9
2 -5 -23 199.508 106.642 11
2 -5 -23 340.64 74.2089 13
-2 -5 23 247.15 105.287 12
-2 -5 22 291.389 88.3498 9
2 -5 -22 277.208 101.865 11
-2 -5 22 154.843 101.113 12
2 -5 -22 372.086 74.8531 13
2 -5 -21 1019 90.4583 13
-2 -5 21 863.739 116.213 12
-2 -5 21 956.607 77.0392 17
2 -5 -21 853.928 109.314 11
-2 -5 21 752.151 99.8177 9
2 -5 -21 752.917 79.3843 4
2 -5 -20 3935.87 181.831 13
-2 -5 20 4081.25 166.323 17
-2 -5 20 3738.8 193.188 9
2 -5 -20 4148.94 204.102 11
2 -5 -20 3772.18 170.255 4
2 -5 -19 2862.42 146.075 13
-2 -5 19 2568.18 163.994 12
-2 -5 19 2877.27 128.866 17
-2 -5 19 2665.77 152.763 9
2 -5 -19 2875.32 165.191 11
2 -5 -19 2770.3 133.688 4
2 -5 -18 427.563 57.3478 4
-2 -5 18 367.8 51.2402 17
2 -5 -18 369.209 65.9511 13
-2 -5 18 437.422 90.0332 12
-2 -5 18 329.246 75.5065 9
2 -5 -18 319.034 75.4832 8
2 -5 -17 166.922 48.4437 4
2 -5 -17 254.914 45.8363 16
-2 -5 17 201.417 46.8153 17
2 -5 -17 69.6726 54.4029 13
-2 -5 17 243.375 66.9113 9
2 -5 -17 157.98 69.6728 8
2 -5 -16 494.293 52.7238 4
-2 -5 16 560.815 51.7033 17
-2 -5 16 476.723 69.2938 9
2 -5 -16 523.947 50.5121 10
2 -5 -16 482.022 73.3056 8
2 -5 -16 386.289 49.6598 16
2 -5 -15 5464.86 211.638 16
-2 -5 15 5711.98 231.447 9
2 -5 -15 5934.16 213.708 10
2 -5 -15 5320.85 232.112 8
2 -5 -14 444.041 66.3717 8
-2 -5 14 458.164 63.7692 9
2 -5 -14 561.101 50.5999 10
2 -5 -14 482.218 44.7107 4
2 -5 -14 436.102 49.7884 16
2 -5 -13 3172.93 134.881 4
-2 -5 13 3504.96 136.327 17
-2 -5 13 3395.38 154.713 9
2 -5 -13 3402.19 143.952 10
2 -5 -13 3480.52 159.781 8
2 -5 -13 3570.26 144.849 16
2 -5 -12 561.668 40.2661 4
-2 -5 12 589.305 41.5551 17
2 -5 -12 541.194 48.8922 10
-2 -5 12 575.821 56.8503 9
2 -5 -12 472.266 58.1815 8
2 -5 -12 564.186 50.243 16
2 -5 -11 5763.6 228.525 4
-2 -5 11 6655.58 237.093 3
-2 -5 11 6501.62 231.391 17
-2 -5 11 6348.02 248.052 9
2 -5 -11 6411.22 242.996 10
2 -5 -11 6424.43 252.131 8
2 -5 -11 6194.48 240.549 16
-2 -5 10 10994.8 422.465 3
-2 -5 10 11998.4 416.793 17
-2 -5 10 11598.4 430.895 9
2 -5 -10 11612.4 428.916 10
2 -5 -10 11418.2 435.311 8
2 -5 -10 12415.2 428.731 16
-2 -5 9 1142.89 63.5229 3
-2 -5 9 1115.41 53.7697 17
-2 -5 9 1186.5 67.3333 9
2 -5 -9 1217.61 66.3792 10
2 -5 -9 1070.35 70.4057 8
-2 -5 8 948.163 57.637 3
-2 -5 8 1033.5 54.5741 1
-2 -5 8 948.657 46.1671 17
-2 -5 8 948.239 57.4631 9
2 -5 -8 932.944 60.2079 10
2 -5 -8 977.643 63.4954 8
-2 -5 7 8057.8 277.421 1
-2 -5 7 7351.89 268.938 17
-2 -5 7 7354.81 281.342 3
-2 -5 7 7155.97 278.27 9
2 -5 -7 7265.63 283.944 10
-2 -5 6 27384.1 973.696 17
2 -5 -6 30246.5 997.428 17
-2 -5 6 27868.2 987.55 3
-2 -5 6 28146.9 982.806 9
2 -5 -6 27896.3 989.815 10
-2 -5 5 1898.89 77.1495 17
-2 -5 5 2010.07 84.8116 9
2 -5 -5 2068.58 94.1403 10
-2 -5 4 4614.89 177.602 16
-2 -5 4 4438.79 167.018 17
2 -5 -4 4985.3 189.397 17
2 -5 -4 4624.41 182.983 10
-2 -5 4 4725.98 172.77 9
-2 -5 3 240.82 32.8216 16
2 -5 -3 296.964 40.6508 17
-2 -5 2 3599.7 134.08 16
2 -5 -2 3038.23 121.532 5
-2 -5 1 7739.88 257.679 2
-2 -5 1 7099.1 264.819 16
2 -5 -1 7210.77 266.304 10
-2 -5 0 8225.17 283.716 2
2 -5 0 7588.16 280.2 5
-2 -5 0 7729.68 292.043 16
2 -5 0 7641.15 291.908 10
-2 -5 -1 4818.37 182.328 2
2 -5 1 5042.05 192.1 10
-2 -5 -1 4829.1 192.768 16
2 -5 2 169.117 30.8378 10
-2 -5 -2 116.993 32.517 16
2 -5 3 22752.7 832.095 11
-2 -5 -3 24998.8 834.258 5
2 -5 3 22780.2 841.513 10
-2 -5 -3 24851.7 847.059 16
-2 -5 -4 3511.95 141.764 16
2 -5 4 3226.82 135.318 10
-2 -5 -4 3278.61 128.705 5
-2 -5 -4 3219.91 123.225 12
2 -5 4 3154.21 126.259 11
-2 -5 -5 7282.69 264.312 16
2 -5 5 6497.87 255.21 10
2 -5 5 7430.61 251.233 2
-2 -5 -5 6753.29 251.536 5
2 -5 5 6121.93 247.351 11
-2 -5 -5 6835.64 244.094 12
2 -5 6 4225.45 182.576 17
2 -5 6 4266.02 173.971 10
-2 -5 -6 4368.43 172.696 5
-2 -5 -6 4523.95 162.478 12
2 -5 7 11904.2 440.214 17
2 -5 7 11199.2 429.263 10
-2 -5 -7 12499.7 431.867 5
2 -5 7 11698.9 421.972 13
-2 -5 -7 11894.5 418.543 12
2 -5 8 11795 447.186 17
-2 -5 -8 12668.9 426.131 12
2 -5 8 11843.6 427.169 13
2 -5 8 11495.5 435.782 10
-2 -5 -8 11679.3 438.883 5
-2 -5 -9 3267.88 117.793 12
2 -5 9 2811.84 137.971 17
-2 -5 -9 2605.38 137.569 16
2 -5 9 2981.02 126.986 10
2 -5 9 3031.92 116.257 13
2 -5 10 4403.49 167.167 13
-2 -5 -10 4707.93 196.819 16
2 -5 10 4362.41 194.416 17
-2 -5 -10 4727.36 171.651 12
2 -5 10 4696.64 181.653 10
-2 -5 -10 4934.98 194.637 4
2 -5 11 257.087 15.6533 3
-2 -5 -11 349.492 54.9755 4
2 -5 11 321.944 53.3776 9
2 -5 11 351.324 56.3343 17
-2 -5 -12 529.739 65.0057 16
-2 -5 -12 674.163 69.416 4
2 -5 12 682.484 70.3641 9
2 -5 12 621.381 68.3859 17
-2 -5 -13 158.725 57.2899 16
2 -5 13 263.744 63.5567 17
2 -5 13 256.549 61.7787 9
-2 -5 -13 183.039 61.1347 4
2 -5 14 4962.1 204.768 17
-2 -5 -14 4164.41 200.262 4
2 -5 15 1407.87 100.644 17
-2 -5 -15 1461.09 104.207 4
2 -5 16 552.119 78.8404 17
-2 -5 -16 473.93 67.5045 8
-2 -5 -16 507.077 78.4122 4
2 -5 17 1870.09 120.557 17
-2 -5 -17 1738.94 110.392 8
-2 -5 -17 1638.72 123.129 4
2 -5 18 648.947 95.2989 17
-2 -5 -18 687.168 82.4572 8
-2 -5 -18 631.724 93.9364 4
2 -5 19 4086.35 196.654 17
-2 -5 -19 3717.33 186.412 8
-2 -5 -19 4102.22 202.182 4
2 -5 20 1393.12 117.704 17
-2 -5 -20 1398.5 111.248 8
-2 -5 -20 1404.77 123.664 4
2 -5 21 751.717 105.356 17
-2 -5 -21 680.537 94.0767 8
-2 -5 -21 711.84 112.861 4
-2 -5 -22 651.992 114.458 4
2 -5 22 418.472 96.7879 12
2 -5 22 417.153 105.042 17
2 -5 22 506.856 113.539 9
-2 -5 -22 598.568 94.8471 8
2 -5 23 2202.92 151.535 12
2 -5 23 2282.4 157.916 17
-2 -5 -23 2647.94 169.959 4
2 -5 23 2223.14 167.356 9
2 -5 24 759.973 117.621 17
-2 -5 -24 896.346 130.116 4
2 -5 24 714.872 124.204 9
2 -5 25 -21.6636 105.948 17
-2 -5 -25 35.3291 115.083 4
-2 -4 27 512.194 126.605 12
2 -4 -26 1107.23 142.281 11
-2 -4 26 919.514 137.122 12
2 -4 -26 1105.61 130.23 8
2 -4 -25 568.716 128.19 11
-2 -4 25 308.517 115.754 12
2 -4 -25 385.415 105.312 8
2 -4 -24 493.617 117.722 11
-2 -4 24 316.396 109.88 12
2 -4 -23 2546.99 171.656 11
-2 -4 23 2455.71 168.303 12
2 -4 -23 2508.05 142.641 4
-2 -4 22 298.569 94.2043 9
2 -4 -22 277.629 99.6961 11
-2 -4 22 254.714 97.7241 12
2 -4 -22 330.114 69.4059 13
2 -4 -22 382.725 77.1213 4
2 -4 -21 2083.36 147.458 11
-2 -4 21 1799.8 129.545 9
2 -4 -21 1927.23 111.688 13
-2 -4 21 1711.54 142.045 12
-2 -4 20 2487.57 145.067 9
2 -4 -20 2282.47 153.037 11
-2 -4 20 2257.18 152.899 12
2 -4 -20 2406.77 127.931 13
-2 -4 19 2204.56 132.173 9
-2 -4 19 1971.99 137.082 12
2 -4 -19 2091.27 116.747 13
-2 -4 18 4374.55 198.928 9
2 -4 -18 4010.53 197.498 8
-2 -4 18 4219.18 206.827 12
2 -4 -18 4280.25 186.744 13
-2 -4 17 468.321 71.2709 9
2 -4 -17 413.532 72.676 8
-2 -4 17 449.879 82.9149 12
2 -4 -16 2081.97 91.9402 16
-2 -4 16 2041.05 116.999 9
2 -4 -16 2088.65 92.0676 10
2 -4 -16 1895.25 116.171 8
2 -4 -15 1617.23 77.5614 16
-2 -4 15 1328.02 93.5284 9
2 -4 -15 1518.13 77.4161 10
2 -4 -15 1547.82 100.538 8
-2 -4 15 1619.49 66.6595 7
2 -4 -14 12330.2 415.51 16
-2 -4 14 11331 433.077 9
2 -4 -14 11066.1 415.659 10
2 -4 -14 10662 432.268 8
-2 -4 13 1520.23 72.368 17
2 -4 -13 1558.21 75.721 16
-2 -4 13 1578.25 61.2624 7
-2 -4 13 1327.3 88.1594 9
2 -4 -13 1655.55 77.9279 10
2 -4 -13 1425.81 90.7317 8
2 -4 -12 18147.9 671.943 16
-2 -4 12 20638.6 669.048 17
-2 -4 12 18600.1 657.756 7
-2 -4 12 19795.5 686.987 9
2 -4 -12 19360.9 675.004 10
2 -4 -12 17986.5 685.269 8
-2 -4 11 6678.64 235.816 17
-2 -4 11 6624.02 252.673 9
2 -4 -11 6267.25 243.17 10
2 -4 -11 6469.9 254.148 8
2 -4 -11 6150.19 240.785 16
2 -4 -10 1815.97 76.0676 16
-2 -4 10 1591.81 66.1749 17
-2 -4 10 1597.65 82.1589 9
2 -4 -10 1638.07 76.5497 10
2 -4 -10 1554.29 84.0987 8
2 -4 -9 21070.8 767.741 4
-2 -4 9 23153.2 776.843 3
-2 -4 9 23019.7 774.805 1
-2 -4 9 22048.5 768.363 17
-2 -4 9 21490.2 781.989 9
2 -4 -9 21617.9 785.301 8
2 -4 -8 6774.22 257.395 4
-2 -4 8 7461.76 269.217 3
-2 -4 8 7450.93 265.758 1
-2 -4 8 7487.87 259.268 17
-2 -4 8 7442.89 272.474 9
2 -4 -8 7702.58 277.11 8
-2 -4 7 13828.8 486.083 3
-2 -4 7 13843.7 480.811 1
2 -4 -7 13650.9 493.485 17
-2 -4 7 13579.2 474.195 17
-2 -4 7 12674.7 485.35 9
2 -4 -7 13507.9 490.03 8
-2 -4 6 1663.04 77.5894 3
-2 -4 6 1596.77 63.4259 17
2 -4 -6 1863.59 86.2912 17
-2 -4 6 1778.93 72.0551 1
-2 -4 6 1621.06 74.8117 9
2 -4 -6 1768.64 80.4988 8
-2 -4 5 10023.8 345.523 3
2 -4 -5 9863.15 350.356 17
-2 -4 5 9151.46 329.619 17
-2 -4 5 9546.87 340.17 9
-2 -4 5 9535.2 339.203 16
2 -4 -5 9423.5 344.877 8
2 -4 -4 3396.05 131.481 17
-2 -4 4 2872.77 119.375 16
2 -4 -3 36321.8 1203.67 17
-2 -4 3 32860.8 1193.84 16
-2 -4 2 14169.3 505.468 16
2 -4 -1 4607 169.11 5
-2 -4 1 4522.75 175.505 16
-2 -4 0 5141.72 189.443 2
2 -4 0 4884.45 186.291 5
-2 -4 0 5329.01 195.033 16
-2 -4 -1 9136.86 349.862 2
2 -4 1 10160.5 348.497 5
-2 -4 -1 9941.21 356.471 16
-2 -4 -2 46519.8 1576.05 16
-2 -4 -2 44004.7 1569.55 2
-2 -4 -3 8103.34 302.766 16
-2 -4 -3 8147.93 294.956 5
-2 -4 -4 2282.57 100.831 16
-2 -4 -4 2286.83 93.3036 5
2 -4 4 2145.03 91.4372 2
-2 -4 -4 2356.9 84.5169 12
-2 -4 -5 5074.3 192.762 16
2 -4 5 4693.13 184.058 10
-2 -4 -5 5040.62 185.806 5
2 -4 5 4542.66 182.017 2
-2 -4 -5 4854.89 173.557 12
2 -4 5 4790.78 181.676 11
2 -4 6 10030.8 381.982 10
-2 -4 -6 10920.5 386.435 5
-2 -4 -6 10682.9 372.156 12
2 -4 7 4071.94 164.929 10
-2 -4 -7 4246.26 170.663 5
-2 -4 -7 4459.41 173.844 4
-2 -4 -7 4303.23 155.241 12
2 -4 8 2033.51 102.376 17
2 -4 8 1979.83 90.5592 10
-2 -4 -8 2051.56 100.372 4
-2 -4 -8 2154.47 81.3472 12
-2 -4 -9 1777.31 93.8349 16
2 -4 9 1859.27 94.7124 17
2 -4 9 1825.8 70.0571 13
2 -4 9 1886.3 81.8937 10
2 -4 9 1669.07 68.6758 3
-2 -4 -9 1943.16 95.0043 4
-2 -4 -10 4382.51 176.397 16
2 -4 10 4267.09 160.536 10
2 -4 10 3908.4 146.255 3
-2 -4 -10 4084.63 175.062 4
2 -4 10 4207.91 146.932 13
-2 -4 -11 27347 985.852 4
2 -4 11 27674.2 968.901 10
-2 -4 -11 26588.4 977.134 8
2 -4 11 28493.4 986.994 17
-2 -4 -11 28113.7 987.178 16
-2 -4 -12 813.639 72.3502 4
-2 -4 -12 864.175 60.9277 8
2 -4 12 859.989 71.3357 17
-2 -4 -13 1564.21 97.4227 4
-2 -4 -13 1353.8 83.8309 8
-2 -4 -14 1741.79 111.246 4
-2 -4 -14 2079.86 105.177 8
-2 -4 -15 12699.3 498.249 4
-2 -4 -15 13530.2 490.849 8
-2 -4 -16 4241.42 186.274 8
-2 -4 -16 4463.73 200.106 4
2 -4 16 3950.93 198.849 9
-2 -4 -17 3288.19 153.967 8
-2 -4 -17 3110.52 165.682 4
2 -4 17 3044.96 166.188 9
-2 -4 -18 52.4289 78.1303 4
2 -4 18 -60.4876 78.0398 9
-2 -4 -18 11.58 60.7008 8
-2 -4 -19 1785.26 113.566 8
-2 -4 -19 1677.41 128.114 4
2 -4 19 1812.88 127.048 9
-2 -4 -20 1218.03 102.445 8
2 -4 20 1265.84 117.911 9
-2 -4 -20 1268.18 121.847 4
2 -4 21 897.01 100.929 12
-2 -4 -21 923.725 96.4134 8
2 -4 21 867.71 108.486 9
-2 -4 -21 768.475 112.257 4
-2 -4 -22 1242.59 132.816 4
2 -4 22 1016.38 109.188 12
2 -4 22 1227.15 117.707 17
2 -4 22 1096.11 125.792 9
-2 -4 -22 1119.8 107.392 8
-2 -4 -23 1638.39 148.906 4
2 -4 23 1380.78 121.397 12
2 -4 23 1646.27 142.748 9
-2 -4 -23 1813.35 127.367 8
2 -4 23 1732.09 138.278 17
-2 -4 -24 908.354 130.049 4
2 -4 24 870.873 119.952 9
-2 -4 -24 809.792 104.959 8
2 -4 24 675.125 111.912 17
-2 -4 -25 773.5 136.401 4
2 -4 25 504.031 117.438 17
-2 -4 -25 663.034 103.983 8
2 -4 25 574.011 115.696 9
2 -4 26 303.229 112.058 17
-2 -4 -26 294.49 99.5015 8
-2 -3 27 692.355 125.307 12
2 -3 -27 741.344 123.861 8
2 -3 -27 551.904 137.784 11
-2 -3 27 723.112 122.221 9
-2 -3 26 457.118 110.381 12
2 -3 -26 521.697 107.337 8
2 -3 -26 410.265 131.108 11
-2 -3 26 522.131 118.543 9
-2 -3 25 930.884 125.239 12
2 -3 -25 1011.76 119.305 8
2 -3 -25 961.991 133.306 11
-2 -3 25 1014.9 129.774 9
-2 -3 24 1174.42 126.535 9
2 -3 -24 1162.92 133.537 11
-2 -3 24 1049.64 128.953 12
2 -3 -23 1050.03 128.613 11
-2 -3 23 836.831 113.905 12
2 -3 -22 1525.1 137.672 11
-2 -3 22 1441.76 128.196 12
2 -3 -22 1548.98 96.0042 13
2 -3 -21 874.837 111.718 11
-2 -3 21 859.733 111.589 12
2 -3 -21 1064.76 79.8514 13
2 -3 -20 918.757 106.843 11
-2 -3 20 697.539 96.8948 12
2 -3 -20 767.483 70.6727 13
-2 -3 19 2321.18 142.646 12
2 -3 -19 2210.38 114.76 13
2 -3 -18 1856.33 120.889 8
-2 -3 18 2135.11 131.048 12
2 -3 -17 5384.08 197.92 10
2 -3 -17 5492.77 230.763 8
-2 -3 17 4791.78 232.284 12
2 -3 -16 2195.74 91.0749 10
2 -3 -16 2053.12 117.474 8
-2 -3 16 1864.93 121.169 12
-2 -3 15 5605.9 212.609 16
-2 -3 15 6112.82 249.953 9
2 -3 -15 6960.18 228.169 10
2 -3 -15 6732.4 252.279 8
-2 -3 15 7215.67 224.681 7
-2 -3 15 6286.92 257.954 12
-2 -3 14 2951.42 110.881 16
-2 -3 14 2983.14 149.734 12
-2 -3 14 3003.01 143.428 9
2 -3 -14 3319.52 125.274 10
-2 -3 14 2981.04 118.446 7
2 -3 -14 3014.36 143.58 8
-2 -3 13 209.833 24.9362 7
-2 -3 13 231.096 44.9477 9
2 -3 -13 219.831 31.208 10
2 -3 -13 212.487 29.4335 16
2 -3 -13 308.745 49.1594 8
-2 -3 12 2086.05 101.69 9
-2 -3 12 2099.09 79.268 7
2 -3 -12 1932.67 101.03 8
2 -3 -12 1860.39 84.1119 16
2 -3 -11 12356.6 441.341 8
-2 -3 11 12092.8 418.91 7
-2 -3 11 12282 440.396 9
2 -3 -11 11272.8 425.25 16
-2 -3 10 10312 368.037 1
2 -3 -10 9309.84 377.024 8
-2 -3 10 10179.2 357.999 7
-2 -3 10 9906.59 377.518 9
2 -3 -10 10993.3 367.599 16
-2 -3 9 904.374 44.4507 1
-2 -3 9 770.685 31.5742 7
2 -3 -9 846.27 55.1178 8
-2 -3 9 842.526 52.6362 9
2 -3 -9 801.135 43.0098 16
2 -3 -9 795.824 45.9338 15
-2 -3 8 8287.81 292.412 3
2 -3 -8 7724.23 292.442 15
-2 -3 8 8327.45 283.273 17
-2 -3 8 7838.99 287.952 1
-2 -3 8 7420.92 295.233 9
2 -3 -8 7892.13 298.001 8
-2 -3 7 11510.9 407.538 3
-2 -3 7 11276.9 400.012 16
2 -3 -7 11119.3 407.795 15
2 -3 -7 11332 413.393 17
-2 -3 7 11605.6 396.841 17
-2 -3 7 11594 402.475 1
-2 -3 7 10590.8 408.857 9
2 -3 -7 10983.9 410.986 8
-2 -3 6 24366.5 828.518 3
-2 -3 6 25265.8 821.798 16
2 -3 -6 22630 827.646 15
2 -3 -6 24324.7 833.574 17
-2 -3 6 23143.1 815.272 17
-2 -3 6 24402.1 821.701 1
-2 -3 6 23334.8 828.228 9
2 -3 -6 21852.7 826.618 9
2 -3 -6 22593.6 829.504 8
-2 -3 5 11007.9 390.709 3
-2 -3 5 10807.8 384.191 16
2 -3 -5 10506 389.664 15
2 -3 -5 11710.4 395.553 17
-2 -3 5 11020.9 382.338 1
-2 -3 5 10533.9 388.221 9
2 -3 -5 10410.3 389.999 8
-2 -3 4 6703.78 244.311 16
2 -3 -4 6617.46 248.491 15
-2 -3 4 6805.02 250.265 3
2 -3 -4 6899.67 248.314 8
2 -3 -4 6782.27 252.49 17
-2 -3 3 10970.6 405.551 16
2 -3 -3 11766.7 413.458 17
-2 -3 3 11919.1 411.278 3
2 -3 -3 11286 407.137 8
2 -3 -2 48361.7 1701.66 17
2 -3 -2 46963 1696.09 12
-2 -3 2 50781.6 1696.12 16
2 -3 -1 24020.2 831.731 17
2 -3 -1 23645.8 825.388 12
-2 -3 1 23363.7 826.092 16
2 -3 -1 23205.8 827.204 15
2 -3 0 11339.5 398.269 12
2 -3 0 11002.7 404.429 17
-2 -3 0 11507.5 401.033 16
-2 -3 0 11101.3 399.625 2
2 -3 0 10867.8 396.661 5
2 -3 0 11231.3 400.336 15
2 -3 1 16517.2 573.878 17
-2 -3 -1 15114 569.108 16
-2 -3 -1 16101.4 568.349 2
2 -3 1 16672.4 565.962 5
2 -3 1 15752.7 568.064 15
-2 -3 -2 18297.4 644.326 16
2 -3 2 17801.6 640.792 15
2 -3 2 17414.5 642.168 1
-2 -3 -2 17851.9 641.832 2
-2 -3 -2 19265.8 640.308 5
-2 -3 -3 20361.8 696.855 16
2 -3 3 18889.1 691.791 15
2 -3 3 19643.3 695.67 7
-2 -3 -3 20462.4 693.134 5
-2 -3 -3 19367.9 694.007 2
2 -3 3 19550.4 691.237 2
2 -3 3 19339.8 693.976 1
-2 -3 -4 1068.82 40.7616 12
-2 -3 -4 995.111 56.4241 16
2 -3 4 1040.35 51.378 15
2 -3 4 1011.38 52.0474 2
-2 -3 -4 1060.81 54.3903 5
-2 -3 -5 6502.37 227.799 12
2 -3 5 6016.86 238.73 11
-2 -3 -5 6669.98 246.428 16
2 -3 5 6492.72 241.112 2
-2 -3 -5 6771.39 243.559 5
-2 -3 -5 6653.38 245.04 4
-2 -3 -6 14764 508.852 12
-2 -3 -6 14492.8 526.495 4
-2 -3 -6 14020.9 524.743 5
-2 -3 -7 27976.1 989.825 4
2 -3 8 6325.19 240.032 10
2 -3 8 6681.19 233.313 3
-2 -3 -8 6575.07 252.927 4
-2 -3 -8 6535.32 244.246 8
-2 -3 -9 8153.84 315.955 4
2 -3 9 7970.11 301.569 10
-2 -3 -9 8389.52 307.921 8
-2 -3 -10 4287.63 169.627 8
-2 -3 -10 4569.31 180.994 4
2 -3 10 4169.86 161.682 10
-2 -3 -11 2320.23 104.944 8
-2 -3 -11 2288.7 115.4 4
2 -3 11 2244.55 93.7216 10
2 -3 11 2522.28 118.466 9
-2 -3 -12 18925.2 666.652 8
-2 -3 -12 19142.3 677.746 4
2 -3 12 18135 652.689 10
2 -3 12 18790.5 678.424 9
-2 -3 -13 299.069 55.6363 4
2 -3 13 157.348 51.4734 9
-2 -3 -13 225.075 43.8851 8
-2 -3 -14 9486.58 355.254 8
-2 -3 -14 9013.82 365.437 4
2 -3 14 9629.96 367.724 9
-2 -3 -15 1591 89.5681 8
-2 -3 -15 1316.69 101.131 4
2 -3 15 1497.9 101.657 9
-2 -3 -16 3927.12 171.924 8
-2 -3 -16 3580.24 181.42 4
2 -3 16 4021.7 186.166 9
-2 -3 -17 906.902 77.3786 8
-2 -3 -17 1029.33 96.4414 4
2 -3 17 987.77 94.2019 9
-2 -3 -18 11346.8 432.688 8
2 -3 18 11581.7 447.817 9
-2 -3 -18 11158 447.068 4
-2 -3 -19 1341.53 101.132 8
2 -3 19 1495.8 114.962 9
-2 -3 -19 1506.32 76.3093 3
-2 -3 -19 1353.45 117.842 4
2 -3 19 1432.97 104.852 12
-2 -3 -20 2408.74 130.834 8
2 -3 20 1994.33 141.605 9
-2 -3 -20 2320.79 149.281 4
2 -3 20 2041.19 127.632 12
-2 -3 -21 1315.94 104.767 8
2 -3 21 1148.9 119.064 9
-2 -3 -21 1301 122.695 4
2 -3 21 1338.96 104.711 12
-2 -3 -22 317.223 81.4477 8
2 -3 22 366.173 98.9861 9
-2 -3 -22 202.689 95.8057 4
2 -3 22 262.517 78.8824 12
-2 -3 -23 822.241 98.6446 8
-2 -3 -23 796.103 122.188 4
2 -3 23 955.333 116.063 9
-2 -3 -24 176.583 86.8908 8
-2 -3 -24 208.8 103.24 4
2 -3 24 85.5622 97.8562 9
-2 -3 -25 569.894 99.2702 8
-2 -3 -25 667.305 128.446 4
2 -3 25 523.821 115.537 9
-2 -3 -26 294.733 97.5194 8
-2 -3 -26 274.031 123.593 4
-2 -2 28 17.6668 109.554 12
-2 -2 27 978.013 128.466 12
2 -2 -27 1299.36 131.54 8
2 -2 -27 1190.78 156.054 11
-2 -2 27 1236.06 131.669 9
-2 -2 26 381.537 115.929 12
2 -2 -26 646.013 117.8 8
2 -2 -26 346.168 125.698 11
-2 -2 26 381.105 112.577 9
-2 -2 25 46.4038 101.128 12
2 -2 -25 -47.9851 90.9755 8
2 -2 -25 101.946 110.445 11
-2 -2 25 29.0114 97.7693 9
-2 -2 24 210.387 94.9831 12
2 -2 -24 329.666 117.406 11
-2 -2 24 298.424 99.7161 9
-2 -2 23 3796.95 207.623 12
-2 -2 23 3957.69 208.744 9
-2 -2 22 1124.05 116.866 12
2 -2 -22 1066.38 73.0347 13
-2 -2 22 996.652 106.69 9
2 -2 -22 1031.94 120.917 11
2 -2 -21 1508.36 89.1529 13
-2 -2 21 1362.18 119.844 12
-2 -2 21 1788.66 123.934 9
2 -2 -21 1752.14 135.529 11
2 -2 -20 2220.95 107.077 13
-2 -2 20 2217.21 133.268 9
-2 -2 19 1231.16 106.831 12
-2 -2 19 1383.07 105.173 9
-2 -2 18 1951.32 119.457 12
2 -2 -18 1672.76 111.438 8
-2 -2 18 1575.51 112.263 9
-2 -2 17 2075.94 125.517 12
2 -2 -17 2101.34 120.218 8
2 -2 -17 2181.66 86.6443 10
-2 -2 16 1971.77 119.979 12
2 -2 -16 2086.65 114.807 8
2 -2 -16 2100.43 85.8386 10
-2 -2 15 770.396 76.0135 12
2 -2 -15 910.61 48.7292 10
2 -2 -14 554.245 59.0697 8
-2 -2 14 565.003 39.857 7
-2 -2 14 627.36 64.8296 12
2 -2 -13 1725.12 84.9019 14
2 -2 -13 1712.56 92.27 8
-2 -2 13 1670.42 98.2653 12
-2 -2 12 9914.3 360.854 12
2 -2 -12 10402.8 346.917 14
2 -2 -12 10501.2 339.478 15
2 -2 -12 10026.1 354.549 8
-2 -2 11 4750.1 200.472 12
2 -2 -11 4720.09 177.502 16
2 -2 -11 4994.84 195.672 8
2 -2 -11 4889.9 187.412 14
2 -2 -11 5158.04 183.594 15
2 -2 -10 2563.94 104.364 14
2 -2 -10 2493.91 101.85 15
2 -2 -10 2617.8 97.4755 16
-2 -2 10 2546.98 117.79 12
2 -2 -10 2414.36 111.281 8
-2 -2 10 2492.34 102.413 1
2 -2 -9 10520.5 362.254 16
2 -2 -9 10188.3 366.365 14
2 -2 -9 10257.6 367.019 15
2 -2 -9 9988.24 374.512 8
-2 -2 9 9976.45 365.32 1
-2 -2 8 1313.44 46.8991 16
2 -2 -8 1180.31 54.0831 14
2 -2 -8 1195.38 56.673 15
-2 -2 8 1091.17 61.7743 9
2 -2 -8 1153.88 62.3425 8
-2 -2 8 1229.87 54.6373 1
-2 -2 7 27477.8 934.104 16
2 -2 -7 26064.1 938.244 14
2 -2 -7 26448.5 942.757 15
-2 -2 7 26905.2 938.677 1
-2 -2 7 27154.4 947.707 9
2 -2 -7 26940 947.183 8
2 -2 -6 4662.88 175.324 17
-2 -2 6 4368.93 163.698 16
-2 -2 6 4247.47 161.538 17
2 -2 -6 4847.98 165.624 14
2 -2 -6 4787.95 172.173 15
-2 -2 6 4947.9 166.5 1
-2 -2 6 4714.18 163.081 7
-2 -2 6 4741.4 175.088 9
2 -2 -6 4833.45 174.228 9
2 -2 -6 4703.27 174.477 8
-2 -2 5 1220.56 50.3309 1
-2 -2 5 1473.7 52.1258 16
2 -2 -5 1261.48 60.6576 17
2 -2 -5 1252.45 49.2447 14
2 -2 -5 1261.34 57.0949 15
-2 -2 5 1273.58 48.075 7
-2 -2 5 1239.43 58.9268 3
2 -2 -5 1273.34 58.6589 8
-2 -2 4 1354.94 56.0782 16
2 -2 -4 1345.19 64.1706 17
2 -2 -4 1492.21 61.6385 15
2 -2 -4 1384.76 63.177 12
-2 -2 4 1401.31 52.6856 1
-2 -2 4 1348.1 62.6803 3
-2 -2 4 1417.46 52.1585 7
2 -2 -4 1361.22 60.363 8
-2 -2 3 58316.8 2093.05 16
2 -2 -3 62639.8 2100.27 17
-2 -2 3 61699.2 2099.1 3
-2 -2 3 60506.5 2089.28 7
2 -2 -3 58862.4 2095.14 8
2 -2 -3 62004 2097.63 12
-2 -2 2 11910 435.183 16
2 -2 -2 12674.8 441.033 17
2 -2 -2 12305.3 437.335 12
-2 -2 2 12612.5 440.28 3
2 -2 -2 12172.4 434.515 8
-2 -2 2 12448.1 431.596 7
-2 -2 1 9528.34 331.852 16
2 -2 -1 8636.35 334.712 17
2 -2 -1 9286.87 331.693 12
2 -2 -1 9144.41 324.759 14
2 -2 -1 9416.58 332.717 15
-2 -2 1 9586.6 335.525 3
-2 -2 1 9523.02 328.56 7
2 -2 0 10003.8 381.357 17
-2 -2 0 10861.5 379.809 16
2 -2 0 10639.9 373.174 14
2 -2 0 10639.3 379.033 15
2 -2 0 10527.1 377.449 12
-2 -2 0 10461.4 381.458 3
2 -2 0 10862.9 378.751 5
-2 -2 0 10937.3 376.987 7
2 -2 1 1491.84 58.2701 14
2 -2 1 1476.05 62.4093 15
2 -2 1 1497.98 63.926 1
2 -2 1 1296.07 60.4006 12
2 -2 1 1422.73 62.6886 5
-2 -2 -1 1359.61 64.3882 2
2 -2 1 1443.14 66.047 17
2 -2 2 48908.7 1693.27 14
2 -2 2 48487.1 1695.5 15
-2 -2 -2 51005.9 1697.88 5
2 -2 2 48822.3 1696.14 5
-2 -2 -2 49251.8 1699.74 2
-2 -2 -2 47328.6 1698.38 16
2 -2 2 50350 1700.11 17
2 -2 2 46521 1696.29 1
2 -2 3 2946.64 112.246 14
2 -2 3 2920.68 112.777 15
-2 -2 -3 2639.13 116.309 2
-2 -2 -3 2901.84 116.014 5
-2 -2 -3 2903.56 117.151 4
2 -2 3 3255.87 116.397 2
-2 -2 -3 2937.65 117.323 16
2 -2 3 2878.93 117.554 17
2 -2 3 2960.74 115.319 1
2 -2 4 6999.55 255.623 14
2 -2 4 6772.37 254.277 15
2 -2 4 6897.47 257.851 1
-2 -2 -4 7174.29 260.486 5
-2 -2 -4 6989.23 260.368 4
2 -2 4 7789.21 259.919 2
-2 -2 -4 6890.59 260.602 16
2 -2 5 1720.53 83.4815 11
-2 -2 -5 2212.73 89.5598 5
2 -2 5 1945.2 77.4419 3
-2 -2 -5 2071.07 88.5743 4
2 -2 5 1828.3 85.2204 2
2 -2 5 2307.02 87.5194 1
2 -2 5 1968.78 80.3563 15
2 -2 5 2068.53 83.9825 14
-2 -2 -6 36603.7 1266.76 8
2 -2 6 34721.5 1262.5 3
-2 -2 -6 37474.1 1275.83 4
2 -2 6 36567.2 1266.23 15
2 -2 6 38438.7 1271.16 14
-2 -2 -7 10853.9 380.892 8
2 -2 7 10312 374.68 3
-2 -2 -7 10905.7 390.621 4
2 -2 7 10880.5 378.629 15
-2 -2 -8 4314.11 177.319 4
-2 -2 -8 4499.83 168.318 8
-2 -2 -9 2329.84 107.939 4
-2 -2 -9 2283.31 96.6833 8
-2 -2 -10 8778.29 320.982 8
-2 -2 -10 8891.43 332.237 4
2 -2 10 8681.15 312.072 10
-2 -2 -11 22913.9 833.176 8
-2 -2 -11 24443.8 845.786 4
2 -2 11 23454.7 821.848 10
2 -2 11 23901.7 845.671 9
2 -2 12 373.172 52.5221 9
-2 -2 -12 367.092 41.0331 8
-2 -2 -12 370.644 53.154 4
2 -2 12 338.641 25.5244 10
-2 -2 -13 5426.63 212.318 8
-2 -2 -13 5247.47 225.036 4
2 -2 13 5410.81 224.515 9
-2 -2 -14 1454.24 80.786 8
-2 -2 -14 1339.93 95.4086 4
2 -2 14 1443.22 92.0777 9
-2 -2 -15 831.03 67.3286 8
-2 -2 -15 841.437 83.1829 4
2 -2 15 931.494 78.0966 9
-2 -2 -16 1943.44 104.462 8
2 -2 16 2131.3 120.732 9
-2 -2 -16 2008.06 88.7178 3
-2 -2 -16 1857.17 120.784 4
-2 -2 -17 1277.96 86.9562 8
2 -2 17 1534.87 106.099 9
-2 -2 -17 1379.63 67.2888 3
-2 -2 -17 1493.77 110.516 4
2 -2 17 1208.04 88.6946 12
-2 -2 -18 100.918 55.8247 8
2 -2 18 143.106 71.355 9
-2 -2 -18 104.007 31.7144 3
-2 -2 -18 59.405 79.9684 4
2 -2 18 105.682 56.5006 12
-2 -2 -19 781.184 79.1096 8
2 -2 19 804.314 92.1038 9
-2 -2 -19 737.262 100.479 4
2 -2 19 628.714 75.9174 12
-2 -2 -20 5373.82 225.588 8
2 -2 20 5002.5 236.589 9
-2 -2 -20 5292.92 247.175 4
2 -2 20 4944.02 220.013 12
-2 -2 -21 333.851 72.7115 8
2 -2 21 398.454 92.3413 9
-2 -2 -21 309.371 96.4688 4
2 -2 21 274.196 70.3715 12
-2 -2 -22 77.8099 71.0755 8
2 -2 22 49.6555 90.8152 9
-2 -2 -22 77.0577 100.142 4
2 -2 22 51.2555 73.5656 12
-2 -2 -23 2267.11 138.683 8
-2 -2 -23 2275.57 160.332 4
2 -2 23 2066.39 152.436 9
-2 -2 -24 751.748 98.1339 8
-2 -2 -24 746.633 123.861 4
2 -2 24 775.702 115.025 9
-2 -2 -25 1241.89 117.389 8
-2 -2 -25 1082.32 141.658 4
2 -2 25 1153.45 126.559 9
-2 -2 -26 554.474 100.832 8
-2 -2 -26 710.488 132.14 4
2 -2 26 558.249 115.727 9
-2 -2 -27 617.79 105.925 8
-2 -1 28 452.217 115.048 12
-2 -1 27 17.1564 102.585 12
2 -1 -27 195.536 99.9746 8
2 -1 -27 61.8825 120.867 11
-2 -1 27 220.938 110.724 9
-2 -1 26 231.805 104.839 12
2 -1 -26 18.3422 98.864 8
2 -1 -26 361.498 121.696 11
-2 -1 26 221.432 105.96 9
-2 -1 25 908.649 117.055 12
2 -1 -25 1168.59 121.346 8
2 -1 -25 1026.35 139.634 11
-2 -1 25 1211.02 125.448 9
-2 -1 24 2520.74 166.74 12
-2 -1 24 2729.16 167.054 9
2 -1 -24 3067.49 189.926 11
-2 -1 23 2186.42 151.302 12
-2 -1 23 2346.84 152.447 9
2 -1 -23 2476.82 170.631 11
-2 -1 22 72.3016 82.0184 12
-2 -1 22 202.267 85.8409 9
2 -1 -22 126.641 97.9987 11
-2 -1 21 329.174 84.3897 12
2 -1 -21 451.491 49.6426 13
-2 -1 21 342.488 79.5981 9
2 -1 -21 287.11 93.5714 11
-2 -1 20 2608.2 156.142 12
-2 -1 20 3092.61 159.173 9
-2 -1 19 3567.64 184.224 12
-2 -1 19 3935.9 183.427 9
-2 -1 18 1714.79 113.141 12
-2 -1 18 1595.51 106.04 9
2 -1 -18 1430.74 102.459 8
-2 -1 17 4375.76 201.399 12
2 -1 -17 4376.82 196.849 8
-2 -1 17 4513.69 198.653 9
2 -1 -17 4572.84 162.224 10
2 -1 -17 3992.09 190.08 14
-2 -1 16 1327.14 95.1716 12
2 -1 -16 1309.63 87.7182 8
-2 -1 16 1255.79 89.1497 9
2 -1 -16 1330.59 83.8522 14
-2 -1 15 19295.1 749.398 12
2 -1 -15 21358.3 747.878 8
-2 -1 15 20730.5 747.16 9
2 -1 -15 20826.5 741.825 14
-2 -1 14 6038.81 254.193 12
2 -1 -14 6205.15 249.477 8
-2 -1 14 6179.19 250.59 9
2 -1 -14 6325.84 246.253 14
2 -1 -14 6376.81 228.51 15
-2 -1 13 4810.82 212.862 12
2 -1 -13 5194.5 209.389 8
-2 -1 13 5041.08 209.217 9
2 -1 -13 5327.34 204.804 14
2 -1 -13 5245.45 190.527 15
-2 -1 12 1518.47 87.9602 12
2 -1 -12 1501.13 82.0542 8
-2 -1 12 1581.73 83.6928 9
2 -1 -12 1567.69 78.0071 14
2 -1 -12 1534.44 66.216 15
-2 -1 11 8017.63 319.292 12
2 -1 -11 8120.69 309.304 14
2 -1 -11 8693.73 301.984 15
2 -1 -11 8430.32 315.492 8
-2 -1 10 28791.8 1039.24 12
2 -1 -10 28365.3 1028.6 14
2 -1 -10 30197.6 1023.61 15
-2 -1 10 30214.3 1025.78 1
2 -1 -10 27844.5 1033.46 8
2 -1 -9 23297.7 832.202 16
-2 -1 9 23469.1 853.728 12
2 -1 -9 24669.6 843.813 14
-2 -1 9 25829.8 841.289 1
2 -1 -9 24406.9 849.356 8
-2 -1 8 4938.82 178.494 17
2 -1 -8 4755.55 173.999 16
-2 -1 8 5076.67 194.447 12
-2 -1 8 5022.27 180.738 1
2 -1 -8 5386.88 189.813 8
-2 -1 7 4810.93 171.463 6
-2 -1 7 4849.48 166.495 1
2 -1 -7 4560.29 173.102 8
-2 -1 6 66970.3 2160.99 6
-2 -1 6 58555.5 2153.8 17
-2 -1 6 63695.6 2155.54 1
2 -1 -6 63625.2 2162.62 8
-2 -1 5 18.7061 12.7041 7
-2 -1 5 23.0894 14.4159 6
2 -1 -5 9.95266 16.2032 17
-2 -1 5 13.0326 8.77112 17
2 -1 -5 16.8426 20.5881 12
-2 -1 5 32.4358 9.47429 1
2 -1 -5 61.3798 16.1087 8
-2 -1 4 14324.2 511.886 7
-2 -1 4 15096.6 513.509 6
-2 -1 4 14373.7 507.996 17
2 -1 -4 15022.9 516.221 17
2 -1 -4 15061.6 518.543 12
-2 -1 4 14761.8 508.163 1
2 -1 -4 14135.2 514.497 8
-2 -1 3 8732.18 309.657 12
2 -1 -3 8487.64 308.515 12
2 -1 -3 8246.35 307.309 17
2 -1 -3 8582 304.928 8
-2 -1 3 8556.15 303.81 7
-2 -1 3 8868.21 303.974 6
-2 -1 2 9601.42 324.275 7
2 -1 -2 9050.51 327.525 17
-2 -1 2 9379.17 327.461 12
2 -1 -2 8961.38 326.808 12
-2 -1 2 9527.52 329.064 3
2 -1 -2 8707.62 321.233 4
2 -1 -2 9318.33 323.172 8
2 -1 -1 41360.4 1439.08 7
2 -1 -1 40101.9 1437.23 17
-2 -1 1 41715.8 1435.22 12
2 -1 -1 40935.8 1435.61 12
-2 -1 1 43153 1439.03 3
2 -1 -1 41035.3 1432.07 4
2 -1 -1 41011.8 1431.55 8
-2 -1 1 41896.2 1434.97 7
2 -1 0 12436.4 438.275 1
2 -1 0 12934.8 442.357 7
2 -1 0 12733.8 440.966 17
-2 -1 0 12385.4 436.052 12
2 -1 0 12412.7 437.815 12
2 -1 0 12204 440.276 5
-2 -1 0 12134.2 438.796 7
2 -1 1 15876.3 548.064 1
2 -1 1 16350.2 550.935 7
-2 -1 -1 15472.2 550.585 5
2 -1 1 15621.5 550.258 17
2 -1 1 15037.4 545.839 12
-2 -1 -1 15371.4 543.047 12
2 -1 1 16498.8 550.992 5
-2 -1 -1 15339 549.339 7
2 -1 2 7401.42 259.927 1
2 -1 2 6846.84 256.17 12
2 -1 2 7812.2 262.746 5
-2 -1 -2 7332.03 262.792 5
-2 -1 -2 7206.45 261.493 3
2 -1 2 7087.71 261.986 17
2 -1 3 36379.7 1298.53 3
-2 -1 -3 38776.4 1305.21 5
-2 -1 -3 37132.4 1301.96 3
2 -1 3 37446.8 1300.9 14
2 -1 3 37719.1 1301.25 1
2 -1 4 2273.2 89.0167 14
2 -1 4 2011.57 87.9122 1
-2 -1 -4 2133.42 81.623 8
-2 -1 -4 2133.24 92.3934 5
-2 -1 -4 2127.84 87.6656 3
2 -1 5 33829.9 1117.83 14
2 -1 5 32617 1116.98 1
2 -1 5 32547.8 1118.75 11
-2 -1 -5 32716.4 1110.91 8
-2 -1 -5 31428.6 1121.19 5
-2 -1 -5 28916.9 1114.49 3
2 -1 5 31802.5 1111.76 3
2 -1 6 15425.1 515.229 1
2 -1 6 14338.9 508.011 15
2 -1 6 14368.6 514.576 14
-2 -1 -6 13929.6 518.089 4
-2 -1 -6 14775.1 511.976 3
-2 -1 -6 14130.8 508.241 8
2 -1 7 8452.21 303.026 15
-2 -1 -7 8359.3 307.091 3
-2 -1 -7 8779.11 305.808 8
2 -1 8 24964.4 855.491 13
2 -1 8 24702.9 856.763 15
-2 -1 -8 23656.2 860.655 3
-2 -1 -8 24607.5 861.237 8
2 -1 9 10519.8 374.342 13
2 -1 9 10837.1 376.1 15
-2 -1 -9 10639.4 380.904 3
-2 -1 -9 10671.3 383.02 8
2 -1 10 8762.54 299.452 13
2 -1 10 8169.8 301.202 15
-2 -1 -10 8447.06 311.332 8
-2 -1 -10 8766.36 307.511 3
2 -1 10 8175.39 321.471 9
-2 -1 -11 185.177 24.8195 3
2 -1 11 269.069 42.7955 9
-2 -1 -11 221.517 32.1948 8
-2 -1 -12 6846.8 262.827 8
-2 -1 -12 6894.63 253.908 3
2 -1 12 6724.7 273.716 9
2 -1 12 7088.73 246.499 10
-2 -1 -13 133.652 24.9457 3
2 -1 13 170.06 45.1742 9
-2 -1 -13 138.946 36.4923 8
-2 -1 -14 5686.74 210.91 8
2 -1 14 5379.19 222.458 9
-2 -1 -14 5051.27 193.362 3
-2 -1 -15 794.482 60.7024 8
2 -1 15 749.255 73.9604 9
-2 -1 -15 837.253 42.7315 3
2 -1 15 716.576 62.3913 12
-2 -1 -16 4623.53 191.594 8
2 -1 16 4803.16 206.047 9
-2 -1 -16 4582.48 167.468 3
2 -1 16 4342.9 187.821 12
2 -1 17 1615.19 106.577 9
-2 -1 -17 1621.62 92.3481 8
2 -1 17 1392.39 87.8014 12
2 -1 18 1957.48 120.017 9
-2 -1 -18 1766.74 105.635 8
2 -1 18 1890.02 104.033 12
2 -1 19 2400.09 136.546 9
-2 -1 -19 2222.32 122.207 8
2 -1 19 2079 115.459 12
2 -1 20 1302.91 107.916 9
-2 -1 -20 1365.58 97.4189 8
2 -1 20 1206.74 89.0348 12
2 -1 21 1211.02 113.1 9
-2 -1 -21 1488.97 102.498 8
2 -1 21 1242.45 93.0282 12
-2 -1 -22 623.789 82.8994 8
2 -1 22 649.444 101.805 9
-2 -1 -23 1688.54 123.608 8
-2 -1 -23 1886.57 152.561 4
2 -1 23 2004.17 145.054 9
-2 -1 -24 228.642 81.5737 8
-2 -1 -24 248.689 114.712 4
2 -1 24 328.782 104.364 9
-2 -1 -25 193.212 89.4657 8
-2 -1 -25 314.85 122.85 4
2 -1 25 191.464 99.9343 9
-2 -1 -26 265.069 90.8559 8
-2 -1 -26 122.324 125.123 4
2 -1 26 218.696 106.424 9
-2 -1 -27 1447.89 126.338 8
-2 0 28 766.316 117.201 12
2 0 -27 268.104 103.635 8
-2 0 27 148.671 106.496 12
-2 0 26 -5.50016 93.6852 12
2 0 -26 6.03358 91.0968 8
-2 0 26 39.8023 97.9974 9
-2 0 25 1596.07 138.525 12
2 0 -25 1753.75 140.447 8
-2 0 24 855.53 111.506 12
2 0 -24 815.977 110.804 8
-2 0 24 1064.22 111.76 9
-2 0 23 1139.8 113.884 12
-2 0 23 1257.25 111.749 9
-2 0 22 1220.3 111.225 12
-2 0 22 1328.64 112.372 9
-2 0 21 2103.97 140.988 12
-2 0 21 2523 142.709 9
2 0 -21 2502.34 158.223 11
-2 0 20 3651.92 183.122 12
2 0 -20 3448.06 178.657 14
-2 0 20 3949.46 184.389 9
-2 0 19 4490.51 218.005 12
-2 0 19 5174.86 220.966 9
2 0 -19 4958.12 217.76 14
-2 0 18 2793.72 151.952 12
2 0 -18 2834.18 151.36 8
2 0 -18 2797.46 146.229 14
-2 0 17 236.558 62.4186 12
2 0 -17 248.14 59.3971 8
-2 0 17 219.788 59.9383 9
2 0 -17 229.383 58.625 14
-2 0 16 7333.76 303.046 12
2 0 -16 7559.71 299.835 8
-2 0 16 7441.57 300.065 9
2 0 -16 7759.38 270.015 15
2 0 -16 7070.25 296.433 14
-2 0 15 880.378 74.1454 12
2 0 -15 918.823 69.1335 8
-2 0 15 929.642 71.7585 9
2 0 -15 863.961 68.5539 14
2 0 -15 942.659 44.344 15
-2 0 14 7521.18 302.135 12
2 0 -14 7671.33 297.371 8
-2 0 14 7611.99 297.981 9
2 0 -14 7351.39 294.623 14
2 0 -14 7832.27 275.304 15
-2 0 13 3494.51 152.248 12
2 0 -13 3460.63 147.398 8
-2 0 13 3492.59 148.01 9
2 0 -13 3103.04 142.672 14
-2 0 12 14687.5 524.56 12
2 0 -12 14241.9 518.941 8
-2 0 12 14434.5 520.194 9
2 0 -12 13767.9 515.649 14
2 0 -11 8981.85 326.696 14
-2 0 11 8643.52 318.227 17
-2 0 11 8740.13 329.46 9
2 0 -11 8727.37 328.275 8
-2 0 11 9066.02 334.392 12
-2 0 10 3188.51 127.8 17
-2 0 10 3421.65 142.44 12
-2 0 10 3513.78 139.195 9
2 0 -10 3264.38 137.256 8
-2 0 9 551.338 34.6691 17
-2 0 9 570.062 45.9634 12
-2 0 9 585.961 36.7491 1
-2 0 9 582.079 43.4978 9
2 0 -9 604.634 41.7983 8
-2 0 8 9287.68 351.055 17
-2 0 8 10435.6 352.589 1
-2 0 8 9958.96 363.075 12
-2 0 8 10314.9 360.844 9
2 0 -8 9561.75 358.129 8
-2 0 7 207.772 22.9906 6
2 0 -7 178.919 23.8471 8
-2 0 7 162.439 19.2918 17
-2 0 6 6758.37 237.152 6
-2 0 6 6337.52 234.297 17
2 0 -6 6590.68 239.557 8
-2 0 5 17745.3 631.557 17
2 0 -5 18692.9 639.244 12
-2 0 5 18302.8 633.177 6
2 0 -5 18129.4 636.887 9
2 0 -5 17713.9 635.057 8
-2 0 4 165.459 15.7018 17
2 0 -4 176.701 15.8389 17
2 0 -4 221.923 24.1442 12
-2 0 4 181.208 15.7917 6
-2 0 4 175.302 19.5449 7
2 0 -4 189.924 20.6571 9
2 0 -3 3207.86 126.906 12
2 0 -3 3408.28 122.529 17
-2 0 3 3229.57 121.812 17
2 0 -3 3254.67 122.71 8
-2 0 3 3547.08 126.588 7
-2 0 3 3377.47 121.512 6
-2 0 2 4426.42 176.862 7
2 0 -2 5091.19 178.253 7
-2 0 2 4765.04 173.761 17
2 0 -2 4801.48 174.761 17
2 0 -2 4887.48 177.839 12
-2 0 2 4890.24 177.884 12
2 0 -2 5016.8 173.393 8
-2 0 2 4872.89 172.454 1
-2 0 1 12571.1 451.219 1
-2 0 1 13461.9 457.381 7
2 0 -1 13051.1 456.445 7
2 0 -1 12785.9 454.02 17
2 0 -1 13009.3 455.051 12
-2 0 1 12637.4 455.051 12
2 0 -1 12677.5 453.953 4
2 0 -1 13401.5 457.368 3
2 0 -1 13137.6 450.466 8
2 0 0 95.3192 16.4461 7
2 0 0 119.174 14.8833 17
2 0 0 84.2775 13.0899 12
-2 0 0 108.465 12.7884 12
2 0 0 111.995 11.7936 1
-2 0 0 145.664 11.7788 1
2 0 0 122.567 16.1248 3
2 0 0 144.537 15.2596 4
-2 0 -1 60464.3 2142.83 12
2 0 1 61605.1 2142.49 12
-2 0 -1 61211.1 2148.93 5
2 0 1 61342.1 2143.57 1
-2 0 -1 60295.2 2144 1
-2 0 -1 62254.4 2151.48 2
-2 0 -1 61334.6 2146.58 4
2 0 1 63306.7 2147.25 3
2 0 1 59723.4 2145.71 4
2 0 2 56131.1 1915.82 12
-2 0 -2 54025 1914.1 6
2 0 2 55397.5 1921.96 7
-2 0 -2 57392.6 1920.19 1
2 0 2 55836.8 1919.09 1
-2 0 -2 54134.9 1924.02 5
2 0 2 57000.6 1921.37 3
-2 0 -2 54172.8 1921.84 4
-2 0 -2 55917.2 1927.05 2
2 0 3 1477.36 59.8793 7
-2 0 -3 1323.36 49.1485 8
2 0 3 1306.51 50.8355 12
-2 0 -3 1286.23 57.2841 1
2 0 3 1378.16 56.7635 1
-2 0 -3 1268.8 62.7207 2
-2 0 -3 1391.26 57.0925 3
-2 0 -3 1451.52 62.6687 5
2 0 3 1430.69 57.87 3
-2 0 -3 1365.85 51.448 6
-2 0 -4 220.553 13.5547 8
-2 0 -4 235.034 20.8178 1
2 0 4 221.815 22.2417 1
-2 0 -4 245.923 19.7532 3
-2 0 -4 224.318 15.6058 6
2 0 4 226.068 23.9311 7
-2 0 -5 9803.4 336.789 8
-2 0 -5 9833.71 338.699 6
-2 0 -5 9733.53 345.444 1
2 0 5 9488.29 342.723 1
-2 0 -5 9520.51 340.023 3
-2 0 -5 9928.09 349.636 5
-2 0 -6 17547.7 628.047 8
-2 0 -6 18212.5 639.969 7
-2 0 -6 17875.3 630.133 6
2 0 6 18118.4 635.903 14
-2 0 -6 17852.7 636.628 1
2 0 6 18439.3 634.181 1
-2 0 -6 18060.7 629.676 3
-2 0 -7 1006.09 46.2145 8
-2 0 -7 996.42 57.7586 7
-2 0 -7 964.11 47.9686 6
-2 0 -7 1009.99 45.8062 3
2 0 7 1063.49 46.097 13
-2 0 -7 1130.9 55.3628 1
2 0 8 4269.05 156.524 13
-2 0 -8 4207.67 159.178 8
-2 0 -8 4261.69 156.327 3
-2 0 -8 4301.67 169.212 1
-2 0 -9 3838.08 146.657 8
-2 0 -9 3785.89 141.119 3
2 0 9 3847.91 141.483 13
2 0 10 7789.06 273.051 15
-2 0 -10 7572.74 282.987 8
2 0 10 8045.54 275.665 13
2 0 10 8199.3 294.705 9
-2 0 -10 7283.36 274.923 3
2 0 11 2340.76 87.8604 15
-2 0 -11 2238.26 100.886 8
2 0 11 2217.06 110.047 9
2 0 11 2182.3 98.9705 12
2 0 12 847.002 62.7886 9
-2 0 -12 729.875 49.361 8
2 0 12 714.82 48.2425 12
2 0 13 4557.75 188.587 9
-2 0 -13 4403.47 177.691 8
2 0 13 4411.5 174.416 12
2 0 14 205.273 51.3929 9
-2 0 -14 333.759 43.8537 8
2 0 14 238.003 38.9521 12
2 0 15 13922.7 519.541 9
-2 0 -15 13505.1 508.077 8
2 0 15 14245.8 504.287 12
2 0 16 5128.67 212.679 9
-2 0 -16 4994.16 200.601 8
2 0 16 4590.85 193.025 12
2 0 17 364.311 66.5931 9
-2 0 -17 436.884 57.0188 8
2 0 17 385.69 51.1603 12
2 0 18 2090.85 118.361 9
-2 0 -18 1884.8 107.067 8
2 0 18 1840.62 98.0583 12
2 0 19 1226.55 102.767 9
-2 0 -19 1295.43 89.7765 8
2 0 19 1175.37 80.3947 12
2 0 20 2227.35 135.586 9
-2 0 -20 2287.69 124.401 8
2 0 20 2160.91 114.448 12
-2 0 -21 665.928 79.055 8
2 0 21 687.992 90.6867 9
-2 0 -22 658.526 84.7873 8
2 0 22 586.515 98.3361 9
-2 0 -23 3095.09 157.823 8
2 0 23 2650.27 165.76 9
-2 0 -24 4484.93 212.899 8
2 0 24 4454.99 223.856 9
-2 0 -25 213.589 85.3393 8
2 0 25 88.8513 96.0858 9
-2 0 -26 352.418 91.1312 8
-2 0 -26 393.158 126.722 4
2 0 26 359.733 106.554 9
-2 0 -27 499.106 100.548 8
-2 1 28 370.008 107.304 12
-2 1 27 103.125 99.5083 12
2 1 -27 147.7 101.715 8
2 1 -27 38.0581 116.873 11
-2 1 26 316.676 102.97 12
2 1 -26 132.331 97.354 8
2 1 -26 207.293 112.194 11
2 1 -25 1046.8 117.365 8
-2 1 25 874.475 111.35 12
2 1 -24 2372.56 153.466 8
-2 1 24 1935.45 142.967 12
-2 1 23 2026.1 137.228 12
-2 1 23 2284.06 142.532 9
-2 1 22 -38.8911 79.3826 12
2 1 -22 51.9507 76.9975 14
-2 1 22 -47.5903 82.3064 9
-2 1 21 534.809 86.0554 12
2 1 -21 722.286 93.1177 14
-2 1 21 675.167 85.6675 9
-2 1 20 3332.24 173.275 12
2 1 -20 3392.91 174.527 14
-2 1 20 3645.69 174.475 9
-2 1 19 4032.72 196.773 12
2 1 -19 4074.97 199.108 14
-2 1 18 979.343 87.5892 12
-2 1 18 1051.06 85.5816 9
2 1 -18 992.244 85.0794 14
-2 1 17 2797.72 150.487 12
2 1 -17 2997.89 147.961 8
-2 1 17 2915.98 148.31 9
2 1 -17 2842.85 148.597 14
2 1 -17 3231.28 114.73 15
-2 1 16 1506.97 98.0011 12
2 1 -16 1571.31 98.2118 8
-2 1 16 1732.58 99.3847 9
2 1 -16 1463.72 94.8574 14
2 1 -16 1637.43 65.9714 15
-2 1 15 23232.9 856.406 12
2 1 -15 23420.5 853.811 8
-2 1 15 24835 854.585 9
2 1 -15 23337.6 853.67 14
2 1 -14 6026.38 240.902 14
2 1 -14 6127.8 241.884 8
-2 1 14 6091.1 244.984 12
-2 1 14 6279.46 241.688 9
2 1 -14 5826.56 222.509 3
2 1 -13 6665.97 269.301 14
-2 1 13 6499.88 271.809 12
2 1 -13 6440.49 268.842 8
-2 1 13 7183.06 270.511 9
2 1 -13 7468.59 255.856 3
-2 1 12 1858.9 99.7579 12
2 1 -12 2061.72 98.2413 8
-2 1 12 2060.13 98.0256 9
2 1 -12 2000.3 84.9504 3
-2 1 11 7361.54 276.127 12
2 1 -11 7385.74 273.67 8
-2 1 11 7130.05 272.471 9
2 1 -11 6946.59 260.419 3
2 1 -10 26177.9 889.197 3
2 1 -10 24705.3 897.71 8
-2 1 10 24566.7 900.415 12
-2 1 9 25633.3 940.462 17
-2 1 9 27894.6 951.428 12
2 1 -9 27372.3 940.063 3
2 1 -9 26942.6 947.227 8
2 1 -8 3756.26 141.701 6
-2 1 8 3381.44 137.225 17
-2 1 8 3499.39 145.566 12
2 1 -8 3555.47 142.349 8
2 1 -8 3778.18 138.169 3
2 1 -7 4505.6 169.412 3
2 1 -7 4746.56 172.108 6
-2 1 7 4237.88 168.621 17
-2 1 7 4400.35 176.171 12
2 1 -7 4808.02 174.098 9
-2 1 7 4727.27 170.771 8
2 1 -7 4416.12 172.876 8
2 1 -6 67684.2 2321.65 3
2 1 -6 67414.2 2321.61 6
-2 1 6 65219.3 2320.68 17
-2 1 6 61383.1 2325.98 12
2 1 -6 67969.7 2323.78 9
-2 1 6 70411.3 2321.5 8
2 1 -5 51.1646 17.1571 3
-2 1 5 44.2597 17.3841 17
2 1 -5 59.0852 15.5006 6
2 1 -5 60.1041 19.8904 9
-2 1 5 66.7558 16.2922 8
2 1 -4 11255.3 386.735 3
-2 1 4 10930.2 385.795 17
2 1 -4 10656.3 383.005 6
2 1 -4 10350.5 379.17 16
2 1 -4 11101.1 386.428 9
-2 1 4 11494.5 383.977 8
2 1 -3 7290.55 257.378 16
-2 1 3 7246.48 261.828 17
2 1 -3 7182.77 254.376 17
-2 1 3 7629.08 259.061 8
2 1 -3 7296.41 258.124 6
-2 1 3 7084.37 265.996 7
2 1 -3 7272.16 258.992 7
2 1 -2 9913.5 345.504 17
-2 1 2 9330.54 351.014 17
2 1 -2 9668.57 348.708 16
-2 1 2 10279 347.771 8
2 1 -2 9963.2 346.545 6
2 1 -2 9971.71 349.124 7
2 1 -1 44311.2 1494.79 7
2 1 -1 43078.8 1489.98 6
2 1 -1 43364.9 1495.22 16
-2 1 1 41655.3 1496.28 17
-2 1 1 42148 1497.29 12
-2 1 1 43982.8 1491.59 8
-2 1 1 41653.8 1495.73 1
-2 1 0 15302.2 556.074 1
2 1 0 15763.5 550.349 1
2 1 0 17832.5 556.239 7
-2 1 0 15206.1 556.111 12
-2 1 0 15718.6 553.761 4
2 1 0 16249.1 557.145 4
-2 1 0 15582.4 550.176 8
2 1 0 15762.5 556.348 16
-2 1 -1 21469.6 714.093 1
2 1 1 20636.6 708.685 1
2 1 1 20114.1 714.093 16
-2 1 -1 19982.7 706.069 8
2 1 1 20347.9 712.557 7
2 1 1 20505.1 714.259 4
-2 1 -1 19208.2 717.993 2
-2 1 -1 21189.8 712.247 4
2 1 2 6079.22 213.59 8
2 1 2 6019.14 220.567 7
2 1 2 6563.03 217.324 1
-2 1 -2 5966.23 221.182 1
-2 1 -2 5699.51 225.078 2
2 1 2 6231.8 222.13 4
-2 1 -2 5601.41 223.189 7
2 1 3 32121 1109.29 8
2 1 3 31155.5 1116.52 7
-2 1 -3 31026.1 1119.61 7
2 1 3 30179.9 1113.09 1
-2 1 -3 33960.7 1118.72 1
-2 1 -3 32340.9 1121.76 2
2 1 3 32713.2 1118.9 2
2 1 3 32473.2 1108.75 6
2 1 4 2297.13 90.3217 7
-2 1 -4 2327.57 93.69 7
2 1 4 2130.58 81.4563 8
2 1 4 2180.79 81.5822 6
-2 1 -4 2205.57 85.8144 6
-2 1 -4 2162.88 90.5401 1
2 1 4 2227.21 86.6891 1
2 1 4 2314.05 92.2386 2
2 1 5 39288 1341.26 8
-2 1 -5 40325.9 1353.23 7
2 1 5 38422.9 1346.1 13
2 1 5 37443.4 1341.34 6
-2 1 -5 39505.4 1345.56 6
-2 1 -5 37259 1350.04 1
2 1 5 38034.3 1345.95 1
2 1 5 40057.8 1351.98 2
2 1 6 12327.2 446.604 13
-2 1 -6 13086.4 447.871 6
2 1 6 13173.4 444.126 6
2 1 6 12645.5 438.174 12
2 1 6 13132.4 443.589 8
-2 1 -6 11762.3 443.333 8
-2 1 -6 11283.9 452.771 7
2 1 6 12895.8 448.544 1
2 1 7 7200.16 256.656 12
-2 1 -7 7525.63 266.317 6
2 1 7 7428.93 262.114 6
2 1 7 7271.47 263.624 13
-2 1 -7 6808.08 261.769 8
2 1 7 7439.89 261.475 8
-2 1 -7 7746.98 273.972 7
2 1 8 26376.1 927.566 12
-2 1 -8 26351.4 936.714 6
2 1 8 26991.4 932.514 6
2 1 8 28208.1 933.535 13
-2 1 -8 26736.3 944.954 7
-2 1 -8 25571.8 932.973 8
2 1 9 9749.83 340.472 13
-2 1 -9 9591.29 346.172 6
2 1 9 9448.21 341.598 6
2 1 9 9771.17 350.803 9
-2 1 -9 9478.6 354.184 7
-2 1 -9 9019.2 342.177 8
2 1 9 9525.49 337.188 12
-2 1 -10 7196.94 272.395 6
2 1 10 7528.2 278.019 9
-2 1 -10 7103.25 269.27 8
2 1 10 7461.1 264.847 13
2 1 10 7310.18 263.676 12
-2 1 -11 502.025 41.0963 6
2 1 11 397.772 31.4703 12
2 1 11 476.713 46.48 9
-2 1 -11 439.122 38.2832 8
2 1 12 4598.94 160.879 15
-2 1 -12 4403.27 181.131 6
2 1 12 4742.69 187.546 9
-2 1 -12 4406.65 177.653 8
2 1 12 4347.26 170.949 12
2 1 13 164.383 42.5284 9
-2 1 -13 102.179 32.6602 8
2 1 13 150.027 30.3367 12
2 1 14 6419.2 249.262 9
-2 1 -14 5920.72 239.166 8
2 1 14 6259.54 232.411 12
2 1 15 957.99 75.2797 9
-2 1 -15 955.176 64.5471 8
2 1 15 908.478 58.0384 12
2 1 16 3854.32 170.116 9
-2 1 -16 3684.87 160.87 8
2 1 16 3641.38 150.865 12
2 1 17 1130.69 87.7115 9
-2 1 -17 1105.15 77.0133 8
2 1 17 1024.03 66.6654 12
2 1 18 1276.36 96.4179 9
2 1 18 1287.86 76.2619 12
2 1 19 1920.49 122.262 9
-2 1 -19 2164.12 114.993 8
2 1 19 1985.42 100.661 12
2 1 20 1583.25 116.71 9
-2 1 -20 1718.77 105.742 8
2 1 21 1744.71 122.931 9
-2 1 -21 1700.46 111.315 8
2 1 22 679.52 95.5208 9
-2 1 -22 612.94 86.9768 8
2 1 23 1822.03 129.701 9
-2 1 -23 1629.91 117.011 8
2 1 24 396.556 94.3683 9
-2 1 -24 353.857 85.8646 8
2 1 25 278.064 96.0848 9
-2 1 -25 313.678 87.2739 8
2 1 26 101.487 96.4256 9
-2 1 -26 123.231 85.9437 8
2 1 27 1666.35 141.669 9
-2 1 -27 1574.18 128.484 8
-2 2 28 -21.392 101.264 12
2 2 -27 1280.44 145.726 11
2 2 -27 1263.76 133.397 8
-2 2 27 1124.23 123.195 12
2 2 -26 378.678 118.483 11
2 2 -26 508.752 102.583 8
-2 2 26 217.794 96.1137 12
2 2 -25 323.981 113.955 11
2 2 -25 227.288 100.428 8
-2 2 25 188.196 95.3478 12
2 2 -24 232.262 98.3794 14
2 2 -24 304.896 109.502 11
2 2 -24 292.009 89.8431 8
-2 2 24 320.691 90.1983 12
2 2 -23 3767.78 210.244 11
2 2 -23 3623.95 198.019 14
-2 2 23 3717.15 192.949 12
2 2 -22 1235.15 121.257 11
2 2 -22 1144.42 113.769 14
-2 2 22 1144.9 108.754 12
2 2 -21 1790.74 134.803 11
2 2 -21 1787.59 128.32 14
-2 2 21 1815.78 124.762 12
2 2 -20 2822.64 154.285 14
-2 2 20 2561.57 147.224 12
2 2 -19 1237.78 102.338 14
-2 2 19 1270.76 99.5019 12
-2 2 18 1244.51 92.5312 9
2 2 -18 1015.2 92.4471 14
2 2 -18 1163.07 48.4809 15
-2 2 18 1215.87 94.0762 12
2 2 -17 1510.42 102.211 14
-2 2 17 1714.13 100.818 9
2 2 -17 1399.66 98.0732 8
-2 2 17 1438.69 100.355 12
2 2 -16 2591.97 128.658 14
-2 2 16 2394.11 124.345 9
2 2 -16 2317.32 123.062 8
-2 2 16 2210.64 123.375 12
2 2 -15 792.341 70.5201 14
-2 2 15 687.169 67.8769 12
2 2 -15 787.083 67.185 8
-2 2 15 787.566 66.4065 9
-2 2 14 905.023 71.0782 12
2 2 -14 793.607 66.0181 8
-2 2 13 1860.39 96.247 12
2 2 -13 1726.64 89.1442 6
-2 2 12 8853.98 343.753 12
2 2 -12 9291.12 342.559 8
2 2 -12 9053.23 339.789 6
-2 2 11 6224.86 246.352 12
2 2 -11 6231.33 244.002 8
2 2 -11 6678.79 242.958 6
2 2 -11 6175.2 231.967 3
2 2 -10 2471.26 109.983 6
2 2 -10 2515.94 103.434 3
-2 2 10 2748.81 116.78 12
2 2 -9 8186.59 300.4 6
2 2 -9 7905.27 294.463 3
-2 2 9 8466.29 306.273 12
-2 2 8 1575.77 79.0851 12
-2 2 8 1629.11 73.4094 17
2 2 -8 1625.4 73.9762 6
2 2 -8 1655.68 71.1447 3
-2 2 7 27054.7 908.25 12
-2 2 7 23788.2 900.813 17
2 2 -7 25906.1 900.07 3
2 2 -7 26494.1 902.287 6
2 2 -6 4400.63 166.677 6
-2 2 6 4231.75 167.401 17
-2 2 6 4394.23 171.993 12
2 2 -6 4590.03 168.53 9
-2 2 6 4517.06 165.954 8
2 2 -5 2153.74 87.8708 6
-2 2 5 2170.96 91.332 17
-2 2 5 2230.48 94.4213 12
2 2 -5 2109.94 89.2882 9
-2 2 5 2327.76 88.053 8
-2 2 4 1147.87 54.2441 17
2 2 -4 1061.84 48.1988 6
2 2 -4 1113.72 41.5811 1
2 2 -4 1008.13 49.8903 9
-2 2 4 1116.73 48.7333 8
-2 2 3 55748.6 1972.57 17
2 2 -3 55937.6 1967.48 6
2 2 -3 57626 1964.15 7
2 2 -3 55354.7 1968.93 9
-2 2 3 57915.4 1967.98 8
-2 2 2 9814.4 358.42 17
2 2 -2 9473.14 353.927 16
2 2 -2 10470.9 351.43 7
2 2 -2 9882.85 352.275 6
2 2 -2 9990.65 354.463 9
-2 2 2 10138 353.115 8
-2 2 1 10975.3 380.079 1
2 2 -1 11116 376.576 16
-2 2 1 10302.2 378.837 17
2 2 -1 11136 372.911 7
-2 2 1 11218.9 373.16 8
-2 2 1 9794.96 369.703 4
2 2 0 12262.5 422.731 7
-2 2 0 12310.8 420.958 8
-2 2 0 11429.1 429.823 7
2 2 0 12091.2 425.805 16
-2 2 0 11512.8 427.73 1
2 2 0 11885.8 425.733 5
-2 2 0 11997.9 420.422 4
2 2 1 2141.34 83.1154 7
-2 2 -1 2323.03 91.1821 7
2 2 1 2058.68 85.6074 16
-2 2 -1 2119.59 87.3686 1
2 2 1 2234.34 79.1064 1
2 2 1 2114.48 85.2201 5
2 2 1 2160.63 86.7577 4
2 2 2 48859.7 1628.16 7
2 2 2 48275.2 1624.79 1
-2 2 -2 46722.3 1631.94 1
-2 2 -2 43519.7 1632.07 2
2 2 2 47043.5 1629.98 5
2 2 2 47649.7 1630.83 4
-2 2 -2 50426.1 1631.68 5
2 2 3 2555.54 92.0475 8
2 2 3 2466.36 97.2197 7
-2 2 -3 2460.05 101.263 7
2 2 3 2414.49 93.627 1
-2 2 -3 2216.09 98.8555 1
-2 2 -3 2317.81 98.5965 5
-2 2 -3 2367.4 100.225 2
2 2 3 2620.23 99.0068 2
2 2 3 2419.26 97.8742 13
2 2 4 4867.21 179.259 8
-2 2 -4 4913.93 188.983 7
2 2 4 4874.46 184.783 7
2 2 4 4962.86 185.634 13
2 2 4 5199.9 182.731 1
-2 2 -4 4572.47 186.545 5
2 2 4 5426.92 187.655 2
2 2 5 2121.65 83.4396 7
2 2 5 1875.29 75.5068 8
-2 2 -5 1944.54 86.2871 7
2 2 5 1981.53 81.9789 13
2 2 5 1794.59 82.1994 11
2 2 5 1803.97 79.1392 1
2 2 5 1997.73 83.9613 2
-2 2 -5 2012.31 85.9255 5
2 2 6 37972.1 1358.91 13
-2 2 -6 37754 1364.6 7
2 2 6 39764.2 1354.62 8
2 2 6 40611.2 1358.85 1
-2 2 -6 39454.7 1360.56 6
2 2 6 38033 1353.69 6
2 2 7 9866.65 347.208 6
-2 2 -7 9331.68 353.28 6
2 2 7 9553.56 351.482 13
-2 2 -7 10249.6 359.099 7
2 2 7 9820.52 347.628 8
2 2 8 3991.64 147.82 13
2 2 8 3844.82 136.597 12
2 2 8 3909.24 144.594 6
-2 2 -8 3653.1 150.38 6
2 2 8 3776.27 149.576 9
-2 2 -8 3440.66 153.626 7
2 2 8 3856.34 144.509 8
2 2 9 3933.3 148.14 13
2 2 9 3851.36 139.147 12
-2 2 -9 3691.5 152.656 6
2 2 9 3933.59 146.601 6
2 2 9 3628.86 151.628 9
2 2 9 3824.4 146.297 8
-2 2 -9 3860.85 159.011 7
2 2 10 9404.7 325.901 13
2 2 10 9027.9 319.076 12
-2 2 -10 8547.22 332.43 6
2 2 10 9197.57 332.945 9
-2 2 -10 8697.24 328.387 8
-2 2 -10 8905.35 338.556 7
2 2 11 22641.9 747.503 12
-2 2 -11 21696.9 762.11 6
2 2 11 21287.9 761.299 9
-2 2 -11 19498.2 764.615 7
-2 2 -11 20008.4 756.176 8
2 2 12 359.776 30.9443 12
-2 2 -12 429.493 44.6732 6
2 2 12 427.434 26.2461 10
-2 2 -12 359.029 39.1643 8
2 2 12 416.722 47.2375 9
2 2 13 7478.27 262.296 12
-2 2 -13 7129.75 277.618 6
2 2 13 7065.46 253.63 10
2 2 13 7636.02 278.993 9
-2 2 -13 6846.19 272.23 8
-2 2 -14 1532.09 85.1769 8
2 2 14 1629.54 74.2986 12
-2 2 -14 1555.01 89.739 6
2 2 14 1739.45 91.6261 9
-2 2 -14 1583.22 100.433 1
-2 2 -15 879.027 64.647 8
2 2 15 942.023 54.3731 12
2 2 15 892.68 71.7202 9
-2 2 -15 752.377 79.2937 1
2 2 16 2051.76 107.743 9
-2 2 -16 1982.24 102.045 8
2 2 16 1847.17 88.9672 12
2 2 17 856.646 79.2751 9
-2 2 -17 918.877 70.0787 8
2 2 17 940.402 60.379 12
2 2 18 437.679 69.1469 9
-2 2 -18 419.41 59.5315 8
2 2 18 388.76 48.3744 12
2 2 19 943.628 88.7589 9
-2 2 -19 941.387 80.0155 8
2 2 20 5499.55 238.81 9
-2 2 -20 5517.55 233.892 8
2 2 21 417.991 79.3507 9
-2 2 -21 439.667 73.193 8
2 2 22 59.0449 76.27 9
-2 2 -22 45.5624 68.3559 8
2 2 23 2139.3 142.408 9
-2 2 -23 2363.51 136.653 8
2 2 24 945.434 108.345 9
-2 2 -24 1096.88 102.823 8
2 2 25 1006.5 111.594 9
-2 2 -25 848.531 101.668 8
2 2 26 338.536 101.784 9
-2 2 -26 468.896 90.6266 8
2 2 27 578.058 110.126 9
-2 2 -27 680.55 104.255 8
2 3 -27 584.692 126.185 11
2 3 -27 760.505 115.139 8
-2 3 27 590.652 110.362 12
2 3 -26 553.764 121.478 11
2 3 -26 504.984 105.583 8
-2 3 26 318.434 101.903 12
2 3 -25 1008.93 126.852 14
2 3 -25 1052.55 132.843 11
2 3 -25 1143.69 118.986 8
-2 3 25 942.943 108.44 12
2 3 -24 1551.47 140.73 14
2 3 -24 1862.07 148.81 11
2 3 -24 1648.14 135.176 8
-2 3 24 1483.88 125.954 12
2 3 -23 1088.12 122.506 11
2 3 -23 939.69 113.214 14
-2 3 23 953.981 108.372 12
2 3 -22 981.527 114.268 11
2 3 -22 1025.48 118.995 14
-2 3 22 1263.1 109.974 12
2 3 -21 689.994 97.7236 11
2 3 -21 550.279 98.7141 14
-2 3 21 724.076 88.6384 12
2 3 -20 675.722 90.7592 11
2 3 -20 617.582 91.5227 14
-2 3 20 594.167 84.5096 12
2 3 -19 2006.23 127.59 14
-2 3 19 1878.09 122.301 12
2 3 -18 2880.78 154.072 14
-2 3 18 2902.58 150.721 12
-2 3 17 6620.75 263.192 12
2 3 -17 6036.52 260.492 8
2 3 -17 6133.11 265.077 14
-2 3 16 1973.48 115.187 12
2 3 -16 2043.18 111.374 6
2 3 -16 1980.53 112.571 8
2 3 -16 2026.79 118.295 14
-2 3 15 6014.82 253.977 12
2 3 -15 6090.85 253.951 8
2 3 -15 6525.68 252.289 6
-2 3 14 2989.24 145.117 12
2 3 -14 2908.8 142.839 8
2 3 -14 3361.46 143.064 6
-2 3 13 418.6 54.0794 12
2 3 -13 466.387 50.4036 6
-2 3 12 1576.67 88.3165 12
2 3 -12 1494.85 81.5091 6
-2 3 11 12027.9 445.488 12
2 3 -11 12019.8 440.8 6
-2 3 10 10825.8 398.532 12
2 3 -10 10794.8 385.214 1
2 3 -10 10499.8 393.111 6
-2 3 9 421.298 43.5326 12
2 3 -9 494.27 33.1539 1
2 3 -9 520.211 41.5662 6
-2 3 8 8330.41 294.488 12
2 3 -8 7521.95 279.4 1
2 3 -8 7807.38 288.004 6
-2 3 7 10856.4 395.923 12
2 3 -7 10798.5 382.29 1
2 3 -7 10725.7 390.214 6
-2 3 6 18602.8 687.153 12
2 3 -6 19429.7 674.239 1
2 3 -6 19996.9 681.104 9
2 3 -6 18796 681.612 6
-2 3 5 9818.63 378.15 17
2 3 -5 10261.5 375.739 6
-2 3 5 10243.3 381.734 12
2 3 -5 10700.4 368.642 1
2 3 -5 10885.6 375.348 9
-2 3 5 10535.3 375.075 8
-2 3 4 7843.3 284.801 17
2 3 -4 7732.48 272.383 1
-2 3 4 7582.19 285.702 12
2 3 -4 7846.87 278.602 9
-2 3 4 7573.6 278.684 8
2 3 -3 13119.6 477.443 1
-2 3 3 13133.2 488.81 17
2 3 -3 14409.7 476.364 7
2 3 -3 13259.2 482.342 9
-2 3 3 13709.8 483.426 8
2 3 -2 44473 1514.66 1
2 3 -2 43176.4 1513.33 17
-2 3 2 43644 1531.41 7
2 3 -2 44713 1517.95 9
2 3 -2 42897.8 1514.16 7
-2 3 2 44037.5 1519.36 8
2 3 -1 22850.1 819.3 5
2 3 -1 22797.9 814.28 17
2 3 -1 24055.1 815.469 7
-2 3 1 24081.8 818.7 8
-2 3 1 22725.2 829.163 7
2 3 -1 24107.3 816.179 9
-2 3 1 22448.2 825.984 1
-2 3 0 9107.92 316.204 8
2 3 0 8908.16 315.136 7
-2 3 0 8383.49 325.614 7
2 3 0 8717.69 319.142 16
-2 3 0 8589.42 324.305 1
-2 3 0 8626.99 320.339 2
2 3 0 9443.61 318.987 5
2 3 1 11864.4 427.758 16
2 3 1 12287.1 424.24 7
2 3 1 12105.4 426.324 5
-2 3 -2 16955.5 610.911 14
2 3 2 17949.8 616.859 13
2 3 2 18283.9 612.826 7
-2 3 -2 16651.5 612.658 5
-2 3 -2 16727.7 615.306 2
-2 3 -2 18184.5 620.376 7
2 3 3 20930.7 763.245 13
-2 3 -3 21395.4 760.354 14
2 3 3 21732.7 758.07 8
2 3 3 24260.6 761.964 7
-2 3 -3 21211.9 763.239 2
-2 3 -3 21400.3 761.683 5
2 3 3 22769 761.36 2
-2 3 -3 18855.8 764.877 7
-2 3 -4 1055.08 53.9915 14
2 3 4 1187.55 57.0557 13
2 3 4 1145.6 50.9699 8
-2 3 -4 1162.25 56.0018 5
2 3 4 1188.54 54.842 2
2 3 5 5444.04 198.367 11
2 3 5 5557.13 194.196 8
-2 3 -5 4747.79 200.993 7
-2 3 -5 4756.73 198.918 5
2 3 5 5603.5 199.221 2
-2 3 -5 5139.29 199.811 14
2 3 5 5511.56 200.105 13
2 3 6 15147.8 515.037 8
-2 3 -6 15291.5 523.88 5
-2 3 -6 14290.6 523.138 14
-2 3 -7 26279.4 967.264 14
2 3 7 26560.3 957.98 9
2 3 7 27095.6 956.99 8
-2 3 -8 4861.37 196.962 14
2 3 8 5168.01 187.348 9
-2 3 -8 4626.32 193.66 7
-2 3 -8 5024.47 193.605 6
-2 3 -9 9775.31 362.534 14
2 3 9 9666.3 350.827 9
-2 3 -9 9340.76 358.439 7
-2 3 -9 9783.45 357.305 6
-2 3 -10 3834.3 167.814 14
-2 3 -10 3811.72 161.18 6
2 3 10 3994.35 157.075 9
-2 3 -10 4094.56 165.209 7
-2 3 -11 1854.25 100.634 7
2 3 11 2116.18 80.268 12
-2 3 -11 1989.45 98.5857 6
2 3 11 1919.13 81.8832 10
2 3 11 2050.99 94.4999 9
-2 3 -11 2097.9 104.961 1
-2 3 -12 15766.4 615.708 8
-2 3 -12 16801.6 625.25 7
2 3 12 18097 604.089 12
-2 3 -12 17425.8 623.634 6
2 3 12 17155.6 603.337 10
2 3 12 16677.4 616.307 9
-2 3 -12 17352.5 629.369 1
-2 3 -13 319.183 42.9948 8
2 3 13 302.817 30.4518 12
-2 3 -13 317.263 47.5202 6
2 3 13 261.72 43.4402 9
2 3 13 296.909 25.5614 10
-2 3 -13 291.376 55.4732 1
-2 3 -14 6755.52 270.069 8
2 3 14 7213.16 256.068 12
-2 3 -14 7047.65 276.377 6
2 3 14 6845 269.852 9
-2 3 -14 6841.66 283.23 1
-2 3 -15 1055.62 74.2313 8
2 3 15 1098.65 59.1933 12
-2 3 -15 1191.96 80.2104 6
2 3 15 1194.86 76.4541 9
-2 3 -15 1178.17 89.2675 1
-2 3 -16 4139.45 179.153 8
2 3 16 4346.99 164.224 12
-2 3 -16 4279.63 186.448 6
2 3 16 3858.13 178.71 9
-2 3 -16 4293.01 195.162 1
-2 3 -17 1279.09 85.6882 8
2 3 17 1441.2 72.9169 12
2 3 17 1497.85 94.4243 9
-2 3 -17 1306.18 103.247 1
-2 3 -17 1315.66 93.2974 6
-2 3 -18 11217.6 431.434 6
2 3 18 11472 426.22 9
-2 3 -18 10947 423.796 8
2 3 19 1572.35 103.964 9
-2 3 -19 1563.82 101.905 8
2 3 20 2157.42 126.326 9
-2 3 -20 2118.17 121.827 8
2 3 21 1149.57 99.1157 9
-2 3 -21 1203.11 96.4817 8
2 3 22 324.564 82.6491 9
-2 3 -22 275.256 73.8688 8
2 3 23 1305.01 107.556 9
-2 3 -23 980.971 98.9407 8
2 3 24 181.309 87.3467 9
-2 3 -24 330.666 85.4009 8
2 3 25 693.934 102.988 9
-2 3 -25 754.486 98.9813 8
2 3 26 454.842 96.1924 9
-2 3 -26 407.136 93.7955 8
-2 3 -27 846.414 104.859 8
-2 4 27 242.663 103.239 12
2 4 -26 1258.07 145.464 14
2 4 -26 1502.75 132.068 8
-2 4 26 1287.35 124.485 12
2 4 -26 1534.72 142.276 11
2 4 -25 87.7056 107.492 14
2 4 -25 394.234 110.31 11
2 4 -25 239.535 89.9716 8
-2 4 25 303.389 93.4677 12
2 4 -24 216.156 101.536 14
2 4 -24 309.611 108.677 11
2 4 -24 254.488 91.7254 8
-2 4 24 288.521 90.3066 12
-2 4 23 2850.23 162.865 12
2 4 -23 2608.16 174.36 14
2 4 -23 3143.59 183.299 11
-2 4 22 458.406 92.6114 12
2 4 -22 394.775 104.475 14
2 4 -22 408.808 95.3312 11
-2 4 21 1314.12 111.011 12
2 4 -21 1251.34 122.341 14
2 4 -21 1346.9 116.155 11
-2 4 20 1979.3 124.121 12
2 4 -20 1747.39 130.916 14
2 4 -20 1778.67 128.645 11
-2 4 19 1812.74 121.954 12
2 4 -19 2039.28 129.524 11
2 4 -19 2048.67 134.435 14
-2 4 18 4267.73 200.081 12
2 4 -18 4546.86 199.443 6
2 4 -18 4314.32 209.558 14
-2 4 17 419.898 70.3255 12
2 4 -17 547.182 69.8391 6
2 4 -17 497.553 69.0732 8
2 4 -17 573.493 77.2484 14
-2 4 16 1215.66 92.2971 12
2 4 -16 1224.58 91.7653 8
2 4 -16 1332.1 91.4855 6
2 4 -15 1534.51 67.4583 13
2 4 -15 1230.34 87.4589 6
-2 4 15 1290.75 92.0681 12
2 4 -14 8509.29 304.753 13
2 4 -14 8405.04 324.494 6
-2 4 14 7994.21 326.427 12
-2 4 13 1428.31 89.3876 12
2 4 -13 1365.72 85.4775 6
2 4 -13 1521.73 69.5341 13
2 4 -13 1555.27 78.1194 1
-2 4 12 21127.9 763.628 12
2 4 -12 21239.3 749.784 1
2 4 -12 20960.7 759.611 6
-2 4 11 4798.61 198.997 12
2 4 -11 4816.82 184.343 1
2 4 -11 4711.58 193.479 6
-2 4 10 760.411 58.2983 12
2 4 -10 788.311 46.5897 1
2 4 -10 758.223 54.7941 6
-2 4 9 23672.2 856.227 12
2 4 -9 24521 842.449 1
2 4 -9 23342 850.842 6
-2 4 8 5864.69 233.168 12
2 4 -8 5947.36 219.41 1
2 4 -8 6080.15 228.682 6
-2 4 7 12299.6 458.883 12
2 4 -7 12888.2 445.676 1
2 4 -7 12223.6 453.656 6
-2 4 6 1971.33 92.275 12
2 4 -6 1902.88 77.1852 1
2 4 -6 1883.1 82.1998 9
2 4 -6 1876.3 85.3393 6
2 4 -5 11551.3 399.92 9
-2 4 5 10998.8 409.104 12
2 4 -5 11016.4 395.858 1
2 4 -4 3349.79 131.711 9
2 4 -4 3569.94 129.48 1
2 4 -3 37193.5 1278.24 17
2 4 -3 37934.5 1281.88 1
2 4 -3 37971.8 1282.95 9
-2 4 3 36855.1 1286.55 8
2 4 -3 35726.1 1276.71 7
2 4 -2 15060.3 518.123 17
2 4 -2 15066.7 520.218 1
-2 4 2 14497.4 536.042 7
2 4 -2 14971.9 519.236 9
-2 4 2 15223.2 523.832 8
2 4 -2 14155.7 516.457 7
2 4 -1 5741 212.374 5
-2 4 1 5811.25 205.956 14
2 4 -1 5803.56 210.008 17
-2 4 1 5945.16 227.474 7
2 4 -1 5823.32 208.546 9
-2 4 1 5881.04 214.298 8
2 4 -1 5874.98 209.61 7
-2 4 0 2925.75 120.642 2
2 4 0 3080.47 118.981 5
-2 4 0 3073.44 114.509 14
2 4 0 2969.88 117.253 17
-2 4 0 3390.12 133.715 7
2 4 0 3095.92 113.24 9
2 4 0 3384.64 118.56 7
2 4 1 8610.41 325.651 5
-2 4 -1 9015.32 323.813 14
2 4 1 8608.86 325.327 17
-2 4 -1 8794.27 336.6 7
2 4 1 9249.87 319.33 9
2 4 1 9266.93 326.496 7
-2 4 -2 43955.9 1655.95 7
-2 4 -2 48440.6 1647.61 14
-2 4 -2 48829.1 1651.05 2
2 4 2 47171.6 1648.09 17
-2 4 -3 7622.46 281.341 14
-2 4 -3 7306.44 288.135 7
2 4 3 8313.55 282.181 8
-2 4 -3 7600.86 280.918 5
-2 4 -4 3875.75 150.312 14
-2 4 -4 3285.05 154.406 7
2 4 4 3874.33 148.162 11
2 4 4 4241.29 148.823 8
-2 4 -4 3596.67 148.878 5
2 4 4 4178.03 149.284 2
2 4 5 5565.09 195.761 8
-2 4 -5 5262.93 199.512 14
-2 4 -5 4802.94 201.552 7
2 4 5 5062.61 195.603 11
2 4 5 5258.43 188.484 9
-2 4 -5 4862.99 197.145 5
2 4 5 5584.29 197.149 2
2 4 6 8407.09 288.583 9
-2 4 -6 8229.15 299.5 5
-2 4 -6 8073.04 300.321 14
-2 4 -7 3281.41 144.761 7
2 4 7 3547.23 133.21 9
-2 4 -7 3681.25 144.654 5
-2 4 -7 3468.7 146.271 14
-2 4 -8 2048.94 96.5066 7
-2 4 -8 1904.59 95.437 14
2 4 8 2057.14 83.5696 9
-2 4 -8 1832.02 98.3296 1
-2 4 -9 1098.63 71.7113 7
-2 4 -9 1308.39 72.5669 6
-2 4 -9 1341.13 75.7163 14
2 4 9 1272.94 61.6454 9
-2 4 -9 1395.6 78.7844 1
-2 4 -10 4313.6 173.932 7
-2 4 -10 4400.92 175.341 6
-2 4 -10 4123.52 177.892 14
2 4 10 4149.44 159.802 10
2 4 10 4246.23 162.877 9
-2 4 -10 3828.67 176.342 1
-2 4 -11 30226.1 1067.25 7
-2 4 -11 30322.3 1069.49 6
-2 4 -11 29227.7 1073.32 14
2 4 11 30840.5 1052.12 10
2 4 11 29999.7 1057.07 9
-2 4 -11 28637.4 1071.31 1
-2 4 -12 637.201 64.2862 7
-2 4 -12 637.38 57.6653 6
-2 4 -12 588.042 61.9566 14
2 4 12 679.665 41.702 10
2 4 12 669.376 50.1132 9
-2 4 -12 567.366 63.0547 1
-2 4 -13 2303.94 118.724 7
-2 4 -13 2398.59 117.134 6
-2 4 -13 2089.18 120.99 14
2 4 13 2281.15 104.911 9
-2 4 -13 2162.13 120.889 1
2 4 14 2147.34 102.389 9
-2 4 -14 2075.06 120.504 1
-2 4 -14 2076.43 112.725 6
-2 4 -15 12824.8 483.289 8
2 4 15 13553.2 479.882 9
-2 4 -15 13754 492.272 6
-2 4 -16 3852.73 172.009 8
2 4 16 3993.9 168.021 9
-2 4 -16 3970.84 187.82 1
-2 4 -16 3729.24 176.891 6
-2 4 -17 4071.02 188.017 8
2 4 17 4356.96 185.902 9
-2 4 -17 4532.7 206.307 1
-2 4 -17 4493.37 196.909 6
-2 4 -18 204.381 60.2669 8
2 4 18 179.096 59.4702 9
-2 4 -18 58.4453 74.1496 1
-2 4 -18 108.212 61.5991 6
-2 4 -19 1810.24 112.576 8
2 4 19 2014.71 113.054 9
-2 4 -19 2086.93 135.488 1
-2 4 -19 1834.85 120.055 6
-2 4 -20 916.612 95.7625 6
2 4 20 1058.32 88.2969 9
-2 4 -20 991.115 88.5487 8
2 4 21 855.884 89.019 9
-2 4 -21 909.809 89.8327 8
2 4 22 907.719 92.2827 9
-2 4 -22 814.758 91.7698 8
2 4 23 1474.68 113.16 9
-2 4 -23 1737.67 118.91 8
2 4 24 562.409 91.0662 9
-2 4 -24 752.926 97.3708 8
-2 4 -25 607.037 98.3004 8
-2 4 -26 114.209 87.7273 8
2 5 -26 624.521 134.726 14
2 5 -26 898.715 127.496 11
2 5 -26 860.039 119.992 8
-2 5 26 822.565 113.46 12
2 5 -25 182.127 119.486 14
2 5 -25 385.849 106.444 11
2 5 -25 246.424 93.4375 8
-2 5 25 192.208 93.8369 12
2 5 -24 2130.24 169.781 14
2 5 -24 2576.03 159.052 8
-2 5 24 2362.76 153.466 12
2 5 -24 2461.81 166.879 11
2 5 -23 230.874 103.462 14
2 5 -23 353.184 102.276 11
2 5 -23 207.24 93.5635 8
-2 5 23 168.231 87.313 12
-2 5 22 548.163 93.7016 12
2 5 -22 546.519 106.595 14
2 5 -22 515.25 99.601 11
-2 5 21 819.876 97.0528 12
2 5 -21 786.69 101.22 11
2 5 -21 673.849 108.859 14
-2 5 20 3036.06 170.882 12
2 5 -20 3300.19 172.937 6
2 5 -20 3328.34 185.158 14
-2 5 19 2812.48 151.195 12
2 5 -19 2768.06 149.093 6
2 5 -19 2666.56 153.011 11
2 5 -19 2523.65 158.308 14
-2 5 18 207.398 70.9159 12
2 5 -18 189.225 67.2475 6
2 5 -18 307.742 74.7108 11
2 5 -18 236.047 78.2764 14
-2 5 17 291.464 69.8662 12
2 5 -17 262.558 65.9878 6
-2 5 16 604.452 73.6565 12
2 5 -16 571.384 70.7024 6
-2 5 15 5007.93 233.926 12
2 5 -15 5448.83 233.266 6
-2 5 14 452.745 63.9164 12
2 5 -14 364.724 48.2604 1
2 5 -14 414.147 59.3907 6
-2 5 13 2718.35 137.198 12
2 5 -13 2899.52 123.166 1
2 5 -13 2693.04 133.007 6
-2 5 12 902.268 73.601 12
2 5 -12 981.48 60.453 1
2 5 -12 1007.45 69.6936 6
-2 5 11 5185.67 210.804 12
2 5 -11 4910.19 193.921 1
2 5 -11 5058.69 205.576 6
-2 5 10 10017.3 384.892 12
2 5 -10 10498.5 370.269 1
2 5 -10 9805.6 379.571 6
-2 5 9 1494.02 84.8336 12
2 5 -9 1357.33 68.3518 1
2 5 -9 1551.57 80.2372 6
-2 5 8 1568.05 86.7129 12
2 5 -8 1604.89 72.0508 1
2 5 -8 1478.83 79.6094 6
2 5 -7 7633.75 280.948 1
-2 5 7 7858.71 295.577 12
2 5 -6 28606.8 996.804 9
2 5 -6 28258 994.533 1
2 5 -5 2198.82 91.8105 9
2 5 -5 2233.62 90.5108 1
2 5 -4 3941.6 142.337 17
2 5 -4 3883.36 139.103 7
2 5 -4 3840.84 147.052 9
2 5 -4 3951.64 138.022 7
2 5 -4 3751.64 147.643 1
2 5 -3 242.742 21.8059 17
2 5 -3 210.641 25.1258 1
2 5 -3 240.464 22.634 9
2 5 -3 221.357 17.9515 7
2 5 -2 4228.26 157.682 1
2 5 -2 4191.49 154.646 17
-2 5 2 3683.05 171.295 7
-2 5 2 4100.9 148.068 14
2 5 -2 4174.14 152.315 9
2 5 -2 4396.76 155.373 5
2 5 -1 8058.21 285.873 17
-2 5 1 8276.83 305.017 7
-2 5 1 8116.95 280.444 14
2 5 -1 8438.56 280.618 9
2 5 -1 8255.34 285.152 5
2 5 0 7626.87 271.861 17
-2 5 0 7358.32 287.306 7
-2 5 0 7572.29 267.803 14
2 5 0 7704.42 263.601 9
2 5 0 7074.42 269.428 5
-2 5 0 7263.7 272.299 2
-2 5 -1 5538.99 197.343 14
2 5 1 5654.18 200.709 17
-2 5 -1 5294.8 199.687 2
-2 5 -2 28.922 32.0691 7
2 5 2 17.9496 23.3753 17
-2 5 -2 41.6954 18.8808 14
-2 5 -3 21502.6 745.371 14
-2 5 -3 19343.7 753.266 7
2 5 3 21818.8 742.979 11
2 5 4 3136.14 120.46 11
-2 5 -4 3237.22 122.161 5
-2 5 -4 2989.51 123.496 14
-2 5 -5 6148.98 239.445 14
2 5 5 6304.28 235.164 2
-2 5 -5 6628.38 237.446 5
-2 5 -5 5967.72 244.709 7
2 5 5 6349.17 234.872 11
2 5 5 6464.89 223.743 9
-2 5 -5 6023.95 246.844 1
-2 5 -6 5190.44 197.269 14
-2 5 -6 4930.5 198.697 7
2 5 6 5316.21 180.071 9
-2 5 -6 4870.05 202.952 1
-2 5 -7 14760.7 499.906 1
-2 5 -7 14246.9 492.776 7
2 5 7 13775 474.281 9
-2 5 -7 13106.9 490.868 14
-2 5 -8 12607.7 460.84 1
-2 5 -8 12063.6 453.041 7
2 5 8 12839 437.717 9
-2 5 -8 11581 449.338 5
-2 5 -8 12196.2 455.021 14
-2 5 -9 2162.97 117.317 1
-2 5 -9 2272.03 112.937 14
-2 5 -9 2350.7 112.62 7
2 5 9 2361.03 95.0811 9
-2 5 -9 2516.66 110.886 5
-2 5 -10 3787.5 159.641 7
-2 5 -10 3793.87 162.453 6
-2 5 -10 3424.29 159.9 14
2 5 10 3660.97 142.909 9
-2 5 -10 3786.11 165.963 1
-2 5 -11 205.63 45.6817 6
-2 5 -11 176.379 49.6208 7
-2 5 -11 177.421 48.2917 14
2 5 11 147.854 31.3602 9
-2 5 -11 145.876 51.5407 1
-2 5 -12 1017.88 72.4582 7
-2 5 -12 1093.15 74.3513 6
2 5 12 955.177 56.6459 9
-2 5 -12 929.117 79.334 1
-2 5 -13 197.844 52.7975 6
-2 5 -13 236.206 54.4064 7
-2 5 -13 231.538 54.8316 14
2 5 13 177.519 38.9923 9
-2 5 -13 275.35 61.2583 1
-2 5 -14 4185.2 183.994 6
-2 5 -14 4034.6 189.829 14
2 5 14 4049.12 165.528 9
-2 5 -14 4022.43 188.043 1
-2 5 -15 1372.9 98.2327 6
-2 5 -15 1562.88 106.805 14
2 5 15 1518.04 81.9999 9
-2 5 -15 1484.62 107.174 1
-2 5 -16 80.1281 52.9771 8
2 5 16 104.321 46.5495 9
-2 5 -16 108.906 70.7622 1
-2 5 -16 166.497 61.3393 6
-2 5 -17 1616.9 102.377 8
2 5 17 1843.8 96.0293 9
-2 5 -17 1453.36 118.252 1
-2 5 -17 1593.04 109.997 6
-2 5 -18 1054.05 88.7913 8
2 5 18 972.381 79.5956 9
-2 5 -18 1262.14 108.804 1
-2 5 -18 1176.92 97.2953 6
-2 5 -19 3456.24 164.828 8
2 5 19 3381.84 156.07 9
-2 5 -19 3321.92 180.507 1
-2 5 -19 3122.61 170.673 6
-2 5 -20 1132.35 95.1381 8
2 5 20 980.192 86.1536 9
-2 5 -20 1084.56 116.333 1
-2 5 -20 977.545 102.392 6
-2 5 -21 1023.91 107.239 6
2 5 21 989.979 85.5823 9
-2 5 -21 886.578 93.7918 8
-2 5 -22 607.356 89.2246 8
-2 5 -23 2091.37 134.982 8
-2 5 -24 678.277 97.8378 8
-2 5 -25 90.7752 84.5722 8
-2 5 -26 53.018 88.2392 8
2 6 -26 529.1 113.516 11
2 6 -25 1122.42 137.512 14
2 6 -25 871.155 123.542 11
2 6 -25 819.344 115.485 8
-2 6 25 933.878 116.449 12
2 6 -24 991.543 135.795 14
2 6 -24 869.167 114.211 11
2 6 -24 807.321 114.235 8
-2 6 24 688.305 106.863 12
2 6 -23 123.144 104.969 14
2 6 -23 211.75 100.356 11
2 6 -23 149.073 92.0524 8
-2 6 23 115.396 92.4474 12
-2 6 22 291.694 88.3961 12
2 6 -22 444.734 98.2504 11
2 6 -22 535.425 105.762 14
-2 6 21 2761.42 160.916 12
2 6 -21 2775.94 160.191 6
2 6 -21 2570.37 159.311 11
2 6 -21 2672.96 175.627 14
-2 6 20 4100.76 201.383 12
2 6 -20 4087.07 200.184 6
2 6 -20 4420.87 205.811 11
2 6 -20 3734.48 212.352 14
-2 6 19 462.541 89.3789 12
2 6 -19 550.49 84.127 6
2 6 -19 449.723 79.736 11
2 6 -19 448.277 98.1786 14
-2 6 18 611.483 86.3542 12
2 6 -18 573.902 81.5695 6
2 6 -18 799.08 86.6387 11
2 6 -18 571.677 96.6534 14
2 6 -17 770.045 83.0059 11
-2 6 17 622.715 84.5556 12
2 6 -17 686.388 80.2647 6
-2 6 16 5065.4 224.804 12
2 6 -16 4992.41 206.745 1
2 6 -16 4993.22 219.097 6
-2 6 15 4143.9 192.839 12
2 6 -15 4088.21 176.162 1
2 6 -15 4373.48 190.471 6
-2 6 14 9563.85 382.797 12
2 6 -14 10043.3 367.12 1
2 6 -14 9734.02 379.746 6
-2 6 13 4164.09 195.663 12
2 6 -13 4511.69 179.998 1
2 6 -13 4567.38 193.571 6
-2 6 12 561.801 67.7836 12
2 6 -12 674.285 54.3255 1
2 6 -12 611.937 62.6803 6
-2 6 11 7737.34 311.95 12
2 6 -11 7614.06 307.217 6
2 6 -11 8267.23 297.235 1
2 6 -10 8727.17 346.889 6
2 6 -10 9387.67 336.551 1
2 6 -9 1772.13 93.6296 6
2 6 -9 1710.84 82.1919 1
2 6 -8 9429.2 344.538 1
2 6 -7 18230.4 646.933 1
-2 6 6 6134.91 213.644 14
2 6 -6 5866.1 227.226 1
2 6 -5 6918.63 253.193 1
2 6 -5 7364.95 251.378 9
-2 6 5 6727 239.295 14
2 6 -4 3628.19 134.288 7
2 6 -4 3632.99 143.939 1
2 6 -4 3809.03 132.828 7
2 6 -4 3488.79 137.142 17
2 6 -3 9920.78 356.313 17
2 6 -3 10610.9 363.098 1
2 6 -3 10444 355.753 5
-2 6 3 9635.42 349.547 4
2 6 -2 11008.8 377.611 17
2 6 -2 10994.1 382.455 1
2 6 -2 9890.1 373.486 5
-2 6 2 10848.5 377.17 2
-2 6 2 9983.48 397.235 7
2 6 -1 8771.8 322.285 17
2 6 -1 8582.08 326.477 1
-2 6 1 8097.9 339.172 7
-2 6 1 8683.07 320.226 2
-2 6 0 15270.9 600.549 7
-2 6 0 17307.3 583.353 2
2 6 0 16214.1 586.073 17
2 6 1 10101.5 361.892 17
-2 6 -1 9777.87 376.176 7
2 6 2 5275.37 189.208 11
-2 6 -2 4886.56 206.381 7
-2 6 -2 5198.85 192.521 14
-2 6 -2 4847.18 208.081 1
2 6 3 4171.46 153.055 11
-2 6 -3 3954.52 169.314 7
-2 6 -3 3896.89 172.135 1
-2 6 -3 4020.92 157.326 14
-2 6 -4 5942.79 239.418 7
-2 6 -4 5989.47 243.48 1
2 6 4 6340.17 225.202 11
-2 6 -4 5977.59 230.343 14
-2 6 -5 200.942 32.1726 14
-2 6 -5 183.502 29.2853 5
-2 6 -5 185.26 40.8849 7
2 6 5 155.402 27.9179 11
-2 6 -5 136.861 44.4334 1
-2 6 -6 17191.9 613.556 7
-2 6 -6 18910.9 622.191 1
-2 6 -6 17675.7 610.565 14
-2 6 -7 6894.57 246.017 7
-2 6 -7 5830.09 234.462 5
-2 6 -7 6533.28 252.678 1
-2 6 -7 5936.22 240.78 14
-2 6 -8 2179.42 113.388 1
2 6 8 2205.53 81.1771 9
-2 6 -8 2233.47 100.799 5
-2 6 -8 2132.15 104.033 14
-2 6 -9 5401.31 230.372 1
-2 6 -9 5802.47 223.586 7
2 6 9 5502.8 200.409 9
-2 6 -9 5855.14 219.386 5
-2 6 -9 5239.09 223.568 14
-2 6 -10 7698.09 313.15 1
-2 6 -10 7107.73 305.398 14
-2 6 -10 8355.5 304.743 7
2 6 10 7772.08 283.083 9
-2 6 -10 8557.61 302.563 5
-2 6 -11 3824.22 174.42 1
-2 6 -11 3577.96 168.049 14
-2 6 -11 3644.49 160.11 7
-2 6 -11 3699.01 167.763 6
2 6 11 3753.09 141.879 9
-2 6 -11 3582.6 158.788 5
-2 6 -12 1367.58 84.7505 7
-2 6 -12 1130.99 83.0186 6
-2 6 -12 1112.73 87.2283 14
2 6 12 1216.07 61.3343 9
-2 6 -12 1063.09 90.5222 1
-2 6 -13 3180.84 150.644 7
-2 6 -13 3644.79 161.264 6
-2 6 -13 3294.46 162.777 14
2 6 13 3302.45 132.631 9
-2 6 -13 2912.44 160.105 1
-2 6 -14 601.064 73.8339 6
-2 6 -14 543.022 68.7826 7
-2 6 -14 605.638 74.7956 14
2 6 14 482.214 47.9927 9
-2 6 -14 633.771 78.2702 1
-2 6 -15 5854.39 251.352 6
-2 6 -15 5409.85 253.484 14
2 6 15 5991.27 226.762 9
-2 6 -15 6268.15 259.217 1
-2 6 -16 1538.69 107.676 6
-2 6 -16 1433.87 112.008 14
2 6 16 1542.51 82.6515 9
-2 6 -16 1521.57 114.331 1
-2 6 -17 949.389 92.6952 6
-2 6 -17 975.2 102.25 14
2 6 17 906.483 68.2788 9
-2 6 -17 903.209 99.5406 1
-2 6 -18 512.382 75.6049 8
2 6 18 568.394 61.9753 9
-2 6 -18 632.996 99.312 1
-2 6 -18 337.264 80.3215 6
-2 6 -19 2146.66 129.508 8
-2 6 -19 2055.76 149.446 1
-2 6 -19 2440.85 140.732 6
-2 6 -20 1723.8 118.365 8
-2 6 -20 1905.63 140.956 1
-2 6 -20 1822.39 130.115 6
-2 6 -21 555.808 86.2484 8
-2 6 -21 423.458 105.49 1
-2 6 -21 537.749 95.1381 6
-2 6 -22 350.973 88.4687 8
-2 6 -22 575.564 100.539 6
-2 6 -23 750.306 98.1507 8
-2 6 -24 2653.54 156.061 8
-2 6 -25 120.555 87.8151 8
2 7 -25 601.25 112.138 11
2 7 -24 1817.95 159.548 14
2 7 -24 1627.08 135.859 8
2 7 -24 1755.44 138.472 11
2 7 -23 502.718 121.516 14
2 7 -23 503.571 102.261 11
2 7 -23 476.662 103.306 8
2 7 -22 528.327 102.025 6
2 7 -22 530.54 109.745 14
2 7 -22 744.58 102.703 11
2 7 -21 671.024 102.352 6
2 7 -21 828.874 118.4 14
2 7 -21 791.869 101.472 11
2 7 -20 3143.05 166.558 6
2 7 -20 2949.99 181.185 14
2 7 -20 2677.11 159.399 11
2 7 -19 1870.81 130.115 6
2 7 -19 1989.36 147.571 14
2 7 -19 2014.34 127.062 11
2 7 -18 1338.09 108.333 6
2 7 -18 1389.53 105.049 11
2 7 -17 1145.19 100.783 6
2 7 -17 1077.86 84.2544 1
2 7 -17 1294.31 96.0607 11
2 7 -16 2889.59 153.761 6
2 7 -16 2865.4 138.315 1
2 7 -16 3065.88 147.04 11
2 7 -15 10545.6 432.711 6
2 7 -15 11084.5 419.622 1
2 7 -14 317.381 54.7583 1
2 7 -14 265.665 63.8676 6
2 7 -13 2926.99 131.608 1
2 7 -13 2897.3 144.158 6
2 7 -12 179.456 46.685 1
2 7 -12 154.03 57.7955 6
2 7 -11 9694.83 356.605 1
2 7 -11 9442.58 369.034 6
2 7 -10 1530.51 79.2175 1
2 7 -10 1393.18 90.65 6
2 7 -9 3376.91 140.525 1
2 7 -9 3328.46 151.613 6
2 7 -8 3186.12 143.092 1
-2 7 8 3603.41 127.694 14
2 7 -7 42.0225 33.39 1
-2 7 7 25.3944 13.863 14
2 7 -6 9044.58 350.191 1
-2 7 6 9694.88 335.345 14
2 7 -5 2097.2 78.2159 7
2 7 -5 2174.14 86.5003 17
2 7 -4 2434.97 93.2604 7
2 7 -4 2187.67 102.84 1
2 7 -4 2517.43 93.3795 5
2 7 -4 2151.56 95.2053 17
-2 7 3 66.409 50.4906 7
-2 7 3 53.1588 21.9533 2
2 7 -3 -7.77215 31.3755 1
2 7 -3 10.5685 19.5494 5
-2 7 3 40.3359 17.0819 4
2 7 -3 42.635 27.1876 17
-2 7 2 12597.3 468.872 7
2 7 -2 13064.9 452.025 1
-2 7 2 12067.9 439.36 2
2 7 -2 12104.1 437.198 5
2 7 -2 12961.7 445.075 17
-2 7 1 7817.25 302.891 7
2 7 -1 7868.41 287.842 1
-2 7 1 7094.26 299.155 1
-2 7 1 7599.75 273.204 2
-2 7 0 1857.23 103.768 7
-2 7 0 1803.51 103.463 1
-2 7 -1 3162.55 150.846 7
-2 7 -1 3352.8 156.122 1
2 7 1 3465.03 127.151 11
-2 7 -2 1743.2 95.1257 7
2 7 2 1700.12 70.2115 11
-2 7 -2 1626.44 96.3501 1
-2 7 -3 3579.57 159.185 7
-2 7 -3 3381.58 161.533 1
2 7 3 3705.26 137.102 11
-2 7 -3 3615.77 144.623 14
-2 7 -4 194.924 44.5592 7
-2 7 -4 225.791 35.7842 14
-2 7 -4 178.468 49.2667 1
-2 7 -5 16877.9 589.24 7
-2 7 -5 16125.6 593.023 1
-2 7 -5 15502.9 577.333 14
-2 7 -6 2473.2 129.646 7
-2 7 -6 3099.24 117.424 5
-2 7 -6 2642.57 136.967 1
-2 7 -6 2897.31 126.208 14
-2 7 -7 445.352 56.151 7
-2 7 -7 338.323 60.0377 1
-2 7 -7 530.977 51.1075 14
-2 7 -7 451.245 42.3219 5
-2 7 -8 3346.04 153.619 14
-2 7 -8 3555.65 165.473 1
-2 7 -8 3648.68 146.642 5
-2 7 -8 3621.94 155.715 7
-2 7 -9 928.407 68.887 14
-2 7 -9 929.531 78.5821 1
-2 7 -9 922.96 61.0807 5
-2 7 -9 856.909 71.6777 7
-2 7 -10 1511.68 93.2737 14
-2 7 -10 1441.87 98.9774 1
-2 7 -10 1409.8 83.8823 5
-2 7 -11 2858.87 143.14 14
-2 7 -11 2630.14 135.22 7
-2 7 -11 3072.84 152.555 1
-2 7 -11 3240.45 136.568 5
-2 7 -12 4207.7 192.613 14
-2 7 -12 4485.86 184.41 7
-2 7 -12 4416.73 194.853 6
-2 7 -12 4474.47 198.613 1
-2 7 -12 3849.15 179.555 5
-2 7 -13 394.37 61.8357 7
-2 7 -13 357.164 67.9361 6
-2 7 -13 335.123 59.4047 5
-2 7 -13 245.33 74.5704 1
-2 7 -13 303.274 66.5108 14
-2 7 -14 2198.78 127.355 14
-2 7 -14 2095.46 116.696 7
-2 7 -14 2132.38 124.323 6
-2 7 -14 2106.24 131.118 1
-2 7 -14 1840.37 113.351 5
-2 7 -15 318.462 68.2431 7
-2 7 -15 244.207 71.7666 6
-2 7 -15 459.461 70.5747 5
-2 7 -15 470.656 82.2278 1
-2 7 -15 302.358 74.0161 14
-2 7 -16 773.791 87.3452 6
-2 7 -16 618.25 80.4279 5
-2 7 -16 627.75 93.3867 1
-2 7 -16 502.249 87.8298 14
-2 7 -17 348.06 78.0082 6
-2 7 -17 318.451 76.0584 5
-2 7 -17 345.013 90.6665 1
-2 7 -17 481.197 88.7778 14
-2 7 -18 1964.55 136.64 1
-2 7 -18 2000.31 133.649 6
-2 7 -18 1948.99 128.202 5
-2 7 -19 4514.72 217.227 6
-2 7 -19 4355.61 207.347 8
-2 7 -19 4378.18 223.356 1
-2 7 -19 4706.46 213.528 5
-2 7 -20 62.5912 83.0716 6
-2 7 -20 4.56417 72.4 8
-2 7 -20 107.998 96.1429 1
-2 7 -20 82.2476 84.0813 5
-2 7 -21 1296.94 120.945 6
-2 7 -21 1140.6 108.245 8
-2 7 -21 1172.67 130.8 1
-2 7 -21 1223.2 118.532 5
-2 7 -22 615.59 107.196 6
-2 7 -22 713.957 96.963 8
-2 7 -22 534.825 116.916 1
-2 7 -22 619.524 102.411 5
-2 7 -23 416.269 92.5257 8
-2 7 -23 303.098 101.528 5
-2 7 -23 252.183 100.108 6
-2 7 -24 222.414 100.731 5
-2 7 -24 174.747 84.2173 8
2 8 -24 146.651 91.554 11
2 8 -23 902.552 121.225 6
2 8 -23 885.851 116.413 8
2 8 -23 982.646 108.527 11
2 8 -23 1212.99 138.111 14
2 8 -22 676.247 105.585 6
2 8 -22 531.637 109.104 8
2 8 -22 624.818 127.79 14
2 8 -22 702.046 100.86 11
2 8 -21 227.384 92.5169 6
2 8 -21 89.7761 111.393 14
2 8 -21 88.3285 80.9052 11
2 8 -20 51.3022 84.9811 6
2 8 -20 13.2645 99.2408 14
2 8 -20 93.3579 76.4669 11
2 8 -19 388.4 89.9093 6
2 8 -19 285.678 77.1953 11
2 8 -19 276.799 102.237 14
2 8 -18 2677.83 152.972 6
2 8 -18 2459.01 133.697 1
2 8 -18 2572.43 140.777 11
2 8 -17 188.036 76.3847 6
2 8 -17 192.159 65.4855 1
2 8 -17 401.926 72.0317 11
2 8 -16 3603.34 185.061 6
2 8 -16 3822.49 170.38 1
2 8 -16 3956.28 174.862 11
2 8 -15 1022.26 96.3273 6
2 8 -15 1173.13 83.0201 1
2 8 -15 1113.08 82.0057 11
2 8 -14 319.629 70.3752 6
2 8 -14 367.385 59.815 1
2 8 -14 331.275 57.4408 11
2 8 -13 3332.88 168.836 6
2 8 -13 3565.04 155.832 1
2 8 -13 3633.72 154.9 11
2 8 -12 5217.2 230.213 6
2 8 -12 5057.73 215.699 1
2 8 -11 1296.1 95.3184 6
2 8 -11 1523.64 84.44 1
2 8 -10 2251.01 123.475 6
2 8 -10 2328.87 110.643 1
-2 8 9 7018.41 246.507 14
2 8 -9 6616.33 265.445 1
-2 8 8 409.004 25.4951 14
2 8 -8 377.636 48.0296 1
-2 8 7 9969.21 345.979 14
2 8 -7 9327.54 363.526 1
2 8 -6 1127.86 67.3303 1
2 8 -6 1098.93 41.2487 7
2 8 -6 1059.19 41.2129 7
2 8 -5 2305.43 87.9453 5
2 8 -5 2181.56 103.723 1
2 8 -5 2149.47 85.7119 7
-2 8 4 947.809 46.2642 2
2 8 -4 1026.58 44.5845 5
-2 8 4 933.968 43.2505 4
2 8 -4 781.075 61.501 1
2 8 -4 815.103 49.0645 7
-2 8 3 12393.3 438.161 4
-2 8 3 12528.5 437.725 2
2 8 -3 12502.2 455.198 1
-2 8 3 12462.6 474.274 1
-2 8 3 11808.5 472.588 7
2 8 -2 9124.11 329.127 1
-2 8 2 8055.83 343.428 1
-2 8 2 8716.86 346.585 7
-2 8 1 15.6049 55.6247 7
-2 8 1 76.7104 55.7759 1
2 8 -1 67.9416 40.8084 1
2 8 -1 50.7598 14.3014 11
-2 8 0 389.529 62.3152 7
2 8 0 335.298 49.2631 1
-2 8 0 328.003 62.166 1
2 8 0 375.396 22.3613 11
-2 8 -1 2350.14 131.704 1
-2 8 -1 2777.24 133.13 7
-2 8 -2 11333.4 414.79 1
-2 8 -2 10172.1 405.322 7
-2 8 -3 1821.12 112.347 1
-2 8 -3 2093.35 110.099 7
-2 8 -4 6636.1 275.804 1
-2 8 -4 6780.09 269.021 7
-2 8 -4 6770.62 256.574 14
-2 8 -5 7449.11 299.29 1
-2 8 -5 7498.71 291.625 7
-2 8 -5 7265.67 280.631 14
-2 8 -6 9275.98 364.343 1
-2 8 -6 9164.21 354.526 7
-2 8 -6 9300.31 347.737 14
-2 8 -7 7276.46 300.965 7
-2 8 -7 7404.26 312.182 1
-2 8 -7 6925.31 297.864 14
-2 8 -8 3689.53 161.184 7
-2 8 -8 3747.23 161.722 14
-2 8 -8 3915.66 175.879 1
-2 8 -8 3445.8 146.057 5
-2 8 -9 411.167 60.2196 7
-2 8 -9 563.735 74.1696 1
-2 8 -9 305.35 45.389 5
-2 8 -9 465.874 60.634 14
-2 8 -10 2113.87 116.608 7
-2 8 -10 2467.26 134.936 1
-2 8 -10 2364.77 107.955 5
-2 8 -10 2160.77 120.689 14
-2 8 -11 11553.7 407.986 7
-2 8 -11 10639.3 413.534 14
-2 8 -11 11065.5 399.545 5
-2 8 -12 2246.43 118.978 7
-2 8 -12 2188.8 131.21 6
-2 8 -12 2167.58 126.6 14
-2 8 -12 2224.36 136.168 1
-2 8 -12 2417.42 115.483 5
-2 8 -13 1045.91 84.8436 7
-2 8 -13 1132.81 98.8633 6
-2 8 -13 1094.21 94.0448 14
-2 8 -13 1198.76 103.199 1
-2 8 -13 1153.98 82.6252 5
-2 8 -14 472.663 77.1277 6
-2 8 -14 463.557 68.3561 7
-2 8 -14 321.399 73.6977 14
-2 8 -14 342.552 83.6769 1
-2 8 -14 296.153 65.4901 5
-2 8 -15 2405.51 125.859 7
-2 8 -15 2191.1 135.7 6
-2 8 -15 2057.54 136.418 14
-2 8 -15 1903.36 139.452 1
-2 8 -15 2366.23 125.212 5
-2 8 -16 1049.4 100.762 6
-2 8 -16 947.074 104.571 14
-2 8 -16 975.409 107.73 1
-2 8 -16 845.199 87.6815 5
-2 8 -17 2279.71 142.769 6
-2 8 -17 2210.98 150.914 14
-2 8 -17 2333.31 149.129 1
-2 8 -17 1986.25 128.326 5
-2 8 -18 1876.98 130.007 6
-2 8 -18 1489.07 133.013 14
-2 8 -18 1705.99 137.853 1
-2 8 -18 1369.52 113.781 5
-2 8 -19 1066.91 100.005 8
-2 8 -19 1009.9 121.033 1
-2 8 -19 955.604 102.647 5
-2 8 -19 1079.93 113.665 6
-2 8 -20 1571.14 119.753 8
-2 8 -20 1728.33 140.285 1
-2 8 -20 1445.71 121.381 5
-2 8 -20 1544.64 127.85 6
-2 8 -21 461.828 93.4104 8
-2 8 -21 527.573 111.529 1
-2 8 -21 668.856 102.953 5
-2 8 -21 527.569 102.427 6
-2 8 -22 476.528 93.3936 8
-2 8 -22 434.102 115.594 1
-2 8 -22 366.583 97.4774 5
-2 8 -22 478.811 106.705 6
-2 8 -23 979.005 111.965 8
-2 8 -23 1111.15 117.253 5
2 9 -22 820.342 113.438 6
2 9 -22 597.739 128.582 14
2 9 -22 920.962 115.609 8
2 9 -21 243.961 95.7417 6
2 9 -20 1547.76 111.296 11
2 9 -20 1405.25 122.227 6
2 9 -19 1302.47 99.5307 11
2 9 -19 1131.82 96.6562 1
2 9 -19 1307.15 118.008 6
2 9 -18 712.595 101.908 6
2 9 -18 858.596 85.0939 11
2 9 -18 622.965 80.0143 1
2 9 -17 1137.76 88.7748 11
2 9 -17 1196.52 112.391 6
2 9 -17 983.209 88.7916 1
2 9 -16 2336.14 120.458 11
2 9 -16 2177.69 120.632 1
2 9 -16 2026.01 135.959 6
2 9 -15 354.01 80.0361 6
2 9 -15 317.937 66.2996 1
2 9 -15 268.333 59.323 11
2 9 -14 901.544 97.6329 6
2 9 -14 958.746 79.2886 1
2 9 -14 1002.2 73.1539 11
2 9 -13 1219.37 101.507 6
2 9 -13 1327.71 86.7464 1
2 9 -13 1219.1 77.7306 11
2 9 -12 29.721 63.3969 6
2 9 -12 131.225 53.1568 1
2 9 -12 89.9858 42.4213 11
2 9 -11 4399.72 201.182 6
2 9 -11 4434.69 175.111 11
2 9 -11 4348.31 184.775 1
2 9 -10 4802.32 181.735 11
2 9 -10 4444.04 192.472 1
2 9 -9 433.026 39.632 11
2 9 -9 466.126 57.6411 1
2 9 -8 5503.99 206.41 11
2 9 -8 5724.95 223.435 1
2 9 -7 4453.04 162.832 11
2 9 -7 4174.19 180.532 1
2 9 -6 4257.89 153.448 11
2 9 -6 3959.31 174.355 1
2 9 -5 1825.25 72.9068 7
-2 9 5 1747.28 68.9073 2
2 9 -5 1856.73 93.9294 1
2 9 -5 1654.34 64.9538 11
2 9 -4 8896.46 323.833 1
-2 9 4 8286.72 344.544 1
-2 9 4 8338.95 345.242 7
2 9 -4 8388.86 307.981 7
2 9 -3 3438.17 145.815 7
-2 9 3 3233.14 175.114 7
2 9 -3 3614.54 157.621 1
-2 9 3 3407.09 176.718 1
-2 9 3 3856.84 137.758 4
-2 9 2 7393.13 330.435 7
2 9 -2 8306.87 316.062 1
-2 9 2 7613.26 332.795 1
-2 9 2 8553.12 296.737 4
-2 9 1 1349.42 102.763 7
2 9 -1 1504.65 88.0746 1
-2 9 0 854.394 84.1175 7
-2 9 0 754.35 82.7244 1
2 9 0 942.35 72.5353 1
-2 9 -1 2797.97 150.058 7
2 9 1 3260.52 144.603 1
-2 9 -1 2934.4 156.051 1
-2 9 -2 2344.99 126.477 7
-2 9 -2 2072.51 127.852 1
-2 9 -3 13137.3 501.042 7
-2 9 -3 13681.7 511.38 1
-2 9 -4 875.094 77.0741 7
-2 9 -4 788.412 59.1404 14
-2 9 -4 805.704 80.6849 1
-2 9 -5 553.005 72.9518 7
-2 9 -5 726.09 58.1732 14
-2 9 -5 504.566 77.3314 1
-2 9 -6 5363.66 220.744 7
-2 9 -6 5229.05 211.781 14
-2 9 -6 5026.42 228.622 1
-2 9 -7 6227.97 245.893 7
-2 9 -7 5895.85 241.729 14
-2 9 -7 5906.29 258.281 1
-2 9 -8 345.165 61.3613 7
-2 9 -8 323.475 73.4635 1
-2 9 -8 247.18 54.835 14
-2 9 -9 975.44 82.2378 7
-2 9 -9 1259.07 66.3271 5
-2 9 -9 1194.81 101.346 1
-2 9 -9 1049.9 84.5072 14
-2 9 -10 3555.3 157.579 7
-2 9 -10 3277.05 160.599 14
-2 9 -10 3328.7 140.958 5
-2 9 -10 3430.54 175.546 1
-2 9 -11 693.054 73.9482 7
-2 9 -11 616.101 56.8605 5
-2 9 -11 570.269 83.7569 1
-2 9 -11 463.244 74.5052 14
-2 9 -12 3124.15 147.95 7
-2 9 -12 3098.32 159.326 14
-2 9 -12 3072 139.834 5
-2 9 -12 3149.75 168.718 1
-2 9 -13 484.468 84.9579 6
-2 9 -13 516.068 72.7204 7
-2 9 -13 371.015 76.2891 14
-2 9 -13 452.164 60.6416 5
-2 9 -13 367.051 86.7316 1
-2 9 -14 1467.65 103.147 7
-2 9 -14 1722.51 122.938 6
-2 9 -14 1517.58 115.143 14
-2 9 -14 1602.51 96.3401 5
-2 9 -14 1468.71 123.114 1
-2 9 -15 221.408 70.0964 7
-2 9 -15 320.988 87.297 6
-2 9 -15 203.87 78.9809 14
-2 9 -15 233.345 64.3248 5
-2 9 -15 208.398 85.9245 1
-2 9 -16 1011.32 108.97 6
-2 9 -16 1127.88 110.833 14
-2 9 -16 1195.25 91.0592 5
-2 9 -16 981.047 116.794 1
-2 9 -17 1170.99 115.69 6
-2 9 -17 1058.06 115.936 14
-2 9 -17 1179.01 96.6309 5
-2 9 -17 1187.44 121.061 1
-2 9 -18 716.798 103.601 6
-2 9 -18 419.804 102.687 14
-2 9 -18 680.519 87.1458 5
-2 9 -18 774.161 114.15 1
-2 9 -19 371.461 83.6164 5
-2 9 -19 254.347 101.694 1
-2 9 -19 181.068 95.1326 6
-2 9 -20 436.586 92.1306 8
-2 9 -20 393.604 107.924 1
-2 9 -20 616.603 103.009 6
-2 9 -21 460.593 95.9095 8
-2 9 -21 383.992 114.645 1
-2 9 -21 409.072 103.513 6
-2 9 -22 278.632 92.5567 8
2 10 -21 1315.14 126.553 6
2 10 -20 427.866 105.502 6
2 10 -19 431.91 100.24 6
2 10 -18 1197.18 120.897 6
2 10 -17 319.5 74.3998 1
2 10 -17 357.432 96.1901 6
2 10 -16 368.228 73.9131 1
2 10 -16 263.305 89.4877 6
2 10 -15 1118.76 88.8317 1
2 10 -15 978.442 105.579 6
2 10 -14 4095.38 179.971 1
2 10 -14 3879.78 197.723 6
2 10 -13 1661.38 102.609 1
2 10 -13 1720.22 121.83 6
2 10 -12 1435.31 93.8987 1
2 10 -12 1476.49 113.553 6
2 10 -11 924.01 77.5247 1
2 10 -11 751.55 92.2046 6
2 10 -10 1024.74 80.7272 1
2 10 -9 394.864 62.5046 1
2 10 -8 2013.8 108.105 1
2 10 -7 6453.73 256.461 1
2 10 -6 159.354 53.2224 1
-2 10 5 3880.17 208.724 1
-2 10 5 4132.71 207.513 7
2 10 -4 980.489 76.1578 1
-2 10 4 843.34 97.5153 1
2 10 -4 1044.41 58.9514 7
-2 10 4 1057 101.916 7
-2 10 3 1784.54 127.048 1
2 10 -3 1934.55 104.771 1
2 10 -3 1854.63 90.4539 7
-2 10 3 1666.96 123.243 7
2 10 -2 3079.71 142.75 1
-2 10 2 2612.24 156.959 1
-2 10 2 2724.84 159.044 7
2 10 -2 3061.75 130.682 7
-2 10 1 3798.67 191.204 1
2 10 -1 3867.73 173.586 1
-2 10 1 3967.29 189.014 7
-2 10 0 2830.87 155.955 1
2 10 0 2929.05 140.544 1
-2 10 0 2612.8 152.559 7
-2 10 -1 4090.52 201.363 1
2 10 1 4434.67 191.449 1
-2 10 -1 4102.84 196.135 7
2 10 2 6386.33 244.44 1
-2 10 -2 5806.75 254.96 1
-2 10 -3 1291.4 104.691 1
-2 10 -3 1203.69 96.526 7
-2 10 -4 1324.55 109.872 1
-2 10 -4 1528.11 83.5347 14
-2 10 -4 1372.42 100.066 7
-2 10 -5 2760.97 149.899 1
-2 10 -5 2816.07 124.64 14
-2 10 -6 7415.47 321.592 1
-2 10 -6 7590.38 298.94 14
-2 10 -6 8129.32 309.611 7
-2 10 -7 4147.01 200.951 1
-2 10 -7 4022.52 180.25 14
-2 10 -7 4296.28 185.679 7
-2 10 -8 1729.81 103.839 14
-2 10 -8 1664.78 121.932 1
-2 10 -8 1883.55 107.894 7
-2 10 -9 1494.87 96.2736 14
-2 10 -9 1510.03 115.992 1
-2 10 -10 923.776 87.1122 14
-2 10 -10 898.862 103.706 1
-2 10 -10 1070.26 84.9826 7
-2 10 -11 2330.75 136.357 14
-2 10 -11 2430.26 150.118 1
-2 10 -11 2425.9 129.271 7
-2 10 -12 2211.05 134.125 14
-2 10 -12 2314.37 123.805 7
-2 10 -12 2163.31 148.265 1
-2 10 -13 1773.73 127.272 14
-2 10 -13 2082 115.468 7
-2 10 -13 1880.78 140.994 1
-2 10 -13 1915.99 135.019 6
-2 10 -14 1204.27 121.694 1
-2 10 -14 1098.63 107.231 14
-2 10 -14 1218.54 118.384 6
-2 10 -15 4468.91 222.107 1
-2 10 -15 4127.77 212.901 14
-2 10 -15 4445.87 220.466 6
-2 10 -16 953.647 122.296 1
-2 10 -16 1081.57 112.153 14
-2 10 -16 918.876 108.327 6
-2 10 -17 115.403 98.782 1
-2 10 -17 105.447 87.9425 14
-2 10 -17 258.367 95.592 6
-2 10 -18 -70.1663 107.252 1
-2 10 -18 36.598 92.38 14
-2 10 -18 128.192 94.1639 6
-2 10 -19 1093.42 127.963 1
-2 10 -19 1084.7 121.879 6
2 11 -19 981.023 131.882 14
2 11 -19 953.133 120.431 6
2 11 -18 43.926 95.4099 6
2 11 -17 -5.40077 91.5523 6
2 11 -16 318.183 95.4723 6
2 11 -15 4661.08 228.048 6
2 11 -14 269.329 72.332 1
2 11 -14 163.709 88.723 6
2 11 -13 382.245 73.0184 1
2 11 -13 496.452 94.4329 6
2 11 -12 2517.11 133.913 1
2 11 -12 2618.92 154.463 6
2 11 -11 1494.88 99.3423 1
2 11 -11 1292.46 112.549 6
2 11 -10 1473.11 96.7035 1
2 11 -9 1469.23 97.3698 1
2 11 -8 1823.19 108.069 1
2 11 -7 110.285 59.4491 1
-2 11 7 125.861 90.1639 1
-2 11 6 7063.12 318.002 1
2 11 -6 7300.88 286.99 1
-2 11 6 7185.63 315.663 7
2 11 -5 2677.35 129.452 1
-2 11 5 2242.83 155.725 1
-2 11 5 2223.92 156.776 7
2 11 -4 837.663 79.6803 1
-2 11 4 691.01 103.377 1
-2 11 4 731.799 99.9349 7
2 11 -3 1727.67 102.989 1
-2 11 3 1548.02 124.151 1
-2 11 2 5314.89 255.285 1
2 11 -2 5710.99 238.141 1
-2 11 2 5234.14 253.246 7
2 11 -2 5926.81 225.004 7
2 11 -1 4697.03 205.541 1
-2 11 1 4562.7 225.656 1
-2 11 1 4294.43 214.514 7
2 11 -1 4734.82 194.381 7
-2 11 0 1910.94 132.756 1
2 11 0 2088.19 118.666 1
2 11 1 3106.97 153.595 1
-2 11 -1 2762.34 164.196 1
-2 11 -1 2790.48 154.694 7
2 11 2 1045.28 92.8081 1
-2 11 -2 977.743 105.228 1
-2 11 -2 873.005 91.4049 7
2 11 3 466.94 82.9846 1
-2 11 -3 524.723 91.0876 1
-2 11 -3 517.369 54.7993 14
-2 11 -3 488.516 79.7203 7
-2 11 -4 258.438 82.7119 1
-2 11 -4 146.47 48.8624 14
-2 11 -4 197.109 72.3514 7
-2 11 -5 2494 159.795 1
-2 11 -5 2780.72 133.329 14
-2 11 -6 688.162 96.1455 1
-2 11 -6 550.791 65.4232 14
-2 11 -6 503.545 79.1305 7
-2 11 -7 1084.94 109.499 1
-2 11 -7 962.032 80.6412 14
-2 11 -7 1033.92 88.7447 7
-2 11 -8 2224.48 126.279 14
-2 11 -8 2391.34 130.659 7
-2 11 -8 2606.72 152.911 1
-2 11 -9 293.808 92.4029 1
-2 11 -9 245.946 66.7453 14
-2 11 -9 391.004 72.5386 7
-2 11 -10 1346.02 100.937 14
-2 11 -10 1203.19 121.646 1
-2 11 -10 1288.86 96.7092 7
-2 11 -11 1313.86 107.568 14
-2 11 -11 1222.45 126.052 1
-2 11 -12 2012.28 145.103 1
-2 11 -12 2079.88 132.603 14
-2 11 -13 505.77 97.5456 6
-2 11 -13 598.594 106.055 1
-2 11 -13 332.829 82.8781 14
-2 11 -14 4677.24 227.914 6
-2 11 -14 4676.59 229.71 1
-2 11 -14 4006.21 213.382 14
-2 11 -15 439.046 102.618 6
-2 11 -15 346.401 99.5488 1
-2 11 -15 288.71 90.5746 14
-2 11 -16 394.299 105.095 6
-2 11 -16 515.549 113.499 1
-2 11 -16 398.022 101.568 14
-2 11 -17 287.718 95.2584 6
-2 11 -17 76.9389 102.318 1
-2 11 -17 321.057 99.281 14
-2 11 -18 891.893 120.861 6
-2 11 -18 774.587 125.552 1
2 12 -17 150.009 98.2002 6
2 12 -16 1735.66 139.465 6
2 12 -15 48.9671 95.1916 6
2 12 -14 1812.38 136.649 6
2 12 -13 259.626 88.5293 6
2 12 -12 149.739 74.1783 1
2 12 -12 119.624 85.9338 6
2 12 -11 1593.4 110.216 1
2 12 -11 1706.97 128.368 6
2 12 -10 4044.02 184.141 1
2 12 -9 638.478 77.8364 1
2 12 -8 720.521 80.9578 1
-2 12 8 754.165 116.388 1
-2 12 8 622.153 117.926 7
-2 12 7 1101.52 130.869 1
2 12 -7 1190.79 93.8406 1
-2 12 7 1203.89 128.432 7
-2 12 6 661.979 113.131 1
2 12 -6 611.886 80.3697 1
-2 12 6 815.912 114.871 7
-2 12 5 2386.82 161.894 1
2 12 -5 2262.17 127.686 1
-2 12 5 2385.72 160.506 7
2 12 -4 298.68 72.4865 1
-2 12 4 281.458 96.6603 1
-2 12 4 340.902 98.7122 7
2 12 -3 1914.34 116.726 1
-2 12 3 1694.02 138.005 1
-2 12 3 1582.87 133.977 7
2 12 -2 1992.84 120.006 1
-2 12 2 1836.09 142.654 1
-2 12 2 1899.23 139.715 7
-2 12 1 118.643 91.477 1
2 12 -1 243.084 73.7946 1
-2 12 1 80.4437 86.2196 7
-2 12 0 1617.77 134.094 1
2 12 0 1854.81 119.72 1
-2 12 0 1721.9 126.795 7
2 12 1 1188.09 105.509 1
-2 12 -1 1175.82 120.746 1
-2 12 -1 1162.42 107.927 7
-2 12 -2 693.341 95.7898 7
2 12 2 699.611 91.7902 1
-2 12 -2 494.182 100.341 1
-2 12 -2 583.28 58.0333 14
-2 12 -3 423.499 85.2878 7
-2 12 -3 445.811 99.8304 1
2 12 3 539.694 89.6554 1
-2 12 -3 339.35 53.9757 14
-2 12 -4 3116.54 162.118 7
-2 12 -4 3109.99 177.732 1
2 12 4 3256.63 171.624 1
-2 12 -4 2910.19 139.536 14
-2 12 -5 431.184 84.135 7
-2 12 -5 231.82 95.1142 1
2 12 5 530.726 94.0109 1
-2 12 -5 398.727 62.4677 14
-2 12 -6 4468.4 194.447 7
-2 12 -6 3930.13 209.789 1
-2 12 -6 3903.29 179.763 14
-2 12 -7 1133.83 99.5983 7
-2 12 -7 1413.52 124.795 1
-2 12 -7 1213.32 90.6059 14
-2 12 -8 217.964 75.9187 7
-2 12 -8 211.552 97.5247 1
-2 12 -8 76.2513 63.0082 14
-2 12 -9 1058.14 122.219 1
-2 12 -9 1129.09 97.1106 14
-2 12 -10 1949.76 144.981 1
-2 12 -10 1762.43 118.285 14
-2 12 -11 327.546 106.603 1
-2 12 -11 348.8 79.1907 14
-2 12 -12 613.782 113.995 1
-2 12 -12 678.568 94.0938 14
-2 12 -13 141.328 95.9657 6
-2 12 -13 65.2977 97.4459 1
-2 12 -13 -29.0599 78.8979 14
-2 12 -14 104.612 99.1477 6
-2 12 -14 65.154 104.993 1
-2 12 -14 208.05 87.9812 14
-2 12 -15 235.493 98.614 6
-2 12 -15 95.0206 102.079 1
-2 12 -15 217.972 90.4605 14
-2 12 -16 43.3754 102.683 6
-2 12 -16 59.8702 107.597 1
-2 12 -16 204.577 95.8075 14
-2 12 -17 -57.4303 95.8414 14
2 13 -14 266.404 101.584 6
2 13 -13 660.746 112.177 6
2 13 -12 130.711 97.5046 6
-2 13 11 3269.96 201.355 1
-2 13 11 2862.92 193.418 7
2 13 -11 2693.1 168.121 6
-2 13 10 1977.55 169.095 1
-2 13 10 2562.94 180.949 7
-2 13 9 281.567 116.504 1
-2 13 9 443.083 117.307 7
2 13 -8 859.227 90.3123 1
-2 13 8 865.118 132.544 1
-2 13 8 814.237 122.257 7
2 13 -7 2024.82 122.941 1
-2 13 7 2198.07 165.05 7
-2 13 6 837.58 127.193 1
2 13 -6 950.466 93.8494 1
-2 13 6 1180.64 132.076 7
2 13 -5 757.132 89.8281 1
-2 13 5 837.372 126.237 1
-2 13 5 931.074 126.271 7
2 13 -4 2927.09 154.927 1
-2 13 4 2783.63 184.915 1
-2 13 4 3009.71 178.541 7
2 13 -3 707.922 87.9529 1
-2 13 3 594.8 116.874 1
-2 13 3 523.899 105.898 7
-2 13 2 1916.37 153.818 1
2 13 -2 1918.46 127.439 1
-2 13 2 2205.58 149.151 7
2 13 -1 762.598 94.288 1
-2 13 1 577.988 101.418 7
-2 13 0 373.117 107.982 1
2 13 0 429.121 85.7449 1
-2 13 0 500.033 99.8121 7
2 13 1 1247.72 112.215 1
-2 13 -1 1153.96 131.194 1
-2 13 -1 1313.6 116.793 7
-2 13 -2 1541.67 139.452 1
2 13 2 1509.53 119.389 1
-2 13 -2 1528.38 122.987 7
-2 13 -3 5355.19 258.614 1
2 13 3 5252.76 243.302 1
-2 13 -3 5115.9 237.478 7
-2 13 -4 426.744 104.824 1
2 13 4 529.872 98.1897 1
-2 13 -4 552.98 94.8802 7
-2 13 -5 992.265 128.386 1
2 13 5 1335.43 120.059 1
-2 13 -5 1366 109.354 7
-2 13 -6 135.532 78.2208 7
-2 13 -6 305.409 102.963 1
2 13 6 256.474 100.237 1
-2 13 -6 185.133 63.8857 14
-2 13 -7 1235.65 131.183 1
-2 13 -7 1418.15 98.4016 14
-2 13 -8 271.433 105.902 1
-2 13 -8 193.696 70.7225 14
-2 13 -9 1753.64 144.073 1
-2 13 -9 1743.39 117.358 14
-2 13 -10 2262.29 165.223 1
-2 13 -10 2166.43 133.895 14
-2 13 -11 242.984 110.868 1
-2 13 -11 430.874 82.337 14
-2 13 -12 1420.33 138.976 1
-2 13 -12 1222.88 114.216 14
-2 13 -13 275.823 105.304 6
-2 13 -13 329.385 112.289 1
-2 13 -13 334.289 92.3602 14
-2 13 -14 729.962 102.361 14
-2 13 -15 228.456 95.8497 14
2 14 -11 244.452 104.837 6
-2 14 11 49.8377 126.069 7
-2 14 10 975.64 139.517 1
2 14 -10 866.54 112.324 6
-2 14 10 797.901 136.559 7
-2 14 9 333.432 119.12 1
-2 14 9 143.967 126.795 7
-2 14 8 456.465 122.78 1
-2 14 8 308.354 125.777 7
-2 14 7 667.882 132.763 1
-2 14 7 471.124 130.634 7
-2 14 6 180.961 110.082 1
-2 14 6 -50.8946 121.286 7
-2 14 5 420.896 115.97 1
-2 14 5 741.134 121.022 7
-2 14 4 479.547 122.167 1
2 14 -4 502.413 88.7172 1
-2 14 4 433.981 111.833 7
2 14 -3 1525.65 118.284 1
-2 14 3 1652.61 149.092 1
-2 14 3 1471.4 139.951 7
2 14 -2 1019.61 102.109 1
-2 14 2 828.303 126.004 1
-2 14 2 1015.77 122.112 7
2 14 -1 96.0554 84.0921 1
-2 14 1 79.0217 112.889 1
-2 14 1 135.414 94.0143 7
-2 14 0 913.461 122.922 1
2 14 0 926.542 106.093 1
-2 14 0 1019.8 116.37 7
-2 14 -1 284.665 109.403 1
2 14 1 358.077 93.4561 1
-2 14 -1 279.776 94.2891 7
-2 14 -2 2668.24 179.915 1
2 14 2 2711.51 163.22 1
-2 14 -2 2574.15 158.94 7
2 14 3 158.594 91.8965 1
-2 14 -3 25.3228 106.337 1
-2 14 -4 962.327 129.986 1
2 14 4 1064.65 117.944 1
2 14 5 373.155 101.752 1
-2 14 -5 269.169 110.323 1
2 14 6 469.645 108.301 1
-2 14 -6 531.069 116.226 1
2 14 7 795.535 120.996 1
-2 14 -7 454.874 116.73 1
2 14 8 1553.57 143.143 1
-2 14 -8 1617.4 143.769 1
-2 14 -9 137.736 109.197 1
2 14 9 53.3938 107.514 1
-2 14 -10 -62.2954 113.218 1
-2 15 7 334.537 121.656 7
-2 15 6 883.368 135.283 7
-2 15 5 974.451 136.15 7
-2 15 4 182.177 118.502 1
-2 15 4 300.171 114.85 7
-2 15 3 110.767 121.663 1
-2 15 3 227.92 111.815 7
-2 15 2 1136.52 144.867 1
-2 15 2 1105.34 132.075 7
-2 15 1 508.496 125.83 1
-2 15 1 356.635 107.269 7
-2 15 0 1021.12 136.979 1
-2 15 -1 3085.82 201.162 1
-2 15 -2 144.199 107.145 1
-2 15 -3 286.545 121.313 1
2 15 4 191.768 102.954 1
-2 15 -4 -83.8634 119.547 1
2 15 5 291.765 107.023 1
2 15 6 549.105 116.225 1
2 15 7 1965.68 155.248 1
3 -15 -1 424.405 117.057 13
3 -15 0 659.464 118.348 13
3 -15 1 945.377 125.027 13
3 -15 2 251.827 102.943 13
3 -14 -10 1211.4 135.744 16
3 -14 -9 1415.55 160.927 13
-3 -14 9 1717.34 137.583 16
3 -14 -9 1711.45 147.547 16
-3 -14 9 1776.57 139.701 3
3 -14 -8 423.766 126.142 13
-3 -14 8 468.538 106.689 16
3 -14 -8 364.117 110.877 16
-3 -14 8 404.48 107.272 3
3 -14 -7 802.448 136.335 13
-3 -14 7 981.087 120.711 16
-3 -14 7 695.231 117.574 3
3 -14 -6 37.0111 111.257 13
-3 -14 6 27.5549 99.7282 16
-3 -14 6 43.8102 103.497 3
3 -14 -5 187.786 109.004 13
-3 -14 5 266.395 102.975 16
3 -14 -4 260.404 114.736 13
3 -14 -4 175.99 116.95 17
-3 -14 4 232.232 107.527 16
3 -14 -3 4217.75 226.665 17
3 -14 -3 3810.37 225.967 13
-3 -14 3 4148.23 221.543 16
3 -14 -2 318.101 110.493 13
3 -14 -2 350.113 120.69 17
-3 -14 2 341.603 111.313 16
3 -14 -1 709.833 117.56 13
3 -14 -1 777.076 133.228 17
-3 -14 1 558.712 119.051 16
3 -14 0 61.8289 96.4219 13
3 -14 0 -58.0344 114.452 17
-3 -14 0 98.7714 108.485 16
3 -14 1 41.7998 99.772 13
3 -14 1 51.3935 116.243 17
3 -14 2 691.232 112.222 13
3 -14 2 685.5 131.168 17
-3 -14 -2 788.361 123.884 16
3 -14 3 731.519 111.251 13
3 -14 3 872.271 135.864 17
-3 -14 -3 726.079 132.264 16
3 -14 4 497.095 99.6379 13
3 -14 4 525.852 125.335 17
-3 -14 -4 627.844 127.955 16
3 -14 5 409.24 118.637 17
-3 -14 -5 265.107 122.13 16
-3 -14 -6 2588.86 185.689 16
3 -14 6 2111.89 170.986 17
3 -14 7 205.711 118.193 17
-3 -14 -7 264.195 122.299 16
3 -14 8 167.406 116.29 17
3 -14 9 929.396 133.628 17
3 -13 -15 1665.11 139.402 16
3 -13 -14 -16.5905 102.158 16
3 -13 -13 1077.44 124.48 16
3 -13 -13 901.837 137.494 13
3 -13 -12 258.317 107.69 16
3 -13 -11 388.692 108.783 16
3 -13 -11 461.809 127.96 13
3 -13 -10 326.921 120.081 13
-3 -13 10 335.525 92.9905 16
3 -13 -10 426.364 104.034 16
-3 -13 10 229.987 92.4299 3
-3 -13 9 3062.12 166.226 16
3 -13 -9 2676.64 171.814 16
3 -13 -9 2440.93 185.136 13
-3 -13 9 2842.34 166.24 3
3 -13 -8 1100.26 140.185 13
-3 -13 8 1357.84 123.249 16
-3 -13 8 1344.81 124.527 3
3 -13 -7 582.33 122.889 13
-3 -13 7 534.142 102.184 16
-3 -13 7 459.48 102.525 3
3 -13 -6 1243.72 136.782 13
-3 -13 6 1044.08 119.607 3
-3 -13 6 1023.13 119.162 16
-3 -13 5 153.536 94.6809 16
3 -13 -5 316.346 112.141 17
3 -13 -5 328.604 108.164 13
-3 -13 4 2830.97 167.325 16
3 -13 -4 2565.13 177.665 13
3 -13 -4 2695.07 180.57 17
-3 -13 3 133.719 96.7818 16
3 -13 -3 321.77 108.788 17
3 -13 -3 110.085 100.305 13
-3 -13 2 2415.19 163.527 16
3 -13 -2 2186.68 160.602 13
3 -13 -2 2631.45 170.419 17
-3 -13 1 982.335 118.058 16
3 -13 -1 900.703 123.741 17
3 -13 -1 824.637 109.121 13
-3 -13 0 623.197 108.346 16
3 -13 0 312.136 108.394 17
3 -13 0 451.011 102.777 13
-3 -13 -1 1489.9 141.172 16
3 -13 1 1440.09 127.621 13
3 -13 1 1786.88 144.55 17
-3 -13 -2 1294.11 135.073 16
3 -13 2 1390.6 138.649 17
3 -13 2 1270.79 118.024 13
-3 -13 -3 525.02 116.653 16
3 -13 3 477.083 115.754 17
3 -13 3 447.461 96.4622 13
-3 -13 -4 631.779 117.679 16
3 -13 4 662.641 121.149 17
3 -13 4 654.059 98.2083 13
3 -13 5 2306.09 145.486 13
-3 -13 -5 2652.13 180.773 16
3 -13 5 2365.26 168.846 17
-3 -13 -6 52.7718 112.974 16
3 -13 6 191.811 108.69 17
-3 -13 -7 638.78 130.409 16
3 -13 7 716.081 86.7272 9
3 -13 7 502.748 117.799 17
-3 -13 -8 429.174 122.349 16
3 -13 8 506.639 83.7868 9
3 -13 8 371.84 116.805 17
3 -13 9 1909.27 159.616 17
3 -13 9 1819.05 124.599 9
3 -13 10 409.884 83.7679 9
3 -13 10 303.16 116.841 17
3 -13 11 185.776 84.4189 9
3 -13 11 117.322 114.663 17
3 -13 12 436.819 91.6698 9
3 -13 12 344.215 121.479 17
3 -13 13 568.551 95.822 9
3 -12 -16 486.2 102.848 16
3 -12 -16 266.308 110.333 13
3 -12 -15 296.068 98.3565 16
3 -12 -15 500.519 119.969 13
3 -12 -14 272.324 97.1947 16
3 -12 -14 270.608 109.153 13
3 -12 -13 137.724 94.3665 16
3 -12 -13 22.3918 102.54 13
3 -12 -12 2986.65 174.892 16
-3 -12 11 1255.87 109.576 16
3 -12 -11 1320.28 123.733 16
-3 -12 11 1288.8 112.019 3
3 -12 -10 652.481 107.509 16
-3 -12 10 563.368 90.698 16
-3 -12 10 631.912 95.4013 3
3 -12 -10 405.768 111.172 13
-3 -12 9 343.608 87.7967 16
-3 -12 9 489.686 92.3983 3
3 -12 -9 517.8 114.073 13
-3 -12 8 811.494 101.647 16
-3 -12 8 693.068 98.9145 3
3 -12 -8 703.456 117.592 13
-3 -12 7 4679.65 218.45 16
3 -12 -7 4483.26 236.388 13
-3 -12 7 4433.3 219.607 3
3 -12 -6 358.818 101.658 13
-3 -12 6 492.536 95.2163 16
3 -12 -5 1960.22 150.133 17
-3 -12 5 1950.25 132.037 16
3 -12 -4 471.012 102.989 13
3 -12 -4 536.216 107.204 17
-3 -12 4 409.927 93.2786 16
3 -12 -3 714.582 104.582 13
3 -12 -3 802.378 118.635 17
-3 -12 3 716.446 98.7405 16
3 -12 -2 615.428 99.0461 13
3 -12 -2 858.373 116.267 17
-3 -12 2 865.949 102.024 16
3 -12 -1 2493.07 161.395 17
-3 -12 1 2207.95 147.992 16
3 -12 -1 2033.81 145.674 13
3 -12 0 691.824 99.044 13
3 -12 0 699.563 108.802 17
-3 -12 0 599.202 102.786 16
3 -12 1 4831.52 236.84 17
3 -12 1 4381.91 221.465 13
-3 -12 -1 4763.38 232.472 16
-3 -12 -2 2760.16 171.034 16
3 -12 2 2478.41 156.416 13
3 -12 3 684.153 94.4778 13
3 -12 3 772.322 117.497 17
-3 -12 -3 719.507 115.105 16
3 -12 4 708.592 91.4066 13
-3 -12 -4 677.54 113.185 16
3 -12 4 756.644 114.61 17
3 -12 5 1463.53 142.774 17
-3 -12 -5 1428.06 137.213 16
3 -12 5 1499.03 103.245 9
3 -12 5 1551.53 114.19 13
3 -12 6 872.521 92.8661 13
3 -12 6 887.081 121.709 17
-3 -12 -6 959.72 125.724 16
3 -12 6 952.424 88.6041 9
3 -12 7 422.992 77.6819 13
-3 -12 -7 536.363 120.581 16
3 -12 7 500.263 78.4544 9
3 -12 7 599.45 110.318 17
-3 -12 -8 576.445 115.194 16
3 -12 8 397.472 79.6427 9
3 -12 8 439.394 111.518 17
3 -12 9 3035.71 163.635 9
3 -12 9 3393.66 197.335 17
3 -12 10 411.971 87.3592 9
3 -12 10 338.116 113.304 17
3 -12 11 602.041 92.2175 9
3 -12 11 697.844 127.412 17
-3 -12 -12 582.134 125.742 16
3 -12 12 637.411 95.1268 9
3 -12 12 531.84 123.885 17
3 -12 13 1998.11 139.726 9
-3 -12 -13 2269.33 169.065 16
3 -12 13 1960.85 166.965 17
-3 -12 -14 451.347 124.934 16
3 -12 14 257.269 93.7166 9
3 -12 14 357.984 117.327 17
3 -12 15 3285.11 202.578 17
3 -12 15 3204.6 177.819 9
3 -11 -19 246.748 113.485 13
3 -11 -18 145.247 107.245 13
3 -11 -17 1043.58 129.712 13
3 -11 -17 681.573 100.229 16
3 -11 -16 353.123 105.117 13
3 -11 -16 342.143 92.8714 16
3 -11 -15 756.482 124.726 13
3 -11 -15 875.783 105.036 16
3 -11 -14 620.059 109.493 13
3 -11 -14 628.762 99.5923 16
3 -11 -13 1442.17 135.796 13
3 -11 -13 1691.7 126.926 16
-3 -11 12 145.933 70.8402 3
-3 -11 12 201.504 76.1481 16
3 -11 -12 281.121 87.9947 16
-3 -11 11 2872.92 150.497 3
-3 -11 11 2785.72 147.98 16
3 -11 -11 2681.13 161.051 16
-3 -11 10 893.736 96.3711 3
-3 -11 10 786.893 90.6911 16
3 -11 -9 1203.8 122.684 13
-3 -11 9 1152.64 105.002 3
-3 -11 9 1106.28 100.097 16
3 -11 -8 814.379 108.565 13
-3 -11 8 934.081 99.6803 3
-3 -11 8 871.144 94.4938 16
3 -11 -7 1236.47 120.535 13
-3 -11 7 1291.43 110.724 3
-3 -11 7 1189.06 102.367 16
3 -11 -6 3795.88 209.446 13
-3 -11 6 4412.46 199.599 16
3 -11 -6 4032.4 207.319 10
3 -11 -5 760.441 101.743 13
-3 -11 5 836.759 95.5764 16
3 -11 -5 678.096 101.11 10
3 -11 -4 1261.27 114.003 13
-3 -11 4 1300.78 110.73 16
3 -11 -3 1173.86 113.53 13
3 -11 -3 1266.78 125.469 17
-3 -11 3 1299.6 110.564 16
3 -11 -2 174.952 82.5892 13
3 -11 -2 -5.56469 92.1854 17
-3 -11 2 42.9986 77.4455 16
3 -11 -1 133.59 76.8918 13
3 -11 -1 211.077 87.2326 17
3 -11 -1 86.4579 83.1875 10
-3 -11 1 122.672 81.6999 16
3 -11 0 6096.72 270.772 13
3 -11 0 6323.86 279.511 17
-3 -11 0 6264.73 274.94 16
3 -11 0 6033.06 274.612 10
3 -11 1 2605.4 162.625 17
-3 -11 -1 2802.19 159.789 16
3 -11 1 2420.59 146.966 13
3 -11 2 193.729 74.903 13
3 -11 2 195.464 89.1465 17
-3 -11 -2 160.902 84.8823 16
-3 -11 -3 2448.4 149.05 16
3 -11 3 2256.19 149.495 17
3 -11 3 1944 128.475 13
3 -11 4 110.544 69.9253 13
3 -11 4 266.833 96.8029 17
-3 -11 -4 43.4543 87.3018 16
-3 -11 -5 5150.76 241.262 16
3 -11 5 4893.58 242.744 17
3 -11 5 4946.16 220.129 13
3 -11 6 642.968 79.3747 13
-3 -11 -6 603.687 104.665 16
3 -11 6 635.704 111.051 17
3 -11 7 1268.94 102.786 9
3 -11 7 1349.24 97.5504 13
-3 -11 -7 1403 133.427 16
3 -11 7 1341.17 126.959 17
3 -11 8 2398.58 134.127 9
3 -11 8 2228.38 124.241 13
-3 -11 -8 2271.12 158.519 16
3 -11 8 2186.28 161.125 17
3 -11 9 5127.61 225.844 9
3 -11 9 4756.71 247.654 17
3 -11 10 809.593 96.2813 9
3 -11 10 930.073 121.347 17
3 -11 11 1022.11 104.417 9
3 -11 11 1051.87 131.349 17
-3 -11 -12 38.9124 108.613 16
3 -11 12 -4.84867 77.8354 9
3 -11 12 85.1847 110.799 17
-3 -11 -13 525.003 119.959 16
3 -11 13 512.943 96.1694 9
3 -11 13 421.936 118.986 17
3 -11 14 3724.38 188.871 9
3 -11 14 3180.17 205.102 17
-3 -11 -14 3355.72 208.362 16
-3 -11 -15 449.456 119.438 16
3 -11 15 380.539 95.9763 9
3 -11 15 425.054 122.528 17
-3 -11 -16 178.913 112.377 16
3 -11 16 87.5255 93.456 9
3 -11 16 24.5593 113.352 17
3 -11 17 36.755 117.706 17
3 -11 17 144.559 94.7683 9
3 -10 -21 1308.54 136.843 13
3 -10 -20 253.824 110.17 13
3 -10 -19 486.168 109.721 13
3 -10 -18 511.863 107.431 13
3 -10 -17 1075.55 102.372 16
3 -10 -17 949.555 122.915 13
3 -10 -16 2191.05 158.398 13
3 -10 -16 2393.03 141.845 16
3 -10 -15 26.3808 90.071 13
3 -10 -15 8.60122 75.741 16
3 -10 -14 356.433 94.6448 13
3 -10 -14 390.434 88.6065 16
3 -10 -13 1016.07 115.026 13
-3 -10 13 990.836 89.4783 3
3 -10 -13 1184.84 102.755 16
-3 -10 12 2053.6 113.779 16
3 -10 -12 2259.24 131.127 16
-3 -10 12 1931.87 115.869 3
-3 -10 11 1078.21 93.1745 3
3 -10 -11 1074.84 101.483 16
-3 -10 11 1004.33 87.3459 16
3 -10 -11 1079.37 103.725 10
-3 -10 10 3577.22 171.706 3
3 -10 -10 3596.76 184.467 10
-3 -10 10 3445.71 165.695 16
3 -10 -9 1113.46 110.915 13
-3 -10 9 1215.79 100.816 3
3 -10 -9 1276.74 107.861 10
-3 -10 9 1213.79 94.1044 16
-3 -10 8 3048.49 153.07 16
3 -10 -8 3006.79 171.154 13
3 -10 -8 2852.62 166.598 10
-3 -10 8 3082 159.339 3
-3 -10 7 5077.17 217.366 16
3 -10 -7 5691.71 238.734 17
3 -10 -7 4166.31 227.775 13
3 -10 -7 4944.06 230.031 10
-3 -10 7 4855.17 221.641 3
3 -10 -6 797.477 94.2063 13
-3 -10 6 789.177 85.366 16
3 -10 -6 700.819 88.6356 10
3 -10 -5 319.65 80.2325 13
-3 -10 5 266.37 72.7194 16
3 -10 -5 296.513 75.9748 10
-3 -10 4 5887.28 241.765 16
3 -10 -4 5225.19 247.607 13
-3 -10 3 9712.13 377.983 16
3 -10 -3 9393.52 385.221 13
3 -10 -2 1824.11 120.914 13
-3 -10 2 1872.54 122.043 16
3 -10 -2 1804.45 125.941 10
3 -10 -1 803.779 88.1594 13
3 -10 -1 1022.39 98.5175 10
-3 -10 1 965.794 95.4534 16
3 -10 0 501.628 74.244 13
3 -10 0 536.164 91.2718 17
3 -10 0 458.282 82.8282 10
-3 -10 0 604.336 83.5837 16
3 -10 1 1953.99 122.307 13
3 -10 1 2185.66 141.966 17
3 -10 1 2331.23 135.588 10
-3 -10 -1 2148.95 131.867 16
3 -10 2 2172.35 128.554 13
3 -10 2 2338.46 146.538 17
3 -10 2 2287.27 137.599 10
-3 -10 -2 2378.47 141.503 16
3 -10 3 1542.26 104.35 13
-3 -10 -3 1477.46 115.378 16
3 -10 3 1715.88 122.534 17
3 -10 3 1493.58 112.945 10
3 -10 4 2758.34 145.015 13
3 -10 4 3192.72 158.23 10
-3 -10 -4 2706.51 160.474 16
3 -10 4 2985.31 168.856 17
3 -10 5 65.5462 59.2552 13
3 -10 5 200.417 89.1397 17
-3 -10 -5 199.651 79.9596 16
3 -10 5 137.801 71.265 10
3 -10 6 3343.3 159.409 13
3 -10 6 3438.99 189.015 17
-3 -10 -6 3490.39 184.099 16
3 -10 7 1157.51 85.075 13
-3 -10 -7 1081.18 112.864 16
3 -10 7 1048.65 116.873 17
3 -10 8 1257.38 88.7759 13
-3 -10 -8 1277.84 122.204 16
3 -10 8 1339.25 125.965 17
3 -10 9 768.64 112.479 17
3 -10 9 877.125 90.4221 9
3 -10 9 765.429 70.1916 13
3 -10 10 4097.43 196.267 9
3 -10 10 4083.71 217.67 17
3 -10 11 2726.6 157.379 9
3 -10 11 3037.8 182.793 17
-3 -10 -12 549.475 106.854 16
3 -10 12 548.667 87.3623 9
3 -10 12 481.372 112.337 17
3 -10 13 1403.94 119.546 9
-3 -10 -13 1724.49 140.607 16
3 -10 13 1430.53 142.631 17
-3 -10 -14 -18.543 95.5722 16
3 -10 14 110.006 85.997 9
3 -10 14 41.7723 103.932 17
-3 -10 -15 652.492 119.117 16
3 -10 15 542.061 101.598 9
3 -10 15 697.898 121.49 17
3 -10 16 548.617 104.846 9
3 -10 16 556.666 116.251 17
3 -10 17 1104.08 121.094 9
3 -10 17 1131.3 136.591 17
3 -10 18 753.355 128.458 17
3 -10 18 744.603 114.879 9
3 -10 19 352.155 121.929 17
3 -9 -23 37.6243 96.9528 13
3 -9 -22 1034.1 122.288 13
3 -9 -21 102.873 95.7969 13
-3 -9 21 79.9798 121.206 12
3 -9 -20 314.813 103.614 13
-3 -9 20 340.428 94.8693 9
3 -9 -19 898.814 113.327 13
-3 -9 19 1212.49 111.854 9
3 -9 -18 1471.28 133.998 13
-3 -9 18 1730.7 122.664 9
3 -9 -18 1722.84 111.052 16
3 -9 -17 879.555 109.596 13
3 -9 -17 791.611 87.5901 16
3 -9 -17 924.154 93.3908 11
-3 -9 17 810.688 95.8195 9
3 -9 -16 1025.36 108.096 13
3 -9 -16 916.28 89.5731 16
3 -9 -16 1058.93 96.2894 11
-3 -9 16 1016.69 94.6243 9
3 -9 -15 4970.94 209.074 16
3 -9 -15 4549.84 203.181 11
-3 -9 15 4733.53 205.977 9
3 -9 -14 2057.78 145.733 13
-3 -9 14 2330.64 128.048 9
-3 -9 13 1980.25 112.476 3
3 -9 -13 2274.35 132.373 10
3 -9 -13 2255.26 127.249 16
-3 -9 13 2263.92 113.073 16
3 -9 -12 1830.82 128.583 13
-3 -9 12 1969.06 110.068 3
3 -9 -12 2001.22 125.689 10
-3 -9 12 2021.5 107.074 16
3 -9 -12 1831.86 118.075 16
3 -9 -11 3563.3 174.373 10
-3 -9 11 3852.45 164.842 3
-3 -9 11 3531.01 158.161 16
3 -9 -10 572.268 81.3765 10
-3 -9 10 505.039 73.3485 3
-3 -9 10 557.643 68.3886 16
3 -9 -9 2705.15 148.367 10
-3 -9 9 2532.32 137.235 3
-3 -9 9 2842.45 135.001 16
3 -9 -8 5348.7 232.001 17
3 -9 -8 4835.79 221.334 10
-3 -9 8 4649.97 212.486 3
-3 -9 8 5011.21 209.195 16
3 -9 -7 278.151 80.4725 17
3 -9 -7 238.129 66.418 10
-3 -9 7 221.488 62.8412 3
-3 -9 7 188.108 61.5802 16
3 -9 -6 154.849 78.0249 17
3 -9 -6 174.659 66.3512 10
-3 -9 6 198.832 36.8462 2
-3 -9 6 143.149 61.3976 16
3 -9 -5 4738.23 218.516 17
-3 -9 5 4461.05 199.866 16
-3 -9 5 4698.44 177.624 2
3 -9 -5 4277.22 207.858 10
-3 -9 4 7443.78 269.229 2
-3 -9 4 6936.17 291.628 16
-3 -9 3 422.363 36.5548 2
-3 -9 3 359.485 66.4938 16
3 -9 -2 4954.3 227.825 10
-3 -9 2 5341.64 223.598 16
3 -9 -1 2570.35 143.946 10
-3 -9 1 2914.74 145.477 16
3 -9 0 51.7962 62.6591 10
-3 -9 0 85.1062 61.7614 16
3 -9 0 166.911 54.3998 13
3 -9 1 3020.86 153.847 10
-3 -9 -1 2842.19 150.774 16
3 -9 1 2851.97 144.22 13
-3 -9 -2 1344.93 101.871 16
3 -9 2 1447.93 100.679 10
3 -9 2 1339.66 110.536 17
3 -9 2 1357.14 93.4286 13
3 -9 3 1558.88 110.014 10
-3 -9 -3 1751.81 117.332 16
3 -9 3 1835.93 124.486 17
3 -9 3 1826.03 103.009 13
3 -9 4 3211.72 168.96 10
3 -9 4 3840.34 186.727 17
-3 -9 -4 3658.92 178.228 16
3 -9 4 3554.27 162.449 13
3 -9 5 10397.2 404.28 10
3 -9 5 11243.9 419.39 17
3 -9 5 10430 392.98 13
3 -9 6 2825.85 147.588 10
3 -9 6 3260.02 167.645 17
-3 -9 -6 3019.18 160.208 16
3 -9 6 2690.29 135.161 13
-3 -9 -7 3372.15 177.58 16
3 -9 7 3483.57 182.349 17
3 -9 7 3202.21 149.526 13
3 -9 7 3454.08 163.526 10
3 -9 8 1209.97 119 17
-3 -9 -8 1219.01 109.283 16
3 -9 8 1425.65 84.2682 13
3 -9 8 1332.19 99.3332 10
3 -9 9 3242.53 181.072 17
3 -9 9 3234.59 143.193 13
3 -9 10 2451.07 140.359 9
3 -9 10 2611.32 158.523 17
-3 -9 -10 2417.79 118.57 5
3 -9 11 1078.27 118.534 17
-3 -9 -11 1123.1 115.298 16
-3 -9 -11 1151.74 81.6831 5
3 -9 11 1243.18 104.542 9
-3 -9 -12 2235.16 149.418 16
3 -9 12 2324.63 156.017 17
3 -9 12 2260.55 140.105 9
-3 -9 -12 2347.79 120.791 5
3 -9 13 846.442 109.688 17
-3 -9 -13 872.446 83.4801 5
3 -9 13 745.489 99.6943 9
-3 -9 -13 766.454 106.306 16
3 -9 14 131.585 98.682 17
-3 -9 -14 102.589 70.9955 5
3 -9 14 187.533 84.8252 9
-3 -9 -14 40.6326 92.1306 16
3 -9 15 296.078 108.919 17
-3 -9 -15 279.643 78.1104 5
-3 -9 -15 247.881 101.538 16
3 -9 15 108.38 81.3124 9
3 -9 16 857.123 111.872 9
3 -9 16 831.194 122.691 17
3 -9 17 816.223 113.713 9
3 -9 17 610.131 119.83 17
3 -9 18 3556.27 207.793 17
3 -9 18 3541.08 198.864 9
3 -9 19 2269.34 176.177 17
3 -9 19 2470.8 165.573 9
3 -9 20 234.281 118.735 17
3 -9 20 141.227 101.875 9
-3 -8 23 575.461 133.789 12
3 -8 -23 618.533 108.277 13
3 -8 -23 508.419 114.157 11
3 -8 -22 250.432 98.8803 13
-3 -8 22 -14.1662 120.328 12
3 -8 -22 110.857 99.4777 11
-3 -8 22 204.152 99.3806 9
-3 -8 21 1776.43 165.231 12
3 -8 -21 1887.39 142.216 13
3 -8 -21 1728.25 138.897 11
-3 -8 21 2013.23 140.733 9
3 -8 -20 969.281 115.641 13
-3 -8 20 1006.87 138.489 12
3 -8 -20 996.843 109.577 11
-3 -8 20 1051.94 111.753 9
3 -8 -19 76.4271 84.2437 13
3 -8 -19 48.9994 82.5988 11
-3 -8 19 90.5625 83.323 9
3 -8 -18 1323.19 120.536 13
3 -8 -18 1551.77 95.7958 16
3 -8 -18 1455.83 117.803 11
-3 -8 18 1375.02 113.468 9
3 -8 -17 1334 115.819 13
-3 -8 17 1512.93 111.426 9
3 -8 -17 1492.92 97.5484 16
3 -8 -16 934.109 102.955 13
3 -8 -16 1119.4 86.533 16
-3 -8 16 1183.89 96.7635 9
3 -8 -15 71.3183 70.6724 13
3 -8 -15 73.942 63.9155 10
-3 -8 15 34.2072 65.1622 9
3 -8 -15 80.9813 62.1189 16
3 -8 -14 2194.89 129.799 10
-3 -8 14 2520.06 129.78 9
3 -8 -14 2347.15 126.075 16
3 -8 -13 95.4302 60.6871 10
-3 -8 13 56.2199 55.0238 9
-3 -8 13 105.509 48.1074 16
3 -8 -13 138.376 61.64 16
-3 -8 13 138.76 56.1515 3
3 -8 -12 8385.98 326.755 10
-3 -8 12 8227.65 315.466 9
-3 -8 12 7813.21 307.153 16
3 -8 -12 7741.13 317.849 16
-3 -8 12 8513.65 314.853 3
-3 -8 11 248.271 51.5708 16
-3 -8 11 261.82 58.0421 3
3 -8 -10 570.19 71.5743 10
-3 -8 10 674.402 62.5193 16
-3 -8 10 572.139 66.9464 3
3 -8 -9 1786.98 111.897 10
-3 -8 9 1726.46 96.8243 16
-3 -8 9 1915.7 105.951 3
-3 -8 8 6290.09 246.704 16
3 -8 -8 5817.17 257.315 10
-3 -8 8 6193.26 253.146 3
3 -8 -8 6526.03 266.032 17
-3 -8 7 9084.04 352.48 16
3 -8 -7 8717.36 363.351 10
-3 -8 7 9398.49 360.426 3
-3 -8 6 260.282 54.1438 16
3 -8 -6 151.009 55.3597 10
-3 -8 6 162.609 56.741 3
3 -8 -6 175.26 70.7293 17
3 -8 -5 3822.68 177.109 10
-3 -8 5 3777 168.735 16
3 -8 -5 4008.38 184.99 17
-3 -8 4 527.61 62.7023 16
-3 -8 4 546.101 44.6343 2
3 -8 -4 433.252 77.8337 17
-3 -8 3 16116.7 612.737 16
-3 -8 3 16980.2 597.195 2
3 -8 -3 17000.9 624.546 17
-3 -8 2 489.766 63.2773 16
3 -8 -2 419.606 66.3835 10
-3 -8 2 619.837 44.5946 2
3 -8 -2 525.526 78.6699 17
3 -8 -1 2230.45 122.284 10
-3 -8 1 2264.3 119.44 16
-3 -8 1 2296.55 98.404 2
-3 -8 0 2243.39 119.534 16
3 -8 0 2091.09 119.715 10
-3 -8 -1 8403.05 328.047 16
3 -8 1 8172.08 328.469 10
3 -8 2 11447.7 445.842 10
-3 -8 -2 11998.9 447.721 16
3 -8 3 962.931 79.4937 10
-3 -8 -3 927.286 84.1198 16
3 -8 4 1049.57 82.2236 10
-3 -8 -4 1130.69 90.4812 16
3 -8 4 1004.9 94.3284 17
3 -8 5 44.892 42.3669 13
3 -8 5 13.91 63.9092 17
3 -8 5 -3.63246 53.9257 10
-3 -8 -5 4.20156 61.9809 16
3 -8 6 6417.47 258.089 13
3 -8 6 6393.48 268.58 10
-3 -8 -6 7096.77 281.883 16
3 -8 6 6908.86 285.16 17
3 -8 7 928.612 65.4131 13
3 -8 7 957.551 79.6337 10
3 -8 7 873.82 92.3614 17
-3 -8 -7 714.371 82.7473 16
3 -8 8 3863.19 187.534 17
-3 -8 -8 3436.18 180.138 16
3 -8 8 3632.48 167 10
-3 -8 -8 3706.39 154.381 5
3 -8 8 3590.4 153.312 13
3 -8 9 1568.12 119.889 17
3 -8 9 1502.71 98.2213 10
-3 -8 -9 1589.17 88.6585 5
3 -8 9 1506.43 81.6215 13
3 -8 10 784.923 100.737 17
3 -8 10 911.123 79.3196 10
-3 -8 -10 887.519 69.1969 5
3 -8 10 735.353 57.0012 13
-3 -8 -11 4342.21 201.268 16
3 -8 11 3617.74 197.704 17
3 -8 11 3781.86 190.095 9
-3 -8 -11 4203.56 176.646 5
3 -8 12 785.257 104.133 17
3 -8 12 953.495 95.6235 9
-3 -8 -12 1004.16 85.3703 5
-3 -8 -12 731.197 94.6677 16
3 -8 13 336.546 97.1966 17
-3 -8 -13 282.967 69.4646 5
3 -8 13 231.661 78.716 9
-3 -8 -13 248.177 86.7297 16
3 -8 14 122.649 90.4526 17
3 -8 14 5.11889 75.2159 9
-3 -8 -14 164.57 72.5079 5
-3 -8 -14 81.0407 89.0744 16
3 -8 15 1846.32 136.47 9
-3 -8 -15 2183.21 128.75 5
3 -8 15 1786.17 140.46 17
-3 -8 -16 766.007 97.358 5
3 -8 16 710.143 103.302 9
3 -8 16 835.999 115.132 17
-3 -8 -17 605.43 99.9163 5
3 -8 17 620.835 107.142 9
3 -8 17 523.204 110.421 17
-3 -8 -18 -47.9937 93.5506 5
3 -8 18 172.399 96.571 9
3 -8 18 -51.507 106.892 17
-3 -8 -19 190.701 97.1277 5
3 -8 19 304.153 98.9726 9
3 -8 19 156.737 102.965 17
3 -8 20 305.398 112.501 17
-3 -8 -20 313.468 102.965 5
3 -8 20 253.831 100.406 9
3 -8 21 266.279 111.467 17
3 -8 21 372.465 107.274 9
-3 -8 -21 377.982 110.281 5
-3 -7 24 437.579 126.945 12
3 -7 -24 308.205 114.263 11
-3 -7 24 435.738 107.312 9
-3 -7 23 321.641 124.48 12
3 -7 -23 360.516 97.1172 13
3 -7 -23 203.106 109.949 8
3 -7 -23 195.836 107.859 11
-3 -7 23 317.003 104.812 9
-3 -7 22 316.769 122.865 12
3 -7 -22 279.61 89.1165 13
3 -7 -22 395.579 112.962 8
3 -7 -22 255.15 104.131 11
-3 -7 22 197.233 94.2575 9
3 -7 -21 801.295 104.201 13
-3 -7 21 683.132 120.782 12
3 -7 -21 606.571 113.045 8
3 -7 -21 753.287 109.187 11
-3 -7 21 738.568 105.894 9
-3 -7 20 4910.18 262.724 12
3 -7 -20 5134.6 246.516 13
3 -7 -20 5537.34 257.359 8
-3 -7 20 5481.87 246.87 9
3 -7 -20 5310.5 248.966 11
3 -7 -19 1897.42 131.856 13
-3 -7 19 1781.44 152.199 12
-3 -7 19 1890.12 130.797 9
3 -7 -19 2016.55 135.926 11
3 -7 -19 1888.86 142.908 8
3 -7 -18 100.314 76.1521 13
3 -7 -18 16.097 85.4523 8
-3 -7 18 100.7 77.5207 9
3 -7 -18 24.6701 52.4275 16
3 -7 -17 384.924 79.0095 13
3 -7 -17 433.831 67.1797 10
-3 -7 17 404.021 78.2324 9
3 -7 -17 282.761 86.6444 8
3 -7 -17 282.945 58.062 16
3 -7 -16 532.658 70.4697 10
-3 -7 16 527.64 77.5504 9
3 -7 -16 477.007 89.2677 8
3 -7 -16 594.245 64.4485 16
3 -7 -15 24.1191 56.5621 10
-3 -7 15 42.1561 56.8975 9
3 -7 -15 20.2579 53.9532 16
-3 -7 14 2432.73 125.486 9
3 -7 -14 2070 121.362 10
3 -7 -14 2366.87 117.422 16
-3 -7 14 2367.92 103.594 16
-3 -7 13 8334.78 306.691 9
3 -7 -13 7879.77 307.801 10
-3 -7 13 7520.49 287.316 16
3 -7 -13 7435.27 299.228 16
3 -7 -12 3684.04 175.97 10
-3 -7 12 3872.1 171.91 9
-3 -7 12 3908.83 160.341 16
3 -7 -12 3885.57 171.391 16
-3 -7 12 4429.81 171.332 3
3 -7 -11 1440.2 92.0453 10
-3 -7 11 1500.63 85.9643 9
-3 -7 11 1281.25 75.3665 16
-3 -7 11 1309.41 84.1744 3
3 -7 -10 741.646 70.8885 10
-3 -7 10 738.054 58.019 16
-3 -7 10 720.429 64.9779 3
-3 -7 9 1328.28 77.0303 16
3 -7 -9 1214.67 86.9104 10
-3 -7 9 1323.23 85.2914 3
3 -7 -9 1542.8 102.562 17
-3 -7 8 48.9974 41.0665 16
3 -7 -8 101.877 47.3189 10
-3 -7 8 48.0394 47.8633 3
3 -7 -8 88.5282 63.0583 17
-3 -7 7 9938.28 376.784 16
3 -7 -7 9924.92 387.868 10
-3 -7 7 9974.34 384.741 3
3 -7 -7 10960.7 396.1 17
-3 -7 6 8256.38 308.01 16
3 -7 -6 7793.87 316.138 10
-3 -7 6 7635.57 313.39 3
3 -7 -6 8725.94 325.437 17
-3 -7 5 523.03 53.6223 16
3 -7 -5 532.914 61.0099 10
-3 -7 5 538.148 63.0979 3
3 -7 -5 476.766 68.4966 17
-3 -7 4 3316.18 146.853 16
3 -7 -4 3343.96 159.783 17
-3 -7 3 853.31 65.3783 16
-3 -7 3 830.892 54.1518 2
3 -7 -3 921.903 78.927 17
-3 -7 2 1606.39 91.4603 16
3 -7 -2 1442.38 93.1216 10
3 -7 -2 1533.66 72.8236 5
-3 -7 2 1696.44 78.9137 2
3 -7 -2 1708.21 104.542 17
-3 -7 1 3594.01 163.837 16
3 -7 -1 3732.26 166.067 10
-3 -7 1 3540.2 149.477 2
3 -7 -1 3994.33 146.098 5
3 -7 -1 3608.04 173.608 17
-3 -7 0 13127.8 492.433 16
3 -7 0 13174.1 494.621 10
-3 -7 0 13400.7 478.614 2
3 -7 0 13360.7 501.84 17
-3 -7 -1 9352.17 345.154 16
3 -7 1 8517.82 343.271 10
-3 -7 -2 173.689 51.8833 16
3 -7 2 160.128 49.0006 10
3 -7 3 1963.68 104.309 10
-3 -7 -3 1806.13 105.698 16
-3 -7 -4 559.286 38.3081 12
3 -7 4 485.344 59.5626 10
-3 -7 -4 486.592 66.734 16
3 -7 5 3562.68 167.327 10
-3 -7 -5 3842.64 175.513 16
-3 -7 -5 3945.64 147.183 12
3 -7 6 2227.53 119.062 10
-3 -7 -6 2292.87 127.902 16
3 -7 6 2163.85 131.069 17
-3 -7 -6 2475.99 96.4753 12
3 -7 7 10347 422.943 17
-3 -7 -7 10096.6 417.491 16
3 -7 7 10557 407.844 10
-3 -7 -7 11093.3 399.241 5
3 -7 7 10150.6 396.295 13
-3 -7 -7 11500.7 386.359 12
3 -7 8 2402.72 140.85 17
3 -7 8 2724.83 124.913 10
-3 -7 -8 2535.08 117.422 5
3 -7 8 2343.84 109.203 13
3 -7 9 6496.85 263.015 17
3 -7 9 5715 227.47 13
3 -7 9 5711.08 240.477 10
-3 -7 -9 6519.33 241.535 5
3 -7 10 3011.25 166.848 17
3 -7 10 3240.81 147.271 10
-3 -7 -10 3546.32 149.916 5
3 -7 10 3072.33 129.684 13
3 -7 11 832.146 93.0635 17
3 -7 11 738.113 67.7351 10
-3 -7 -11 885.57 74.1318 5
3 -7 11 744.946 48.4011 13
3 -7 12 566.938 89.5493 17
3 -7 12 602.129 79.9695 9
-3 -7 -12 563.231 71.7093 5
-3 -7 -12 484.061 83.2648 16
3 -7 13 6376.4 279.377 9
-3 -7 -13 7017.46 272.166 5
3 -7 13 6113.43 282.987 17
-3 -7 -13 6541.51 284.183 16
3 -7 14 10841 451.126 9
-3 -7 -14 12051.1 445.469 5
3 -7 14 11605.9 457.366 17
-3 -7 -15 903.922 97.4398 5
3 -7 15 714.988 95.992 9
3 -7 15 821.193 107.083 17
3 -7 16 1181.19 113.788 9
-3 -7 -16 1297.4 110.674 5
3 -7 16 1143.54 121.009 17
-3 -7 -17 1285.7 112.53 5
3 -7 17 950.74 114.655 9
3 -7 17 1022.73 120.459 17
-3 -7 -18 581.209 102.034 5
3 -7 18 405.424 99.1278 9
3 -7 18 490.576 105.337 17
-3 -7 -19 630.518 107.732 5
3 -7 19 652.896 109.032 9
3 -7 19 557.4 115.067 17
3 -7 20 785.094 123.734 17
-3 -7 -20 825.449 121.46 5
3 -7 20 798.841 113.454 9
3 -7 21 1470.43 144.706 17
-3 -7 -21 1566.06 141.981 5
3 -7 21 1509.33 140.882 9
3 -7 22 457.604 119.861 17
3 -7 22 378.323 114.169 9
-3 -7 -22 384.114 123.09 5
-3 -7 -23 2059.73 165.997 5
-3 -6 25 1617.73 166.965 12
3 -6 -25 2395.45 169.587 11
-3 -6 24 41.1853 113.262 12
3 -6 -24 -51.2814 111.01 8
3 -6 -24 106.248 112.318 11
-3 -6 24 135.726 100.895 9
-3 -6 23 413.062 123.903 12
3 -6 -23 724.398 99.0978 13
3 -6 -23 647.123 121.086 8
3 -6 -23 569.412 113.7 11
-3 -6 23 595.56 109.171 9
3 -6 -22 713.34 96.6453 13
-3 -6 22 585.197 122.685 12
3 -6 -22 548.78 108.766 8
3 -6 -22 614.237 112.226 11
-3 -6 22 580.463 101.946 9
3 -6 -21 3863.87 192.037 13
-3 -6 21 3249.76 209.671 12
3 -6 -21 3983.22 206.983 8
-3 -6 21 4031.29 200.618 9
3 -6 -21 3732.44 207.263 11
-3 -6 20 219.91 105.302 12
3 -6 -20 207.361 78.3144 13
3 -6 -20 201.397 90.0762 8
-3 -6 20 355.399 89.7141 9
-3 -6 19 2585.66 176.618 12
3 -6 -19 2832.75 158.007 13
-3 -6 19 3191.26 165.654 9
3 -6 -19 2937.12 170.079 8
-3 -6 18 527.399 102.403 12
3 -6 -18 473.609 60.7447 10
-3 -6 18 579.137 86.5641 9
3 -6 -18 390.596 89.9432 8
3 -6 -18 351.456 51.8012 16
3 -6 -17 1151.84 72.4445 16
3 -6 -17 969.589 101.874 8
-3 -6 17 1250.27 99.8973 9
3 -6 -17 1199.05 82.0635 10
3 -6 -16 5463.34 230.139 16
-3 -6 16 6322.12 254.923 9
3 -6 -16 6345.19 241.683 10
3 -6 -16 5992.88 260.662 8
-3 -6 15 1196.37 93.2677 9
3 -6 -15 1188.36 83.093 10
3 -6 -15 1114.17 99.6941 8
3 -6 -15 1323.11 76.5783 16
-3 -6 14 1502.7 60.2402 17
-3 -6 14 1601.3 98.8201 9
3 -6 -14 1578.38 93.1652 10
3 -6 -14 1400.56 102.771 8
-3 -6 14 1483.44 69.5445 16
3 -6 -14 1482.79 85.1151 16
-3 -6 13 3332.46 138.727 9
3 -6 -13 3174.62 132.752 10
3 -6 -13 3091.03 145.801 8
-3 -6 13 3123.51 112.404 16
3 -6 -13 3084.73 125.589 16
-3 -6 12 7995 303.007 9
3 -6 -12 7877.97 303.091 10
3 -6 -12 7730.13 310.918 8
-3 -6 12 7849.32 285.36 16
3 -6 -12 7368.54 294.58 16
3 -6 -11 2449.05 122.099 10
-3 -6 11 2528.79 121.066 9
-3 -6 11 2666.93 119.062 3
-3 -6 11 2694.44 109.254 16
3 -6 -10 1642.88 93.8385 10
-3 -6 10 1719.59 91.1692 9
-3 -6 10 1612.21 90.7544 3
-3 -6 10 1776.29 82.0884 16
3 -6 -9 389.21 60.7351 17
3 -6 -9 315.59 50.7123 10
-3 -6 9 299.876 49.6454 3
-3 -6 9 346.384 42.2263 16
3 -6 -8 3456.12 159.982 17
3 -6 -8 3215.24 151.31 10
-3 -6 8 3391.54 149.783 3
-3 -6 8 3581.63 142.004 16
3 -6 -7 12841.1 458.318 17
3 -6 -7 11950.8 450.815 10
-3 -6 7 12262.5 448.8 3
-3 -6 7 11694.1 439.668 16
3 -6 -6 360.508 57.8782 17
3 -6 -6 352.244 48.7552 10
-3 -6 6 378.51 51.2993 3
-3 -6 6 270.227 40.3571 16
3 -6 -5 10844.9 402.247 17
-3 -6 5 10124.6 394.925 3
-3 -6 5 10688.5 388.635 16
3 -6 -4 3291.82 149.692 17
-3 -6 4 3105.27 144.591 3
-3 -6 4 3218.79 137.838 16
3 -6 -3 2759.83 133.023 17
-3 -6 3 2682.25 121.801 16
3 -6 -2 5764.11 235.844 17
-3 -6 2 5850.62 220.403 2
-3 -6 2 5545.14 224.601 16
3 -6 -1 6452.11 243.53 17
-3 -6 1 6237.23 225.534 2
-3 -6 1 5983.88 231.583 16
-3 -6 0 201.611 32.5788 2
3 -6 0 122.279 49.6466 17
3 -6 0 157.678 41.5058 10
3 -6 0 207.315 31.9515 5
-3 -6 0 126.706 42.8815 16
3 -6 1 11832 430.625 17
-3 -6 -1 11196.5 420.381 16
-3 -6 -1 11229.3 410.835 2
3 -6 1 11032.9 420.05 10
3 -6 2 9174.69 349.888 10
-3 -6 -2 9237.78 352.141 16
3 -6 2 9393.34 360.093 17
3 -6 3 775.428 60.9131 10
-3 -6 -3 794.127 64.8287 16
3 -6 4 4097.85 174.773 10
-3 -6 -4 4238.82 180.716 16
-3 -6 -5 7934.36 279.365 12
-3 -6 -5 8232.39 292.501 5
-3 -6 -5 7552.12 304.785 16
-3 -6 -6 3926.09 187.049 16
-3 -6 -6 4558.99 159.17 12
3 -6 6 3998.36 178.449 10
-3 -6 -6 4219.95 174.312 5
-3 -6 -7 448.248 28.066 12
-3 -6 -7 482.512 51.9039 5
3 -6 7 469.642 52.9111 10
-3 -6 -7 400.412 63.538 16
3 -6 8 639.532 58.6499 10
-3 -6 -8 735.744 61.4558 5
-3 -6 -8 660.852 33.3278 12
3 -6 9 5359.43 236.517 17
3 -6 9 5518.78 220.834 10
-3 -6 -9 5987.43 225.056 5
3 -6 9 5334.24 207.019 13
3 -6 10 6221.67 262.415 17
3 -6 10 6031.14 228.208 13
3 -6 10 6127.33 242.571 10
-3 -6 -10 6609.6 251.122 5
3 -6 11 545.202 79.8051 17
3 -6 11 641.463 59.1837 10
-3 -6 -11 591.841 72.4662 5
-3 -6 -11 643.342 77.7641 16
3 -6 11 655.024 39.7726 13
3 -6 12 1138.91 73.3666 10
3 -6 12 996.687 90.23 9
-3 -6 -12 1165.51 93.3295 5
3 -6 12 1050.35 97.2421 17
-3 -6 -12 1235.47 96.439 16
3 -6 13 4120.89 198.212 9
-3 -6 -13 4437.75 196.036 5
3 -6 13 4159.85 202.076 17
-3 -6 -14 512.102 78.8333 5
3 -6 14 510.31 85.3944 9
3 -6 14 547.785 88.3069 17
3 -6 15 3025.77 168.992 9
-3 -6 -15 3375.67 170.186 5
3 -6 15 3112.97 170.685 17
-3 -6 -16 223.288 85.1765 5
3 -6 16 233.2 82.9129 9
3 -6 16 350.373 91.8902 17
-3 -6 -17 516.865 96.3107 5
3 -6 17 544.579 101.054 17
-3 -6 -18 665.7 105.393 5
3 -6 18 607.927 104.852 17
-3 -6 -19 2198.3 157.982 5
3 -6 19 2526.74 160.14 17
-3 -6 -20 935.989 122.782 5
3 -6 20 965.57 120.831 17
-3 -6 -21 1392.09 136.2 5
3 -6 21 1182.19 131.141 17
-3 -6 -22 291.963 114.312 5
3 -6 22 245.95 111.67 17
-3 -6 -23 370.474 121.926 5
3 -6 23 283.428 116.718 17
3 -5 -26 506.523 132.235 11
3 -5 -25 2539.05 181.954 11
-3 -5 25 2135.16 175.423 12
3 -5 -25 2000.74 165.57 8
3 -5 -24 1400.58 149.661 11
-3 -5 24 1448.61 135.985 9
-3 -5 24 1185.51 140.643 12
3 -5 -24 1165.58 137.34 8
3 -5 -23 33.038 107.756 11
-3 -5 23 -22.9743 93.666 9
-3 -5 23 -39.1319 110.026 12
3 -5 -23 -4.48251 76.2604 13
3 -5 -23 102.925 102.51 8
3 -5 -22 215.263 107.489 11
-3 -5 22 199.088 92.2323 9
-3 -5 22 108.742 104.754 12
3 -5 -22 189.172 75.0107 13
3 -5 -22 128.624 101.171 8
-3 -5 21 2392.26 154.557 9
3 -5 -21 2402.5 139.645 13
-3 -5 21 2277.66 165.648 12
3 -5 -21 2388.56 156.977 8
-3 -5 20 2043.9 133.601 9
-3 -5 20 1643.07 138.812 12
3 -5 -20 1794.13 133.335 8
3 -5 -19 248.154 50.9344 10
-3 -5 19 299.19 82.2112 9
3 -5 -19 333.515 88.6035 8
-3 -5 18 2273.92 130.044 9
3 -5 -18 2088.83 105.089 10
-3 -5 18 1946.76 141.887 12
3 -5 -18 2067.92 134.368 8
3 -5 -17 842.644 61.4359 4
-3 -5 17 980.223 108.781 12
-3 -5 17 1168.28 58.3949 17
3 -5 -17 918.314 60.6017 16
-3 -5 17 1081.26 93.8116 9
3 -5 -17 982.343 71.6802 10
3 -5 -17 992.291 96.8845 8
3 -5 -16 1898.95 85.6168 4
-3 -5 16 1647.49 124.994 12
-3 -5 16 1866.03 115.158 9
3 -5 -16 1786.91 96.1315 10
3 -5 -16 1765.07 117.155 8
-3 -5 16 1950.2 80.4383 17
3 -5 -16 1617.25 85.0107 16
3 -5 -15 8638.74 330.495 4
-3 -5 15 9376.21 327.521 17
3 -5 -15 10065.6 338.621 16
-3 -5 15 9045.96 358.344 9
3 -5 -15 9052.45 345.401 10
3 -5 -15 8311.52 359.683 8
3 -5 -14 47.2003 29.0627 4
-3 -5 14 93.0096 24.5505 17
3 -5 -14 -48.155 44.7777 10
-3 -5 14 35.3506 52.502 9
3 -5 -14 101.787 59.8426 8
-3 -5 14 45.05 21.119 16
3 -5 -14 29.4056 37.2982 16
3 -5 -13 244.529 28.0683 4
-3 -5 13 186.052 25.5593 16
3 -5 -13 260.948 41.6503 16
3 -5 -13 260.449 46.7092 10
-3 -5 13 134.752 48.0227 9
3 -5 -13 220.636 58.5376 8
-3 -5 13 176.197 18.8681 17
-3 -5 13 176.87 21.7207 17
3 -5 -12 547.288 63.94 8
-3 -5 12 508.954 36.1733 16
3 -5 -12 553.352 49.5541 16
-3 -5 12 471.128 58.5255 9
3 -5 -12 504.487 53.1904 10
3 -5 -11 8522.14 319.973 8
-3 -5 11 8532.3 315.311 9
-3 -5 11 7932.34 295.503 16
-3 -5 10 2648.84 109.368 16
3 -5 -10 2627.01 127.476 8
-3 -5 10 2863.03 112.1 1
-3 -5 10 2724.27 123.52 9
-3 -5 10 2649.27 121.328 3
3 -5 -9 20938.7 721.807 17
-3 -5 9 20143.6 711.161 3
3 -5 -9 18725 714.989 8
-3 -5 9 19799.8 700.632 16
3 -5 -8 12010 435.902 17
-3 -5 8 11696.6 427.312 3
3 -5 -8 11839.9 431.027 8
-3 -5 8 11266.3 417.137 16
-3 -5 7 5033.7 197.655 16
-3 -5 7 5023.61 206.665 3
-3 -5 6 3541.42 138.592 16
-3 -5 6 3219.85 145.823 3
3 -5 -6 3479.79 152.895 17
-3 -5 5 4953.7 194.961 16
-3 -5 5 5022.1 203.427 3
3 -5 -5 5360.94 209.195 17
-3 -5 4 12848.2 475.497 16
3 -5 -4 13744.8 488.494 17
-3 -5 4 13183.4 483.529 3
3 -5 -3 757.988 62.1189 17
-3 -5 3 618.849 47.8026 16
-3 -5 3 598.193 54.1534 3
3 -5 -2 15718.5 576.266 17
-3 -5 2 15807 567.363 16
-3 -5 1 14769.6 527.162 16
3 -5 -1 15266.5 536.862 17
3 -5 -1 13706.4 518.033 5
-3 -5 1 15203.8 525.563 2
-3 -5 0 2446.9 113.711 16
3 -5 0 2561.03 122.553 17
-3 -5 0 2486.14 109.786 2
3 -5 0 2628.06 106.285 5
3 -5 1 2650.44 126.953 17
-3 -5 -1 2616.13 120.334 16
-3 -5 -1 2745.88 116.517 2
-3 -5 -2 1211.48 73.3597 16
3 -5 2 1379.73 82.4628 17
-3 -5 -2 1169.79 66.105 2
3 -5 3 3633.55 162.551 17
-3 -5 -3 3701.31 157.156 16
3 -5 4 2506.84 130.295 17
-3 -5 -4 2671.99 127.101 16
-3 -5 -4 2710.57 102.97 12
-3 -5 -4 2993.48 118.65 5
-3 -5 -5 24401 861.334 5
-3 -5 -5 25022.9 845.104 12
-3 -5 -6 14656.5 595.81 16
3 -5 6 15723.1 588.978 10
-3 -5 -6 16635.5 590.022 5
-3 -5 -6 16673.4 569.43 12
-3 -5 -7 1379.02 85.2334 16
3 -5 7 1220.32 71.3529 10
-3 -5 -7 1293.76 77.6383 5
3 -5 8 147.397 36.8812 10
-3 -5 -8 138.071 45.8855 5
3 -5 9 6354.67 260.789 10
3 -5 9 7180.97 250.283 3
-3 -5 -9 6789 270.939 5
3 -5 10 5789.26 230.506 10
-3 -5 -10 6268.38 244.986 5
3 -5 11 512.189 69.5119 17
3 -5 11 504.613 49.7562 10
-3 -5 -11 455.813 64.7478 5
3 -5 11 450.499 30.3357 13
3 -5 12 5865.84 224.68 10
-3 -5 -12 6071.48 246.121 5
-3 -5 -12 5465.18 244.64 4
3 -5 12 5832.3 248.19 17
3 -5 13 1232.06 71.1104 10
-3 -5 -13 1343.04 99.0773 5
3 -5 13 1345.24 98.953 17
-3 -5 -14 4706.17 212.095 5
-3 -5 -14 4408.04 210.72 4
3 -5 14 4738.63 214.357 17
-3 -5 -15 820.211 93.6082 5
-3 -5 -15 704.779 92.0386 4
3 -5 15 732.546 89.6997 17
-3 -5 -16 583.555 92.0913 5
-3 -5 -16 629.21 98.3562 4
3 -5 16 502.263 88.12 17
-3 -5 -17 331.257 90.0928 5
-3 -5 -17 293.492 94.4652 4
3 -5 17 306.68 85.6385 17
-3 -5 -18 4121.07 218.609 4
-3 -5 -18 4648.24 221.212 5
-3 -5 -18 4454.79 190.795 3
3 -5 18 4421.3 215.492 17
3 -5 19 3857.28 215.237 9
-3 -5 -19 4586.42 219.719 5
-3 -5 -19 4285.6 215.538 4
-3 -5 -19 3921.22 180.594 3
3 -5 19 4608.62 214.101 17
-3 -5 -20 193.869 100.042 4
-3 -5 -20 99.9369 98.6403 5
3 -5 20 191.512 100.418 9
3 -5 20 -21.4679 96.777 17
3 -5 21 258.955 100.917 17
-3 -5 -21 201.886 108.836 5
-3 -5 -21 153.027 106.874 4
3 -5 21 245.206 103.435 9
3 -5 22 394.215 110.833 17
-3 -5 -22 228.628 115.269 5
-3 -5 -22 260.048 112.528 4
3 -5 22 169.481 107.043 9
3 -5 23 1693.67 147.414 17
-3 -5 -23 1676.3 154.227 5
-3 -5 -23 1523.36 150.812 4
3 -5 23 1840.83 151.241 9
3 -5 24 168.461 104.645 17
-3 -5 -24 235.195 119.862 5
-3 -5 -24 -37.4547 116.554 4
3 -4 -26 530.307 138.073 11
3 -4 -26 647.181 130.275 8
-3 -4 26 660.995 134.148 12
3 -4 -25 1505.82 155.75 11
3 -4 -25 1267.78 139.21 8
-3 -4 25 1288.85 140.498 12
3 -4 -24 677.846 125.857 11
-3 -4 24 538.819 113.051 9
3 -4 -24 457.61 109.102 8
-3 -4 24 546.211 118.164 12
3 -4 -23 2410.6 171.855 11
-3 -4 23 2769.27 167.077 9
3 -4 -23 2412.65 165.545 8
3 -4 -23 2610.41 139.736 13
-3 -4 23 2128.71 166.893 12
-3 -4 22 340.699 93.465 9
3 -4 -22 362.255 99.8399 8
3 -4 -22 330.834 72.0447 13
-3 -4 22 362.672 108.669 12
-3 -4 21 1182.94 112.205 9
3 -4 -21 1220.14 117.399 8
-3 -4 21 1009.77 120.418 12
-3 -4 20 1042.44 105.352 9
3 -4 -20 1021.46 105.512 8
-3 -4 20 1044.85 116.593 12
-3 -4 19 687.984 55.5938 17
3 -4 -19 613.332 54.8499 10
-3 -4 19 651.605 87.9022 9
3 -4 -19 525.678 87.6283 8
-3 -4 19 611.649 100.434 12
-3 -4 18 559.975 48.2114 17
3 -4 -18 554.391 53.7816 10
-3 -4 18 455.78 77.1102 9
3 -4 -18 451.956 80.2349 8
-3 -4 18 415.629 86.9286 12
-3 -4 17 8051.9 312.871 9
3 -4 -17 7764.21 287.318 10
3 -4 -17 7158.57 310.226 8
-3 -4 17 7113.43 318.676 12
-3 -4 16 12280.9 410.233 17
3 -4 -16 11392.5 408.439 16
-3 -4 16 11594.8 440.498 9
3 -4 -16 11105.2 419.174 10
3 -4 -16 10280.9 437.652 8
-3 -4 16 10571.1 445.466 12
-3 -4 15 2953.84 107.715 17
3 -4 -15 2300.53 106.654 16
-3 -4 15 2897.74 138.299 9
3 -4 -15 2785.77 120.548 10
3 -4 -15 2613.67 138.926 8
-3 -4 15 2432.7 145.948 12
-3 -4 14 3394.82 164.978 9
3 -4 -14 3599.02 169.053 8
-3 -4 14 3450.63 137.442 17
-3 -4 14 3954.9 140.327 17
3 -4 -14 3991.88 145.933 16
3 -4 -13 1613.92 70.6467 16
-3 -4 13 1505.05 88.0734 9
3 -4 -13 1306.41 89.8983 8
-3 -4 13 1448.14 60.0713 17
-3 -4 13 1298.59 57.5875 17
3 -4 -12 4423.45 183.044 16
-3 -4 12 5087.74 173.571 17
-3 -4 12 5175.14 172.659 16
-3 -4 12 4476.61 171.916 17
-3 -4 12 4876.75 201.008 9
3 -4 -12 4520.47 200.944 8
-3 -4 11 1603.46 65.1575 16
-3 -4 11 1699.56 74.4815 1
-3 -4 11 1682.82 89.7553 9
3 -4 -11 1445.01 89.2455 8
3 -4 -10 3460.88 125.976 4
3 -4 -10 3276.36 144.019 15
-3 -4 10 3412.91 128.903 16
-3 -4 10 3539.3 134.167 1
-3 -4 10 3427.54 147.602 9
3 -4 -10 3550.28 151.306 8
-3 -4 9 2417.53 92.2585 16
-3 -4 9 2556.25 94.2256 1
3 -4 -9 2488.45 106.515 15
3 -4 -9 2199.02 82.9843 4
3 -4 -9 2455.86 110.76 8
3 -4 -8 16992.5 615.225 17
-3 -4 8 17907.9 598.515 16
-3 -4 8 17421.5 596.908 1
-3 -4 8 16072.9 608.31 3
3 -4 -8 15983.3 610.539 8
3 -4 -8 16089.6 609.45 15
-3 -4 7 4690.12 172.57 16
3 -4 -7 4432.16 187.033 17
-3 -4 7 4615.21 182.764 3
3 -4 -7 4771.14 183.928 8
3 -4 -7 4359.96 181.948 15
3 -4 -6 365.573 45.8093 17
-3 -4 6 346.527 31.7533 16
-3 -4 6 303.942 39.6232 3
3 -4 -6 281.484 35.8823 8
3 -4 -6 270.196 35.7476 15
3 -4 -5 179.127 32.2053 15
-3 -4 5 165.832 26.8992 16
-3 -4 5 145.431 34.1424 3
-3 -4 4 10973.5 426.844 3
-3 -4 4 11548.9 419.663 16
-3 -4 3 31923.4 1099.03 3
3 -4 -3 30050.8 1099.65 17
-3 -4 3 31214.5 1091.59 16
3 -4 -2 7022.08 269.138 15
3 -4 -2 7254.92 275.613 17
-3 -4 2 7254.29 266.721 16
-3 -4 2 7089.86 272.39 3
-3 -4 1 329.693 33.8247 16
3 -4 -1 390.588 37.3908 15
3 -4 -1 341.166 44.4089 17
-3 -4 1 331.072 40.2007 3
3 -4 -1 305.067 33.2185 5
-3 -4 1 304.557 35.8757 2
3 -4 0 2144.37 104.048 17
-3 -4 0 2231.4 98.3799 16
-3 -4 0 2200.36 103.177 3
3 -4 0 2124.71 93.2721 5
-3 -4 0 2209.08 98.4402 2
3 -4 0 2209.15 98.3028 15
3 -4 1 7819.45 297.924 17
-3 -4 -1 7699.24 292.16 16
-3 -4 -1 7957.53 292.578 2
3 -4 1 7684.08 290.637 15
-3 -4 -2 7164.03 267.526 16
3 -4 2 6910.53 271.242 17
-3 -4 -2 7287.91 266.664 2
3 -4 2 6718.74 263.182 15
-3 -4 -3 6961.93 259.369 16
3 -4 3 6953.18 262.782 17
3 -4 3 6487.59 253.138 15
-3 -4 -3 6563.75 256.017 2
-3 -4 -4 7927.29 280.791 12
-3 -4 -4 8289.57 305.302 16
3 -4 4 8203.51 307.189 17
-3 -4 -4 8368.13 299.316 5
3 -4 4 7806.76 297.618 15
-3 -4 -5 1409.44 75.891 16
3 -4 5 1195.38 76.8897 17
-3 -4 -5 1298.85 70.9303 5
3 -4 5 1223.89 66.8523 15
-3 -4 -6 24639.1 861.408 5
3 -4 6 23516.3 866.928 17
-3 -4 -6 24358.6 866.617 16
-3 -4 -7 2163.02 101.867 5
-3 -4 -7 1900.85 103.683 16
-3 -4 -8 11261.3 437.791 5
3 -4 8 12074.6 421.022 3
3 -4 9 3617.86 140.204 10
-3 -4 -9 3863.74 155.354 4
-3 -4 -9 4042.31 156.083 5
3 -4 10 9106.62 341.405 10
3 -4 10 9189.96 330.806 3
-3 -4 -10 10042.9 361 5
-3 -4 -10 9461.11 359.592 4
3 -4 11 6606.22 254.253 10
-3 -4 -11 6844.08 274.917 4
-3 -4 -11 7027.89 274.924 5
3 -4 12 1922.17 91.3757 10
-3 -4 -12 1961.08 118.577 4
-3 -4 -12 2224.9 119.098 5
3 -4 13 5433.15 209.187 10
3 -4 13 5447.94 238.001 9
-3 -4 -13 5268.5 236.933 4
-3 -4 -13 5585.99 237.175 5
3 -4 13 5917.9 238.416 17
-3 -4 -14 406.596 78.5319 4
-3 -4 -14 286.27 72.0311 5
3 -4 14 344.258 39.8954 10
3 -4 14 283.758 69.9844 9
3 -4 14 339.837 68.909 17
-3 -4 -15 715.488 87.045 4
-3 -4 -15 626.423 82.9869 5
3 -4 15 660.422 87.6031 9
3 -4 15 660.473 81.1058 17
-3 -4 -16 180.608 78.1619 5
-3 -4 -16 107.691 73.1374 4
-3 -4 -16 76.6856 47.9004 3
3 -4 16 163.13 79.2585 9
3 -4 16 195.131 75.2774 17
3 -4 17 4321.24 211.238 17
-3 -4 -17 4632.96 215.259 5
-3 -4 -17 4373.64 184.14 3
-3 -4 -17 4384.64 217.865 4
3 -4 17 4451.56 215.993 9
3 -4 18 2197.46 141.677 17
-3 -4 -18 2029.9 145.282 4
-3 -4 -18 2096.96 107.302 3
3 -4 18 1997.19 139.89 9
3 -4 19 1217.64 115.327 17
-3 -4 -19 1206.25 126.596 4
-3 -4 -19 1236.63 124.457 5
3 -4 19 1230.07 117.808 9
3 -4 20 1547.48 127.746 17
-3 -4 -20 1358.3 133.41 5
-3 -4 -20 1553.18 135.458 4
3 -4 20 1251.01 129.652 9
3 -4 21 87.1178 94.621 17
-3 -4 -21 108.68 108.344 4
-3 -4 -21 -31.0602 105.323 5
3 -4 21 65.6287 97.9462 9
3 -4 22 2071.25 148.36 17
-3 -4 -22 1746.56 151.686 5
-3 -4 -22 1905.91 161.198 4
3 -4 22 1588.44 144.919 9
3 -4 23 205.412 106.288 17
-3 -4 -23 165.304 116.932 4
-3 -4 -23 353.084 119.326 5
3 -4 23 288.988 111.346 9
3 -4 24 745.099 117.182 17
3 -4 24 629.469 121.998 9
-3 -4 -24 629.15 133.996 4
-3 -4 -24 779.125 135.6 5
3 -3 -26 76.1995 113.321 11
3 -3 -26 25.427 103.429 8
-3 -3 26 140.158 114.944 12
3 -3 -25 51.5481 114.992 11
3 -3 -25 -37.0675 100.487 8
-3 -3 25 12.611 109.679 12
3 -3 -24 811.204 132.167 11
3 -3 -24 747.132 114.717 8
-3 -3 24 551.344 115.55 12
3 -3 -23 218.171 111.346 11
3 -3 -23 212.369 98.3916 8
-3 -3 23 333.68 101.092 12
3 -3 -23 332.429 67.2605 13
3 -3 -22 2383.05 156.374 8
-3 -3 22 2348.96 166.362 12
3 -3 -22 2768.18 136.744 13
3 -3 -21 2938.76 170.324 8
-3 -3 21 3183.42 183.285 12
3 -3 -20 2166.84 135.151 8
-3 -3 20 1885.49 140.566 12
-3 -3 19 5430.73 259.051 9
3 -3 -19 6270.72 228.657 10
3 -3 -19 5961.81 262.143 8
-3 -3 19 6057.05 269.626 12
3 -3 -18 287.734 41.2726 10
-3 -3 18 212.655 70.8602 9
3 -3 -18 272.071 74.3483 8
-3 -3 18 260.97 80.2163 12
-3 -3 17 242.012 65.9857 9
3 -3 -17 296.797 41.9803 10
3 -3 -17 206.113 66.9674 8
-3 -3 17 273.008 73.9564 12
-3 -3 16 2323.86 122.922 9
3 -3 -16 2059.22 119.909 8
-3 -3 16 2047.9 128.533 12
-3 -3 15 844.743 49.7356 17
-3 -3 15 924.571 78.1436 9
-3 -3 15 1094.39 46.959 7
3 -3 -15 832.359 77.283 8
-3 -3 15 851.548 86.4449 12
3 -3 -14 351.605 28.1743 16
-3 -3 14 314.626 29.9157 17
-3 -3 14 283.326 66.3935 12
-3 -3 14 328.879 53.7332 9
3 -3 -14 307.48 56.7677 8
-3 -3 14 368.831 26.4393 7
3 -3 -13 15090.7 534.695 15
3 -3 -13 15518.2 523.797 16
-3 -3 13 13824.2 521.826 17
-3 -3 13 14823.9 521.401 7
-3 -3 13 15412.1 548.538 9
3 -3 -13 14369.5 546.844 8
-3 -3 13 15144.8 519.503 7
3 -3 -12 557.443 35.7945 16
3 -3 -12 584.432 47.053 15
-3 -3 12 518.385 31.05 17
-3 -3 12 541.471 29.5163 7
[truncated: 7,336,189 more chars]
